# Supplementary material for: Proteogenomics Reveals Microproteins in Activated T Cells
Source: Mol Cell Proteomics. 2025 Feb 4;24(6):100914. doi: 10.1016/j.mcpro.2025.100914 (PMC12289530; doi:10.1016/j.mcpro.2025.100914)
Supplement: Supplementary Table 1 [file mmc2.xlsx]

## Sheet: Canonical proteins
Supplementary Table 1. Protein list of global proteome landscape of T-cell activation triggered by PMA/Iono and CD3/CD28 stimulation.
Accession	Gene	Description	Coverage	Peptides	PSMs	Unique.Peptides	MW..kDa.	Normalized Intensity_Ctrl_1	Normalized Intensity_PMA/IONO_1	Normalized Intensity_CD3CD28_1	Normalized Intensity_Ctrl_2	Normalized Intensity_PMA/IONO_2	Normalized Intensity_CD3CD28_2	Normalized Intensity_Ctrl_3	Normalized Intensity_PMA/IONO_3	Normalized Intensity_CD3CD28_3	CD3CD28_vs_Ctrl_diff (Log2FC)	CD3CD28_vs_Ctrl_p.adj	CD3CD28_vs_Ctrl_p.val	PMA/IONO_vs_Ctrl_diff (Log2FC)	PMA/IONO_vs_Ctrl_p.adj	PMA/IONO_vs_Ctrl_p.val
P01023	A2M	Alpha-2-macroglobulin OS=Homo sapiens OX=9606 GN=A2M PE=1 SV=3	3	5	10	4	163.2	20.857	20.5801	20.9154	20.7897	20.604	20.8608	20.8426	20.6281	20.8919	0.059581	0.880806	0.073457	-0.225711	0.923326	2.97381e-05
Q9NRG9	AAAS	Aladin OS=Homo sapiens OX=9606 GN=AAAS PE=1 SV=1	30	10	12	10	59.5	18.564	18.5643	18.793	18.7066	18.6559	18.718	18.7011	18.5695	18.7568	0.0987375	0.878876	0.0564576	-0.0606683	0.965567	0.211999
Q6PD74	AAGAB	Alpha- and gamma-adaptin-binding protein p34 OS=Homo sapiens OX=9606 GN=AAGAB PE=1 SV=1	11	2	2	2	34.6	18.304	18.0754	18.2857	18.1703	18.1972	18.0697	17.8847	17.999	17.9307	-0.0243488	0.899178	0.838071	-0.0291884	0.968979	0.806571
Q2M2I8	AAK1	AP2-associated protein kinase 1 OS=Homo sapiens OX=9606 GN=AAK1 PE=1 SV=3	32	21	27	21	103.8	21.8342	21.5281	21.3854	21.863	21.5609	21.3411	21.8024	21.4592	21.3294	-0.481208	0.514326	1.65631e-07	-0.317151	0.899483	5.80773e-06
Q9H7C9	AAMDC	Mth938 domain-containing protein OS=Homo sapiens OX=9606 GN=AAMDC PE=1 SV=1	42	5	6	5	13.3	20.4681	20.1785	19.9638	20.4821	20.0915	20.0039	20.4112	20.072	20.0999	-0.431277	0.689191	3.57102e-06	-0.339794	0.921431	2.52343e-05
Q13685	AAMP	Angio-associated migratory cell protein OS=Homo sapiens OX=9606 GN=AAMP PE=1 SV=2	26	10	12	10	46.7	20.2748	20.6324	20.9488	20.3216	20.7487	21.0418	20.3934	20.7196	20.9788	0.659847	0.473417	9.14601e-08	0.370259	0.912159	1.24767e-05
Q9Y312	AAR2	Protein AAR2 homolog OS=Homo sapiens OX=9606 GN=AAR2 PE=1 SV=2	14	3	5	3	43.4	16.289	16.5307	16.7371	16.4119	16.7125	16.7662	16.2701	16.6889	16.9245	0.485587	0.777545	3.87584e-05	0.320373	0.948216	0.000838303
P49588	AARS1	Alanine--tRNA ligase, cytoplasmic OS=Homo sapiens OX=9606 GN=AARS1 PE=1 SV=2	43	32	43	32	106.7	21.7148	22.3956	22.5883	21.7426	22.5037	22.5854	21.7556	22.3892	22.5173	0.826009	0.235878	3.34829e-09	0.691866	0.534458	1.61859e-08
Q5JTZ9	AARS2	Alanine--tRNA ligase, mitochondrial OS=Homo sapiens OX=9606 GN=AARS2 PE=1 SV=1	13	10	10	10	107.3	19.3261	19.2558	19.4103	19.3521	19.263	19.4702	19.254	19.2825	19.4769	0.141748	0.848302	0.00198646	-0.0436165	0.965646	0.21925
Q9BTE6	AARSD1	Alanyl-tRNA editing protein Aarsd1 OS=Homo sapiens OX=9606 GN=AARSD1 PE=1 SV=2	37	9	12	9	45.5	19.3203	19.8158	20.0668	19.449	19.84	20.067	19.4332	19.8789	20.0235	0.651572	0.398314	3.28093e-08	0.444033	0.851264	9.23858e-07
Q9NRN7	AASDHPPT	L-aminoadipate-semialdehyde dehydrogenase-phosphopantetheinyl transferase OS=Homo sapiens OX=9606 GN=AASDHPPT PE=1 SV=2	21	6	7	6	35.8	19.4719	19.571	19.6486	19.4768	19.7134	19.7789	19.5684	19.9018	19.8854	0.265248	0.866019	0.0113904	0.22302	0.960432	0.0259135
Q9NY61	AATF	Protein AATF OS=Homo sapiens OX=9606 GN=AATF PE=1 SV=1	21	9	10	9	63.1	19.9495	20.3816	20.5205	19.9822	20.3672	20.4915	19.9716	20.4076	20.4104	0.506392	0.461932	7.79885e-08	0.417732	0.817842	4.1677e-07
P80404	ABAT	4-aminobutyrate aminotransferase, mitochondrial OS=Homo sapiens OX=9606 GN=ABAT PE=1 SV=3	17	7	7	7	56.4	19.1525	18.9389	18.8201	19.1302	18.9016	18.7624	19.1133	18.8885	18.8108	-0.334201	0.596	7.55289e-07	-0.222343	0.920076	2.25436e-05
P08183	ABCB1	ATP-dependent translocase ABCB1 OS=Homo sapiens OX=9606 GN=ABCB1 PE=1 SV=3	11	13	15	13	141.4	20.5805	20.785	20.5114	20.5751	20.8639	20.5302	20.5529	20.7734	20.4536	-0.0711192	0.879477	0.0612448	0.237947	0.929114	5.18502e-05
Q9NRK6	ABCB10	ATP-binding cassette sub-family B member 10, mitochondrial OS=Homo sapiens OX=9606 GN=ABCB10 PE=1 SV=2	4	3	4	2	79.1	17.0944	17.3619	17.359	17.1951	17.2633	17.2845	17.3522	17.2711	17.2907	0.0974936	0.885489	0.141273	0.0848285	0.965361	0.194158
O75027	ABCB7	ATP-binding cassette sub-family B member 7, mitochondrial OS=Homo sapiens OX=9606 GN=ABCB7 PE=1 SV=2	21	13	13	13	82.6	20.9433	20.9415	20.9462	20.9544	20.9586	20.9259	20.9952	20.8676	20.8389	-0.0606509	0.885497	0.141432	-0.0417717	0.966355	0.29582
Q9NUT2	ABCB8	Mitochondrial potassium channel ATP-binding subunit OS=Homo sapiens OX=9606 GN=ABCB8 PE=1 SV=3	8	5	6	4	79.9	18.5813	18.6592	18.5058	18.5144	18.4846	18.4875	18.5799	18.5274	18.4652	-0.0723316	0.885333	0.138193	-0.00147766	0.969587	0.974225
P33527	ABCC1	Multidrug resistance-associated protein 1 OS=Homo sapiens OX=9606 GN=ABCC1 PE=1 SV=3	11	13	14	13	171.5	19.7036	19.8503	19.9381	19.7331	19.8427	19.8781	19.6496	19.8192	19.8635	0.197827	0.809435	0.000153912	0.142023	0.951062	0.00156915
O15439	ABCC4	Multidrug resistance-associated protein 4 OS=Homo sapiens OX=9606 GN=ABCC4 PE=1 SV=3	3	3	3	3	149.4	15.4733	15.4381	15.5617	15.5914	15.1352	15.5778	15.3603	15.3339	15.5547	0.0897021	0.890228	0.274506	-0.172636	0.962212	0.0517657
P28288	ABCD3	ATP-binding cassette sub-family D member 3 OS=Homo sapiens OX=9606 GN=ABCD3 PE=1 SV=1	14	9	10	9	75.4	18.8145	19.282	19.2426	18.9064	19.3548	19.2966	18.8659	19.3483	19.2505	0.400996	0.603449	8.49094e-07	0.466144	0.785663	2.31617e-07
P61221	ABCE1	ATP-binding cassette sub-family E member 1 OS=Homo sapiens OX=9606 GN=ABCE1 PE=1 SV=1	45	20	34	20	67.3	22.632	23.0567	23.0433	22.5545	23.1328	23.1045	22.6333	23.0525	22.994	0.440647	0.629772	1.25261e-06	0.474046	0.839015	6.70489e-07
Q8NE71	ABCF1	ATP-binding cassette sub-family F member 1 OS=Homo sapiens OX=9606 GN=ABCF1 PE=1 SV=2	45	31	46	27	95.9	22.4432	22.6703	22.6067	22.4118	22.688	22.6569	22.4607	22.6553	22.5839	0.177273	0.809804	0.000156832	0.2326	0.917845	1.88727e-05
Q9UG63	ABCF2	ATP-binding cassette sub-family F member 2 OS=Homo sapiens OX=9606 GN=ABCF2 PE=1 SV=2	31	20	24	20	71.2	20.2721	21.1105	21.4073	20.3625	21.1871	21.3928	20.2555	21.1361	21.2662	1.05877	0.203379	2.1858e-09	0.847889	0.531925	1.57791e-08
Q9NUQ8	ABCF3	ATP-binding cassette sub-family F member 3 OS=Homo sapiens OX=9606 GN=ABCF3 PE=1 SV=2	27	16	21	16	79.7	20.859	21.1334	21.2383	20.8734	21.1917	21.2152	20.9079	21.1637	21.1501	0.321086	0.682364	3.11818e-06	0.282826	0.907035	8.95089e-06
Q9NUJ1	ABHD10	Palmitoyl-protein thioesterase ABHD10, mitochondrial OS=Homo sapiens OX=9606 GN=ABHD10 PE=1 SV=1	31	7	9	7	33.9	20.7656	20.5629	20.2985	20.7093	20.488	20.2262	20.7441	20.4152	20.3116	-0.46089	0.63592	1.37938e-06	-0.250923	0.939443	0.000184033
Q8NFV4	ABHD11	Protein ABHD11 OS=Homo sapiens OX=9606 GN=ABHD11 PE=1 SV=1	16	5	5	5	34.7	19.2536	18.9887	19.2304	19.2151	19.0484	19.1922	19.2553	19.0504	19.1432	-0.0527426	0.885085	0.133453	-0.212203	0.934248	9.23367e-05
Q8N2K0	ABHD12	Lysophosphatidylserine lipase ABHD12 OS=Homo sapiens OX=9606 GN=ABHD12 PE=1 SV=2	10	4	4	4	45.1	18.4655	18.6078	18.4835	18.4764	18.6217	18.4677	18.5841	18.5905	18.5216	-0.0176812	0.896636	0.63113	0.0979917	0.960014	0.0221906
Q96IU4	ABHD14B	Protein ABHD14B OS=Homo sapiens OX=9606 GN=ABHD14B PE=1 SV=1	38	6	9	6	22.3	21.4262	20.8699	20.6092	21.4109	20.7636	20.6571	21.4089	20.8764	20.8797	-0.700015	0.647827	1.674e-06	-0.578685	0.905646	8.22791e-06
O95870	ABHD16A	Phosphatidylserine lipase ABHD16A OS=Homo sapiens OX=9606 GN=ABHD16A PE=1 SV=3	14	7	8	7	63.2	19.5126	19.456	19.3664	19.5408	19.5032	19.3489	19.528	19.458	19.4166	-0.149828	0.829444	0.000486622	-0.0547269	0.963419	0.0850395
Q8IZP0	ABI1	Abl interactor 1 OS=Homo sapiens OX=9606 GN=ABI1 PE=1 SV=4	15	6	7	5	55	20.2695	20.148	19.9265	20.277	20.099	19.8531	20.2711	20.3447	19.9482	-0.363284	0.807354	0.000138617	-0.0753387	0.965702	0.2245
Q9P2A4	ABI3	ABI gene family member 3 OS=Homo sapiens OX=9606 GN=ABI3 PE=1 SV=2	20	6	6	6	39	19.2695	18.8804	18.7761	19.2401	18.8171	18.7221	19.1438	18.8368	18.7893	-0.455361	0.596712	7.67916e-07	-0.37306	0.892848	4.15512e-06
P00519	ABL1	Tyrosine-protein kinase ABL1 OS=Homo sapiens OX=9606 GN=ABL1 PE=1 SV=4	6	4	4	4	122.8	17.1007	16.7475	16.8189	17.1929	16.9005	17.0558	17.0482	16.9741	17.0183	-0.149596	0.881141	0.076927	-0.239872	0.957935	0.0107428
O14639	ABLIM1	Actin-binding LIM protein 1 OS=Homo sapiens OX=9606 GN=ABLIM1 PE=1 SV=3	15	11	11	11	87.6	21.305	20.6753	20.5553	21.2256	20.6102	20.5237	21.2516	20.5707	20.6176	-0.695183	0.369823	1.97252e-08	-0.642022	0.634926	3.98222e-08
Q12979	ABR	Active breakpoint cluster region-related protein OS=Homo sapiens OX=9606 GN=ABR PE=1 SV=2	18	13	14	12	97.5	20.5026	20.1422	20.1264	20.5364	20.1218	20.1854	20.4629	20.0975	20.1948	-0.331756	0.655486	1.90583e-06	-0.380163	0.834119	5.95908e-07
Q9P1F3	ABRACL	Costars family protein ABRACL OS=Homo sapiens OX=9606 GN=ABRACL PE=1 SV=1	65	3	5	3	9.1	18.9651	18.3465	18.3881	18.7712	18.3662	18.1326	18.7665	18.2636	18.3027	-0.55979	0.769371	2.89694e-05	-0.508848	0.930705	6.14199e-05
Q6UWZ7	ABRAXAS1	BRCA1-A complex subunit Abraxas 1 OS=Homo sapiens OX=9606 GN=ABRAXAS1 PE=1 SV=2	7	3	3	3	46.6	17.7305	17.5548	17.2522	17.7648	17.3071	17.2127	17.7144	17.4436	17.4009	-0.447931	0.793518	7.31719e-05	-0.3014	0.950129	0.00126605
Q15018	ABRAXAS2	BRISC complex subunit Abraxas 2 OS=Homo sapiens OX=9606 GN=ABRAXAS2 PE=1 SV=2	30	11	12	11	46.9	21.0381	20.7391	20.7573	21.0734	20.7652	20.7467	21.0826	20.7525	20.7034	-0.328894	0.583508	5.72841e-07	-0.312423	0.849924	8.90268e-07
Q9ULW3	ABT1	Activator of basal transcription 1 OS=Homo sapiens OX=9606 GN=ABT1 PE=1 SV=1	36	7	7	7	31.1	19.6518	19.7922	19.9314	19.557	19.8518	19.9402	19.581	19.7988	19.867	0.316262	0.725789	8.11336e-06	0.217651	0.93824	0.000155134
P09110	ACAA1	3-ketoacyl-CoA thiolase, peroxisomal OS=Homo sapiens OX=9606 GN=ACAA1 PE=1 SV=2	22	7	7	7	44.3	19.1851	19.4832	19.2918	19.4429	19.5314	19.2475	19.3695	19.4289	19.2786	-0.0598967	0.891802	0.34042	0.148627	0.961136	0.0338544
P42765	ACAA2	3-ketoacyl-CoA thiolase, mitochondrial OS=Homo sapiens OX=9606 GN=ACAA2 PE=1 SV=2	70	19	47	19	41.9	23.269	22.7643	22.5925	23.098	22.7372	22.6082	23.1878	22.6917	22.6709	-0.561079	0.577217	5.0287e-07	-0.453916	0.886065	3.05688e-06
Q13085	ACACA	Acetyl-CoA carboxylase 1 OS=Homo sapiens OX=9606 GN=ACACA PE=1 SV=2	8	17	17	17	265.4	19.6842	20.1962	20.5605	19.6779	20.291	20.5289	19.6519	20.303	20.4591	0.844854	0.227865	3.0391e-09	0.592055	0.69366	7.09092e-08
Q9UKU7	ACAD8	Isobutyryl-CoA dehydrogenase, mitochondrial OS=Homo sapiens OX=9606 GN=ACAD8 PE=1 SV=1	26	9	12	9	45	20.369	20.0407	19.9987	20.3625	20.0467	20.0356	20.3368	20.0342	20.0411	-0.331008	0.547091	2.82485e-07	-0.315564	0.819034	4.27134e-07
Q9H845	ACAD9	Complex I assembly factor ACAD9, mitochondrial OS=Homo sapiens OX=9606 GN=ACAD9 PE=1 SV=1	22	12	14	12	68.7	20.2212	20.0358	20.2195	20.1852	20.0957	20.1891	20.2019	20.0095	20.2297	0.009998	0.898081	0.744768	-0.155744	0.94587	0.000529203
P11310	ACADM	Medium-chain specific acyl-CoA dehydrogenase, mitochondrial OS=Homo sapiens OX=9606 GN=ACADM PE=1 SV=1	31	11	13	11	46.6	21.3107	20.9157	20.8744	21.2671	20.9237	20.8672	21.2806	20.8749	20.9271	-0.396554	0.528149	2.05683e-07	-0.381351	0.79863	2.88837e-07
P16219	ACADS	Short-chain specific acyl-CoA dehydrogenase, mitochondrial OS=Homo sapiens OX=9606 GN=ACADS PE=1 SV=1	37	13	17	13	44.3	21.3982	20.8315	20.7702	21.3354	20.8814	20.7499	21.3341	20.8232	20.8079	-0.579881	0.349218	1.45227e-08	-0.510521	0.647286	4.47585e-08
P45954	ACADSB	Short/branched chain specific acyl-CoA dehydrogenase, mitochondrial OS=Homo sapiens OX=9606 GN=ACADSB PE=1 SV=1	28	8	9	8	47.5	20.1024	19.8735	19.7129	20.039	19.8484	19.713	20.1022	19.7832	19.7905	-0.342389	0.706423	5.14379e-06	-0.246131	0.932282	7.3236e-05
P49748	ACADVL	Very long-chain specific acyl-CoA dehydrogenase, mitochondrial OS=Homo sapiens OX=9606 GN=ACADVL PE=1 SV=1	47	24	35	24	70.3	22.1917	21.7567	21.6289	22.1282	21.7087	21.6199	22.1759	21.6977	21.7004	-0.515505	0.453335	6.95825e-08	-0.444217	0.791499	2.55215e-07
Q15027	ACAP1	Arf-GAP with coiled-coil, ANK repeat and PH domain-containing protein 1 OS=Homo sapiens OX=9606 GN=ACAP1 PE=1 SV=1	39	23	31	22	81.5	22.0985	21.6669	21.5165	22.1144	21.6792	21.5986	22.1251	21.6508	21.6375	-0.528508	0.444273	6.19233e-08	-0.447042	0.794186	2.67213e-07
Q15057	ACAP2	Arf-GAP with coiled-coil, ANK repeat and PH domain-containing protein 2 OS=Homo sapiens OX=9606 GN=ACAP2 PE=1 SV=3	33	23	24	22	88	21.357	20.9136	20.7792	21.3144	20.8667	20.7574	21.31	20.8983	20.8428	-0.534024	0.394644	3.05039e-08	-0.434295	0.771967	1.86962e-07
P24752	ACAT1	Acetyl-CoA acetyltransferase, mitochondrial OS=Homo sapiens OX=9606 GN=ACAT1 PE=1 SV=1	50	15	29	15	45.2	21.835	21.4318	21.4533	21.732	21.4642	21.4199	21.7964	21.4682	21.4421	-0.349348	0.635422	1.36854e-06	-0.333031	0.876115	2.05323e-06
Q9BWD1	ACAT2	Acetyl-CoA acetyltransferase, cytosolic OS=Homo sapiens OX=9606 GN=ACAT2 PE=1 SV=2	43	9	13	9	41.3	19.9263	19.7732	19.706	19.8401	19.8229	19.7657	20.0076	19.8009	19.811	-0.163748	0.858806	0.00526919	-0.125664	0.959809	0.0205913
Q9H3P7	ACBD3	Golgi resident protein GCP60 OS=Homo sapiens OX=9606 GN=ACBD3 PE=1 SV=4	30	11	15	11	60.6	20.7985	20.8013	20.8479	20.762	20.8553	20.8149	20.8026	20.8241	20.81	0.036542	0.888276	0.209143	0.0391662	0.965197	0.181007
Q9BR61	ACBD6	Acyl-CoA-binding domain-containing protein 6 OS=Homo sapiens OX=9606 GN=ACBD6 PE=1 SV=1	18	4	4	4	31.1	18.5591	18.9654	18.9798	18.7183	19.023	19.0924	18.7258	19.128	19.0065	0.358494	0.808414	0.000146161	0.371066	0.935843	0.000112667
Q96AP0	ACD	Adrenocortical dysplasia protein homolog OS=Homo sapiens OX=9606 GN=ACD PE=1 SV=4	14	4	4	4	48.9	17.5466	18.1057	18.2271	17.4506	18.0839	18.1721	17.3978	18.071	18.1382	0.714167	0.387302	2.65587e-08	0.621873	0.715409	8.9747e-08
Q9UKV3	ACIN1	Apoptotic chromatin condensation inducer in the nucleus OS=Homo sapiens OX=9606 GN=ACIN1 PE=1 SV=2	30	40	53	39	151.8	23.2066	23.0375	22.9612	23.1489	23.0382	22.9647	23.1636	23.0175	22.9924	-0.200264	0.769999	2.96028e-05	-0.141985	0.944333	0.000400969
P53396	ACLY	ATP-citrate synthase OS=Homo sapiens OX=9606 GN=ACLY PE=1 SV=3	36	37	57	37	120.8	23.604	24.1436	24.1848	23.6086	24.1464	24.1656	23.6315	24.0934	24.108	0.5381	0.370314	1.98802e-08	0.513118	0.603937	3.02614e-08
P21399	ACO1	Cytoplasmic aconitate hydratase OS=Homo sapiens OX=9606 GN=ACO1 PE=1 SV=3	16	14	16	14	98.3	22.1228	21.6419	21.5116	22.1099	21.5519	21.5278	22.1022	21.5689	21.5851	-0.570118	0.386869	2.63502e-08	-0.524067	0.668707	5.53581e-08
Q99798	ACO2	Aconitate hydratase, mitochondrial OS=Homo sapiens OX=9606 GN=ACO2 PE=1 SV=2	45	30	52	30	85.4	23.2535	22.98	22.8668	23.2175	22.951	22.857	23.2312	22.9636	22.9619	-0.338843	0.668662	2.4074e-06	-0.269187	0.915812	1.61777e-05
Q86TX2	ACOT1	Acyl-coenzyme A thioesterase 1 OS=Homo sapiens OX=9606 GN=ACOT1 PE=1 SV=1	20	7	8	7	46.2	20.0345	19.6533	19.7076	20.0731	19.6287	19.6819	20.0606	19.5941	19.7184	-0.353395	0.556167	3.32238e-07	-0.430718	0.675494	5.90879e-08
Q9NPJ3	ACOT13	Acyl-coenzyme A thioesterase 13 OS=Homo sapiens OX=9606 GN=ACOT13 PE=1 SV=1	20	3	3	3	15	18.9838	18.7069	18.58	18.9333	18.6898	18.4752	18.9703	18.6902	18.5858	-0.41545	0.589222	6.48015e-07	-0.266819	0.921748	2.59228e-05
O00154	ACOT7	Cytosolic acyl coenzyme A thioester hydrolase OS=Homo sapiens OX=9606 GN=ACOT7 PE=1 SV=3	18	6	10	6	41.8	18.2793	19.4266	19.6144	18.44	19.5472	19.733	18.5181	19.5021	19.5907	1.23357	0.327924	1.09754e-08	1.0795	0.623007	3.57352e-08
O14734	ACOT8	Acyl-coenzyme A thioesterase 8 OS=Homo sapiens OX=9606 GN=ACOT8 PE=1 SV=1	18	3	3	3	35.9	15.9167	16.3157	16.2711	16.1956	16.2519	16.5335	16.0253	16.3695	16.4133	0.36011	0.8448	0.00148437	0.266475	0.957332	0.00882455
Q9Y305	ACOT9	Acyl-coenzyme A thioesterase 9, mitochondrial OS=Homo sapiens OX=9606 GN=ACOT9 PE=1 SV=2	22	8	9	8	49.9	20.0059	19.7417	19.7061	19.9774	19.7468	19.6084	20.0228	19.6796	19.685	-0.335545	0.692016	3.78246e-06	-0.279364	0.91656	1.71071e-05
Q15067	ACOX1	Peroxisomal acyl-coenzyme A oxidase 1 OS=Homo sapiens OX=9606 GN=ACOX1 PE=1 SV=3	22	9	10	9	74.4	19.7506	20.3355	20.2924	19.8999	20.3871	20.4091	19.8793	20.3291	20.2938	0.488529	0.674236	2.66904e-06	0.507324	0.874589	1.94077e-06
P24666	ACP1	Low molecular weight phosphotyrosine protein phosphatase OS=Homo sapiens OX=9606 GN=ACP1 PE=1 SV=3	59	7	11	7	18	19.8699	19.8225	19.8677	19.7903	19.8608	19.8859	19.8311	19.8209	19.7631	0.00845283	0.899069	0.828628	0.004292	0.969368	0.912393
P11117	ACP2	Lysosomal acid phosphatase OS=Homo sapiens OX=9606 GN=ACP2 PE=1 SV=3	8	2	2	2	48.3	16.7225	16.5418	16.517	16.6344	16.3077	16.4663	16.8192	16.2937	16.4412	-0.250562	0.859374	0.00558109	-0.344276	0.947744	0.000761297
Q96CM8	ACSF2	Medium-chain acyl-CoA ligase ACSF2, mitochondrial OS=Homo sapiens OX=9606 GN=ACSF2 PE=1 SV=2	6	3	3	3	68.1	18.178	17.7797	17.9551	18.2321	17.7839	17.82	18.4031	17.8636	17.9992	-0.346314	0.827371	0.000425924	-0.461994	0.928599	4.91663e-05
Q4G176	ACSF3	Malonate--CoA ligase ACSF3, mitochondrial OS=Homo sapiens OX=9606 GN=ACSF3 PE=1 SV=3	13	7	7	7	64.1	20.8538	20.1304	20.3736	20.8461	20.1472	20.3667	20.877	20.1888	20.4306	-0.468706	0.434074	5.31301e-08	-0.70351	0.25483	1.44248e-09
P33121	ACSL1	Long-chain-fatty-acid--CoA ligase 1 OS=Homo sapiens OX=9606 GN=ACSL1 PE=1 SV=1	11	7	8	6	77.9	19.0805	19.7077	19.654	19.3298	19.6477	19.6239	19.2847	19.6282	19.5699	0.384289	0.804471	0.000120384	0.429525	0.92897	5.1083e-05
O95573	ACSL3	Long-chain-fatty-acid--CoA ligase 3 OS=Homo sapiens OX=9606 GN=ACSL3 PE=1 SV=3	30	18	20	17	80.4	21.4284	21.8948	21.7641	21.5795	21.8944	21.7963	21.5004	21.799	21.6857	0.245954	0.831595	0.000560954	0.35999	0.924212	3.22019e-05
O60488	ACSL4	Long-chain-fatty-acid--CoA ligase 4 OS=Homo sapiens OX=9606 GN=ACSL4 PE=1 SV=2	30	17	24	16	79.1	20.2829	21.2588	21.2901	20.4976	21.3639	21.4046	20.4296	21.3321	21.2372	0.907301	0.489924	1.16872e-07	0.914926	0.731682	1.08624e-07
Q9ULC5	ACSL5	Long-chain-fatty-acid--CoA ligase 5 OS=Homo sapiens OX=9606 GN=ACSL5 PE=1 SV=1	16	10	12	9	75.9	20.0847	20.1211	20.2892	20.0526	20.1222	20.1733	20.0957	20.136	20.1166	0.115353	0.871158	0.0208594	0.0487724	0.96612	0.267967
Q9NUB1	ACSS1	Acetyl-coenzyme A synthetase 2-like, mitochondrial OS=Homo sapiens OX=9606 GN=ACSS1 PE=1 SV=2	18	10	12	10	74.8	20.5362	19.9635	19.9618	20.4425	19.9346	19.969	20.4056	19.9614	20.0329	-0.473511	0.574704	4.77072e-07	-0.508244	0.792269	2.58577e-07
P62736	ACTA2	Actin, aortic smooth muscle OS=Homo sapiens OX=9606 GN=ACTA2 PE=1 SV=1	51	18	725	4	42	23.9097	23.4127	23.3504	23.9557	23.3911	23.3377	23.9077	23.4192	23.3981	-0.562326	0.296852	7.52402e-09	-0.516713	0.532948	1.59416e-08
P60709	ACTB	Actin, cytoplasmic 1 OS=Homo sapiens OX=9606 GN=ACTB PE=1 SV=1	85	28	1120	11	41.7	29.7546	29.2073	29.0648	29.7536	29.1524	29.031	29.6702	29.1568	29.1588	-0.641242	0.442107	5.98976e-08	-0.553968	0.781106	2.15256e-07
Q562R1	ACTBL2	Beta-actin-like protein 2 OS=Homo sapiens OX=9606 GN=ACTBL2 PE=1 SV=2	32	9	342	2	42	15.4449	15.3309	15.1825	15.496	15.2174	15.3293	15.415	15.3688	15.1549	-0.229716	0.849166	0.00213967	-0.146265	0.960256	0.0242693
O96019	ACTL6A	Actin-like protein 6A OS=Homo sapiens OX=9606 GN=ACTL6A PE=1 SV=1	35	14	17	14	47.4	21.3754	21.2277	21.1519	21.2979	21.2081	21.1474	21.3173	21.1775	21.1765	-0.171601	0.817185	0.00023254	-0.125724	0.952002	0.00196706
P12814	ACTN1	Alpha-actinin-1 OS=Homo sapiens OX=9606 GN=ACTN1 PE=1 SV=2	60	44	132	26	103	23.8502	23.3498	23.2564	23.8159	23.3879	23.2492	23.8742	23.328	23.3324	-0.567395	0.389717	2.77689e-08	-0.4915	0.723213	9.81825e-08
O43707	ACTN4	Alpha-actinin-4 OS=Homo sapiens OX=9606 GN=ACTN4 PE=1 SV=2	61	50	122	34	104.8	24.2761	24.0281	23.8983	24.2736	24.0504	23.8747	24.2765	24.0347	23.9585	-0.364854	0.558371	3.46058e-07	-0.237655	0.912594	1.28545e-05
Q9NZ32	ACTR10	Actin-related protein 10 OS=Homo sapiens OX=9606 GN=ACTR10 PE=1 SV=1	24	8	9	8	46.3	19.8332	19.7827	19.7168	19.8123	19.7079	19.7054	19.8243	19.8455	19.7556	-0.0973586	0.872392	0.0242933	-0.0445859	0.965933	0.247602
P61163	ACTR1A	Alpha-centractin OS=Homo sapiens OX=9606 GN=ACTR1A PE=1 SV=1	40	12	14	7	42.6	21.4035	21.4145	21.3439	21.3701	21.4407	21.3669	21.4787	21.4006	21.352	-0.0631585	0.881375	0.0794528	0.00119999	0.969575	0.97088
P42025	ACTR1B	Beta-centractin OS=Homo sapiens OX=9606 GN=ACTR1B PE=1 SV=1	38	11	14	6	42.3	18.9487	18.9135	18.8333	19.0602	18.8617	18.851	19.0232	18.9285	18.919	-0.142968	0.856989	0.0043986	-0.109499	0.95943	0.0179628
P61160	ACTR2	Actin-related protein 2 OS=Homo sapiens OX=9606 GN=ACTR2 PE=1 SV=1	44	12	85	12	44.7	22.7898	22.485	22.4889	22.7788	22.5282	22.473	22.7788	22.4973	22.4995	-0.295301	0.589364	6.50046e-07	-0.278924	0.856071	1.05972e-06
P61158	ACTR3	Actin-related protein 3 OS=Homo sapiens OX=9606 GN=ACTR3 PE=1 SV=3	71	22	115	18	47.3	24.1881	23.8473	23.7257	24.1693	23.8242	23.725	24.1941	23.818	23.7806	-0.440092	0.414977	4.07362e-08	-0.35399	0.795544	2.73574e-07
Q9P1U1	ACTR3B	Actin-related protein 3B OS=Homo sapiens OX=9606 GN=ACTR3B PE=2 SV=1	31	9	20	5	47.6	17.2223	17.0736	17.1132	17.1776	16.9602	16.8427	17.1351	17.0179	17.0167	-0.187478	0.868807	0.0157228	-0.161098	0.96092	0.0311666
Q9H9F9	ACTR5	Actin-related protein 5 OS=Homo sapiens OX=9606 GN=ACTR5 PE=1 SV=2	15	6	6	6	68.3	17.7423	17.7691	17.7923	17.7231	17.7627	17.8439	17.6782	17.796	17.8059	0.09948	0.860679	0.0063826	0.0613983	0.962464	0.0573391
Q9GZN1	ACTR6	Actin-related protein 6 OS=Homo sapiens OX=9606 GN=ACTR6 PE=1 SV=1	8	2	2	2	45.8	16.1043	15.985	15.9543	15.9661	16.0838	16.2272	16.0721	15.8275	16.0749	0.0379761	0.896856	0.647712	-0.0820828	0.966644	0.33356
Q9H981	ACTR8	Actin-related protein 8 OS=Homo sapiens OX=9606 GN=ACTR8 PE=1 SV=2	12	6	6	6	70.4	19.2495	19.5121	19.6237	19.3104	19.6277	19.4969	19.3402	19.6666	19.5801	0.266867	0.825257	0.0003732	0.302073	0.938019	0.000150446
Q03154	ACY1	Aminoacylase-1 OS=Homo sapiens OX=9606 GN=ACY1 PE=1 SV=1	18	5	5	5	45.9	18.0588	18.0104	18.1401	18.0754	17.9997	18.0847	18.0723	18.0295	18.1698	0.0626605	0.878617	0.0545199	-0.0556588	0.963314	0.0813876
P07311	ACYP1	Acylphosphatase-1 OS=Homo sapiens OX=9606 GN=ACYP1 PE=1 SV=2	59	6	6	6	11.3	20.6467	20.3329	20.4174	20.6091	20.3266	20.4456	20.5756	20.3675	20.4809	-0.162466	0.826392	0.00040046	-0.268126	0.90574	8.27406e-06
P14621	ACYP2	Acylphosphatase-2 OS=Homo sapiens OX=9606 GN=ACYP2 PE=1 SV=2	18	2	2	2	11.1	18.4162	17.9444	17.9714	18.3184	17.8537	18.024	18.2615	17.9219	18.0009	-0.333258	0.765399	2.53283e-05	-0.425385	0.888621	3.41879e-06
P00813	ADA	Adenosine deaminase OS=Homo sapiens OX=9606 GN=ADA PE=1 SV=3	23	8	14	8	40.7	20.8875	20.3448	20.2273	20.8475	20.3407	20.2147	20.8549	20.3601	20.2926	-0.618469	0.2544	4.24893e-09	-0.514794	0.562824	2.16733e-08
Q9NZK5	ADA2	Adenosine deaminase 2 OS=Homo sapiens OX=9606 GN=ADA2 PE=1 SV=2	4	2	2	2	58.9	18.1881	17.1124	16.9744	18.1068	16.9413	16.7951	17.9651	16.8926	16.871	-1.20651	0.431395	5.11066e-08	-1.10458	0.73335	1.10859e-07
O14672	ADAM10	Disintegrin and metalloproteinase domain-containing protein 10 OS=Homo sapiens OX=9606 GN=ADAM10 PE=1 SV=1	13	9	9	9	84.1	20.9131	20.7899	20.5783	20.8302	20.7844	20.5663	20.8968	20.7822	20.6021	-0.297832	0.669387	2.43954e-06	-0.0945656	0.95744	0.0091358
P78536	ADAM17	Disintegrin and metalloproteinase domain-containing protein 17 OS=Homo sapiens OX=9606 GN=ADAM17 PE=1 SV=1	8	7	7	7	93	19.2403	20.1629	19.9828	19.4003	20.1426	19.9755	19.3158	20.1815	19.9986	0.666809	0.395973	3.131e-08	0.843515	0.363882	3.888e-09
P55265	ADAR	Double-stranded RNA-specific adenosine deaminase OS=Homo sapiens OX=9606 GN=ADAR PE=1 SV=4	38	44	65	44	136	24.0319	24.0697	24.0551	24.0148	24.1048	24.0388	23.9955	24.0565	24.0125	0.0214009	0.893695	0.437621	0.0629264	0.961597	0.0405276
P78563	ADARB1	Double-stranded RNA-specific editase 1 OS=Homo sapiens OX=9606 GN=ADARB1 PE=1 SV=1	9	4	4	4	80.7	17.7585	17.6524	17.3394	17.8156	17.7148	17.3788	17.9222	17.6467	17.4222	-0.451976	0.677767	2.85342e-06	-0.16078	0.955757	0.00542556
Q7Z6V5	ADAT2	tRNA-specific adenosine deaminase 2 OS=Homo sapiens OX=9606 GN=ADAT2 PE=1 SV=1	11	2	2	2	21	17.8999	18.6258	18.8622	18.1401	18.5677	18.832	17.8908	18.7209	18.7178	0.827048	0.616146	1.01957e-06	0.66116	0.902121	6.70893e-06
P35611	ADD1	Alpha-adducin OS=Homo sapiens OX=9606 GN=ADD1 PE=1 SV=2	28	14	25	14	80.9	21.4196	21.0377	20.8001	21.3341	21.0638	20.8083	21.4051	21.0139	20.8592	-0.563666	0.387292	2.65539e-08	-0.347806	0.871791	1.75527e-06
P35612	ADD2	Beta-adducin OS=Homo sapiens OX=9606 GN=ADD2 PE=1 SV=3	5	3	3	3	80.8	17.9381	17.6827	17.5122	18.0262	17.6499	17.6168	17.8129	17.6237	17.6566	-0.330526	0.815994	0.000217705	-0.27363	0.948174	0.000831088
Q9UEY8	ADD3	Gamma-adducin OS=Homo sapiens OX=9606 GN=ADD3 PE=1 SV=1	24	14	18	14	79.1	22.0483	21.4175	21.3057	22.0093	21.427	21.2995	22.1094	21.4124	21.4573	-0.70151	0.46081	7.68182e-08	-0.636692	0.769149	1.79283e-07
P48960	ADGRE5	Adhesion G protein-coupled receptor E5 OS=Homo sapiens OX=9606 GN=ADGRE5 PE=1 SV=4	14	8	9	8	91.8	18.593	19.0682	19.2828	18.6548	19.1343	19.1618	18.7114	19.1179	19.2123	0.565889	0.536543	2.36395e-07	0.453741	0.868711	1.57799e-06
P11766	ADH5	Alcohol dehydrogenase class-3 OS=Homo sapiens OX=9606 GN=ADH5 PE=1 SV=4	47	16	28	16	39.7	24.2132	23.6148	23.3971	24.0329	23.5852	23.4218	24.085	23.5635	23.5388	-0.657819	0.571511	4.46787e-07	-0.522525	0.886958	3.1772e-06
Q9BV57	ADI1	1,2-dihydroxy-3-keto-5-methylthiopentene dioxygenase OS=Homo sapiens OX=9606 GN=ADI1 PE=1 SV=1	20	3	3	3	21.5	18.7097	20.0456	19.7989	18.9023	19.9638	19.8888	18.6251	19.9649	19.7812	1.07726	0.422456	4.50674e-08	1.24574	0.507242	1.24758e-08
P55263	ADK	Adenosine kinase OS=Homo sapiens OX=9606 GN=ADK PE=1 SV=2	44	12	21	12	40.5	22.1723	21.7424	21.687	22.1744	21.7147	21.7454	22.1234	21.7417	21.7865	-0.417038	0.556948	3.37049e-07	-0.423747	0.799533	2.9353e-07
Q9H2P0	ADNP	Activity-dependent neuroprotector homeobox protein OS=Homo sapiens OX=9606 GN=ADNP PE=1 SV=1	16	15	16	15	123.5	20.8543	21.0463	20.9226	20.9139	21.0278	20.9605	20.9348	21.0525	20.9774	0.0525231	0.883757	0.110722	0.14122	0.949143	0.00101924
Q96SZ5	ADO	2-aminoethanethiol dioxygenase OS=Homo sapiens OX=9606 GN=ADO PE=1 SV=2	37	11	12	11	29.7	21.5664	21.9976	21.9976	21.5182	21.9894	21.9849	21.4957	21.9449	21.9418	0.448028	0.491797	1.19883e-07	0.450554	0.73571	1.14133e-07
Q9BRR6	ADPGK	ADP-dependent glucokinase OS=Homo sapiens OX=9606 GN=ADPGK PE=1 SV=1	19	7	8	7	54.1	19.6738	19.5572	19.5153	19.5558	19.4746	19.4341	19.5614	19.4913	19.4674	-0.124706	0.8675	0.0134953	-0.089303	0.962408	0.0560421
Q9NX46	ADPRS	ADP-ribose glycohydrolase ARH3 OS=Homo sapiens OX=9606 GN=ADPRS PE=1 SV=1	40	11	13	11	38.9	20.5637	20.1606	20.1535	20.521	20.1912	20.1543	20.4956	20.2392	20.1779	-0.364884	0.592754	7.01175e-07	-0.329823	0.870204	1.6607e-06
Q16186	ADRM1	Proteasomal ubiquitin receptor ADRM1 OS=Homo sapiens OX=9606 GN=ADRM1 PE=1 SV=2	22	9	16	9	42.1	21.8888	22.2384	22.2457	21.9368	22.2415	22.3024	21.9136	22.1971	22.216	0.341649	0.635923	1.37945e-06	0.312587	0.885035	2.92569e-06
P30566	ADSL	Adenylosuccinate lyase OS=Homo sapiens OX=9606 GN=ADSL PE=1 SV=2	31	12	17	12	54.9	20.8458	20.7473	20.8297	20.8568	20.7892	20.8214	20.8771	20.7768	20.8336	-0.0316676	0.888864	0.227106	-0.0888018	0.955733	0.00538768
P30520	ADSS2	Adenylosuccinate synthetase isozyme 2 OS=Homo sapiens OX=9606 GN=ADSS2 PE=1 SV=3	38	15	17	15	50.1	21.4125	21.9387	21.8054	21.446	21.8877	21.7755	21.4535	21.8579	21.7827	0.350536	0.590236	6.62703e-07	0.457424	0.685946	6.55287e-08
Q6ZN18	AEBP2	Zinc finger protein AEBP2 OS=Homo sapiens OX=9606 GN=AEBP2 PE=1 SV=2	14	3	3	3	54.4	14.7074	15.5837	15.5657	14.9969	15.4136	15.8085	15.017	15.5734	15.9758	0.876228	0.764728	2.47706e-05	0.616463	0.943729	0.000361243
P55196	AFDN	Afadin OS=Homo sapiens OX=9606 GN=AFDN PE=1 SV=3	4	5	6	4	206.7	17.8686	17.8946	17.9618	17.7957	18.0232	17.8786	17.7983	17.9925	18.005	0.127603	0.870408	0.0190407	0.149207	0.957295	0.00871965
Q9UHB7	AFF4	AF4/FMR2 family member 4 OS=Homo sapiens OX=9606 GN=AFF4 PE=1 SV=1	8	5	6	5	127.4	17.3302	17.2248	17.1799	17.3075	17.2113	17.2384	17.4821	17.1838	17.1918	-0.169871	0.856682	0.00426878	-0.166634	0.95532	0.00477338
Q9Y4W6	AFG3L2	AFG3-like protein 2 OS=Homo sapiens OX=9606 GN=AFG3L2 PE=1 SV=2	30	24	28	24	88.5	22.6621	22.4131	22.4014	22.6144	22.4172	22.3964	22.5957	22.4031	22.3993	-0.225009	0.736197	1.06158e-05	-0.212937	0.916186	1.66332e-05
P02771	AFP	Alpha-fetoprotein OS=Homo sapiens OX=9606 GN=AFP PE=1 SV=1	4	2	4	2	68.6	17.7203	17.4491	17.7232	17.9046	17.5405	17.6369	17.7218	17.5879	17.7097	-0.0923692	0.885213	0.135879	-0.256435	0.95048	0.001371
Q6ULP2	AFTPH	Aftiphilin OS=Homo sapiens OX=9606 GN=AFTPH PE=1 SV=3	12	9	10	9	102.1	18.9786	19.151	19.2239	18.9611	19.2433	19.131	19.092	19.2308	19.1829	0.168661	0.855559	0.00382989	0.197744	0.950642	0.0014229
Q99490	AGAP2	Arf-GAP with GTPase, ANK repeat and PH domain-containing protein 2 OS=Homo sapiens OX=9606 GN=AGAP2 PE=1 SV=2	14	15	17	15	124.6	21.2183	20.8311	20.7705	21.1763	20.8081	20.7685	21.1638	20.7876	20.8114	-0.402648	0.499018	1.32494e-07	-0.377207	0.786277	2.33954e-07
P52594	AGFG1	Arf-GAP domain and FG repeat-containing protein 1 OS=Homo sapiens OX=9606 GN=AGFG1 PE=1 SV=2	28	13	27	11	58.2	21.5354	22.0247	22.0592	21.5872	21.9775	22.077	21.595	22.0076	21.9858	0.468177	0.510019	1.55292e-07	0.430749	0.804345	3.20398e-07
O95081	AGFG2	Arf-GAP domain and FG repeat-containing protein 2 OS=Homo sapiens OX=9606 GN=AGFG2 PE=1 SV=2	15	6	7	5	48.9	18.4516	18.3346	18.4863	18.5914	18.4986	18.5759	18.5003	18.5923	18.5608	0.026568	0.89736	0.686613	-0.039242	0.967916	0.553399
Q8N302	AGGF1	Angiogenic factor with G patch and FHA domains 1 OS=Homo sapiens OX=9606 GN=AGGF1 PE=1 SV=2	5	3	3	3	80.9	17.3781	17.4078	17.5807	17.2005	17.5968	17.4978	17.4014	17.5008	17.4466	0.181717	0.871199	0.0209662	0.175149	0.960308	0.0247396
Q53H12	AGK	Acylglycerol kinase, mitochondrial OS=Homo sapiens OX=9606 GN=AGK PE=1 SV=2	37	13	21	13	47.1	20.9933	20.8403	20.8134	21.0577	20.8452	20.7917	20.9971	20.8142	20.7738	-0.223061	0.759793	2.11082e-05	-0.182784	0.934955	0.000100717
P35573	AGL	Glycogen debranching enzyme OS=Homo sapiens OX=9606 GN=AGL PE=1 SV=3	33	40	46	40	174.7	22.7012	22.4068	22.2717	22.6536	22.4083	22.3064	22.6979	22.3738	22.3858	-0.362959	0.655145	1.8947e-06	-0.287931	0.912757	1.30006e-05
Q9BSE5	AGMAT	Agmatinase, mitochondrial OS=Homo sapiens OX=9606 GN=AGMAT PE=1 SV=2	11	2	3	2	37.6	18.1701	17.8528	17.8265	18.2815	17.7627	17.7537	18.2192	17.7571	17.835	-0.418561	0.675021	2.70873e-06	-0.432764	0.875995	2.04412e-06
Q9UL18	AGO1	Protein argonaute-1 OS=Homo sapiens OX=9606 GN=AGO1 PE=1 SV=3	33	21	27	11	97.2	21.5212	21.2868	21.2848	21.4672	21.3176	21.2467	21.4993	21.3484	21.3199	-0.212076	0.790478	6.43445e-05	-0.178287	0.941182	0.000238789
Q9UKV8	AGO2	Protein argonaute-2 OS=Homo sapiens OX=9606 GN=AGO2 PE=1 SV=3	23	15	21	9	97.1	19.9142	20.282	20.2406	19.9649	20.2386	20.2083	20.0402	20.3093	20.1768	0.235482	0.807974	0.000142968	0.303528	0.918408	1.97212e-05
Q99943	AGPAT1	1-acyl-sn-glycerol-3-phosphate acyltransferase alpha OS=Homo sapiens OX=9606 GN=AGPAT1 PE=1 SV=2	11	2	2	2	31.7	18.2889	17.9598	17.8733	18.4108	17.959	17.8174	18.3673	17.9314	17.9752	-0.467	0.670236	2.4779e-06	-0.405588	0.905236	8.02898e-06
Q9NRZ7	AGPAT3	1-acyl-sn-glycerol-3-phosphate acyltransferase gamma OS=Homo sapiens OX=9606 GN=AGPAT3 PE=1 SV=1	13	5	6	5	43.4	19.8988	19.752	19.8645	19.9397	19.7556	19.791	19.9064	19.7704	19.8261	-0.0877298	0.865992	0.0113564	-0.155624	0.942996	0.000319297
Q9NUQ2	AGPAT5	1-acyl-sn-glycerol-3-phosphate acyltransferase epsilon OS=Homo sapiens OX=9606 GN=AGPAT5 PE=1 SV=3	29	9	11	9	42	20.7724	20.837	20.7577	20.7992	20.8055	20.7508	20.8287	20.872	20.8115	-0.0267212	0.893065	0.402942	0.0380872	0.965883	0.242405
O00116	AGPS	Alkyldihydroxyacetonephosphate synthase, peroxisomal OS=Homo sapiens OX=9606 GN=AGPS PE=1 SV=1	33	18	22	18	72.9	21.2049	21.8379	21.9189	21.2582	21.8477	21.9267	21.2759	21.8249	21.8723	0.659621	0.212448	2.50604e-09	0.590533	0.433922	6.71879e-09
Q9UPW5	AGTPBP1	Cytosolic carboxypeptidase 1 OS=Homo sapiens OX=9606 GN=AGTPBP1 PE=1 SV=3	4	3	3	3	138.4	16.9029	16.9775	16.7238	16.8746	16.7838	16.8008	16.9125	16.8168	16.7368	-0.142864	0.869237	0.0165445	-0.0372947	0.967456	0.463369
Q8WYP5	AHCTF1	Protein ELYS OS=Homo sapiens OX=9606 GN=AHCTF1 PE=1 SV=3	19	31	32	31	252.3	21.2722	21.3195	21.2342	21.2421	21.3771	21.2656	21.2541	21.3324	21.2099	-0.0195745	0.894703	0.498048	0.0868393	0.958263	0.0119853
P23526	AHCY	Adenosylhomocysteinase OS=Homo sapiens OX=9606 GN=AHCY PE=1 SV=4	49	20	33	19	47.7	23.4322	23.3936	23.4204	23.352	23.4192	23.4822	23.3472	23.3927	23.4477	0.0729322	0.877341	0.0459609	0.024697	0.967404	0.453859
O43865	AHCYL1	S-adenosylhomocysteine hydrolase-like protein 1 OS=Homo sapiens OX=9606 GN=AHCYL1 PE=1 SV=2	23	13	15	3	58.9	19.2158	18.6322	18.7859	19.1371	18.6499	18.7784	19.1245	18.7241	18.7757	-0.379149	0.644105	1.57413e-06	-0.490392	0.766229	1.71783e-07
Q96HN2	AHCYL2	Adenosylhomocysteinase 3 OS=Homo sapiens OX=9606 GN=AHCYL2 PE=1 SV=1	22	14	14	4	66.7	22.1549	21.8053	21.7445	22.1401	21.7978	21.7603	22.11	21.7386	21.7773	-0.3743	0.551763	3.06749e-07	-0.354443	0.825617	4.91358e-07
Q5TGY3	AHDC1	AT-hook DNA-binding motif-containing protein 1 OS=Homo sapiens OX=9606 GN=AHDC1 PE=1 SV=1	3	2	2	2	168.2	15.0327	15.0875	15.3525	15.1333	15.1878	15.4354	14.9756	15.5014	15.1505	0.265592	0.875172	0.0345779	0.211693	0.963238	0.0788382
Q09666	AHNAK	Neuroblast differentiation-associated protein AHNAK OS=Homo sapiens OX=9606 GN=AHNAK PE=1 SV=2	57	194	302	193	628.7	25.8431	25.14	24.9677	25.7646	25.1222	24.9563	25.7929	25.0984	25.0744	-0.80076	0.259865	4.57973e-09	-0.679975	0.552485	1.9566e-08
P35869	AHR	Aryl hydrocarbon receptor OS=Homo sapiens OX=9606 GN=AHR PE=1 SV=2	12	8	9	8	96.1	19.1261	20.1629	20.1819	19.2039	20.1532	20.1373	19.0726	20.0263	19.9705	0.962402	0.457429	7.34279e-08	0.979931	0.681481	6.26666e-08
O95433	AHSA1	Activator of 90 kDa heat shock protein ATPase homolog 1 OS=Homo sapiens OX=9606 GN=AHSA1 PE=1 SV=1	61	20	35	20	38.3	21.9042	22.7905	22.8857	21.8891	22.8112	22.9231	21.8993	22.7646	22.8272	0.981156	0.0240316	1.09789e-10	0.891226	0.0866439	2.60633e-10
P02765	AHSG	Alpha-2-HS-glycoprotein OS=Homo sapiens OX=9606 GN=AHSG PE=1 SV=2	9	5	93	5	39.3	25.3002	24.7524	24.9522	25.1078	24.8515	24.9224	25.2757	24.7201	24.9849	-0.274764	0.833787	0.000651218	-0.453263	0.914434	1.46315e-05
Q96BJ3	AIDA	Axin interactor, dorsalization-associated protein OS=Homo sapiens OX=9606 GN=AIDA PE=1 SV=1	27	5	5	5	35	19.2896	18.7527	18.3897	19.2801	18.6972	18.4556	19.2991	18.6097	18.4877	-0.845238	0.273155	5.45388e-09	-0.603024	0.73098	1.07702e-07
O95831	AIFM1	Apoptosis-inducing factor 1, mitochondrial OS=Homo sapiens OX=9606 GN=AIFM1 PE=1 SV=1	46	20	33	20	66.9	22.3943	22.0522	22.0432	22.3108	22.0668	21.9973	22.3419	22.0495	22.0852	-0.307121	0.706648	5.16952e-06	-0.292797	0.904478	7.67824e-06
Q12904	AIMP1	Aminoacyl tRNA synthase complex-interacting multifunctional protein 1 OS=Homo sapiens OX=9606 GN=AIMP1 PE=1 SV=2	55	13	20	13	34.3	21.7027	21.9388	22.0196	21.707	21.9474	22.0522	21.7005	21.953	22.0217	0.327764	0.521225	1.8418e-07	0.243007	0.880201	2.40166e-06
Q13155	AIMP2	Aminoacyl tRNA synthase complex-interacting multifunctional protein 2 OS=Homo sapiens OX=9606 GN=AIMP2 PE=1 SV=2	43	12	16	12	35.3	20.5142	20.6549	20.8312	20.5229	20.7394	20.915	20.5099	20.7011	20.8069	0.335386	0.704097	4.88645e-06	0.182814	0.945974	0.000539613
O00170	AIP	AH receptor-interacting protein OS=Homo sapiens OX=9606 GN=AIP PE=1 SV=2	45	12	18	12	37.6	21.6609	21.5377	21.6295	21.6537	21.5968	21.6796	21.6133	21.6326	21.674	0.0183897	0.895942	0.580787	-0.0536124	0.964406	0.129091
P54819	AK2	Adenylate kinase 2, mitochondrial OS=Homo sapiens OX=9606 GN=AK2 PE=1 SV=2	51	12	24	12	26.5	22.02	21.9041	21.7871	22.0661	21.8732	21.8967	22.0629	21.9525	21.9213	-0.181339	0.843189	0.00130488	-0.139767	0.956281	0.00635088
Q9UIJ7	AK3	GTP:AMP phosphotransferase AK3, mitochondrial OS=Homo sapiens OX=9606 GN=AK3 PE=1 SV=4	67	13	21	13	25.6	22.0659	21.6858	21.584	22.097	21.6279	21.5538	22.0922	21.6728	21.5914	-0.50865	0.342664	1.32783e-08	-0.422851	0.689316	6.78086e-08
Q9Y3D8	AK6	Adenylate kinase isoenzyme 6 OS=Homo sapiens OX=9606 GN=AK6 PE=1 SV=1	38	5	5	5	20	18.3373	19.5384	19.9512	18.6057	19.6076	19.9156	18.4742	19.5846	19.7936	1.41439	0.254669	4.26439e-09	1.10447	0.630475	3.82257e-08
Q92667	AKAP1	A-kinase anchor protein 1, mitochondrial OS=Homo sapiens OX=9606 GN=AKAP1 PE=1 SV=1	17	12	13	12	97.3	19.6531	20.14	20.1453	19.7817	20.1076	20.1833	19.7291	20.1185	20.064	0.409567	0.687451	3.44812e-06	0.400726	0.892766	4.13884e-06
O43572	AKAP10	A-kinase anchor protein 10, mitochondrial OS=Homo sapiens OX=9606 GN=AKAP10 PE=1 SV=2	5	2	2	2	73.8	15.7514	15.8503	15.6095	15.8511	15.9883	16.083	15.5026	15.6219	15.5516	0.0463427	0.898331	0.765574	0.118465	0.967394	0.452203
Q9UKA4	AKAP11	A-kinase anchor protein 11 OS=Homo sapiens OX=9606 GN=AKAP11 PE=1 SV=1	11	19	19	19	210.4	21.334	21.6543	21.7293	21.3694	21.6129	21.6897	21.3569	21.5959	21.6468	0.335181	0.638132	1.42888e-06	0.267613	0.907817	9.39562e-06
Q12802	AKAP13	A-kinase anchor protein 13 OS=Homo sapiens OX=9606 GN=AKAP13 PE=1 SV=2	26	53	62	53	307.4	22.5813	22.2955	22.1493	22.5682	22.2856	22.1888	22.5785	22.2725	22.199	-0.397018	0.440289	5.82663e-08	-0.291474	0.848378	8.53597e-07
Q02040	AKAP17A	A-kinase anchor protein 17A OS=Homo sapiens OX=9606 GN=AKAP17A PE=1 SV=2	9	8	8	8	80.7	20.2839	20.2923	20.27	20.2931	20.2889	20.2351	20.2614	20.2996	20.2256	-0.0359253	0.887195	0.17968	0.0141051	0.96805	0.581974
Q9Y2D5	AKAP2	A-kinase anchor protein 2 OS=Homo sapiens OX=9606 GN=AKAP2 PE=1 SV=3	7	4	4	4	94.6	17.5292	17.4198	17.9311	17.6839	17.4798	17.6485	17.4954	17.669	17.6575	0.176184	0.881785	0.0840937	-0.0466149	0.968222	0.620067
O43823	AKAP8	A-kinase anchor protein 8 OS=Homo sapiens OX=9606 GN=AKAP8 PE=1 SV=1	21	11	13	11	76.1	20.4529	20.3998	20.4677	20.3733	20.4539	20.5299	20.3725	20.3835	20.4485	0.0824716	0.877254	0.0454305	0.0128152	0.96867	0.726963
Q9ULX6	AKAP8L	A-kinase anchor protein 8-like OS=Homo sapiens OX=9606 GN=AKAP8L PE=1 SV=4	17	9	10	9	71.6	19.9328	19.7462	19.6676	19.7851	19.7361	19.6113	19.9015	19.7262	19.6529	-0.229189	0.816667	0.000225942	-0.136937	0.95634	0.00646707
Q99996	AKAP9	A-kinase anchor protein 9 OS=Homo sapiens OX=9606 GN=AKAP9 PE=1 SV=4	10	32	33	32	452.7	21.198	20.9864	20.8957	21.1809	20.9669	20.9142	21.088	21.009	20.9335	-0.24118	0.783426	4.84361e-05	-0.16825	0.947287	0.000694803
Q7Z591	AKNA	Microtubule organization protein AKNA OS=Homo sapiens OX=9606 GN=AKNA PE=1 SV=2	4	5	5	5	155	18.5111	17.9311	18.166	18.4926	17.9844	18.0639	18.4277	18.0363	18.1415	-0.353332	0.731022	9.26625e-06	-0.49325	0.831188	5.56649e-07
P14550	AKR1A1	Aldo-keto reductase family 1 member A1 OS=Homo sapiens OX=9606 GN=AKR1A1 PE=1 SV=3	43	15	26	15	36.6	21.7084	21.5975	21.5284	21.629	21.6348	21.5818	21.6869	21.6301	21.5602	-0.117963	0.854344	0.00341324	-0.0539631	0.963934	0.105612
P15121	AKR1B1	Aldo-keto reductase family 1 member B1 OS=Homo sapiens OX=9606 GN=AKR1B1 PE=1 SV=3	49	12	23	11	35.8	22.7762	22.3082	22.0738	22.7382	22.3022	22.0839	22.6869	22.2324	22.1859	-0.619227	0.464149	8.03728e-08	-0.45279	0.860436	1.20803e-06
P42330	AKR1C3	Aldo-keto reductase family 1 member C3 OS=Homo sapiens OX=9606 GN=AKR1C3 PE=1 SV=4	7	3	3	3	36.8	19.4387	19.0034	18.7208	19.3871	18.9107	18.6939	19.3183	18.929	18.814	-0.638466	0.506105	1.46628e-07	-0.433691	0.892156	4.02077e-06
O43488	AKR7A2	Aflatoxin B1 aldehyde reductase member 2 OS=Homo sapiens OX=9606 GN=AKR7A2 PE=1 SV=3	37	11	17	11	39.6	21.9238	21.7047	21.5178	21.8694	21.6417	21.5295	21.8392	21.7451	21.5816	-0.334536	0.718771	6.83555e-06	-0.180315	0.947809	0.000771452
P31749	AKT1	RAC-alpha serine/threonine-protein kinase OS=Homo sapiens OX=9606 GN=AKT1 PE=1 SV=2	25	9	11	6	55.7	18.9312	18.6527	18.5019	18.9689	18.5544	18.6567	18.819	18.6412	18.5751	-0.328485	0.806074	0.000130128	-0.290287	0.943088	0.000324212
P31751	AKT2	RAC-beta serine/threonine-protein kinase OS=Homo sapiens OX=9606 GN=AKT2 PE=1 SV=2	35	14	15	11	55.7	21.1243	20.9575	20.9176	21.0585	20.9511	20.9443	21.1058	20.9386	21.0257	-0.133652	0.853749	0.00322861	-0.147133	0.951584	0.00177686
P13716	ALAD	Delta-aminolevulinic acid dehydratase OS=Homo sapiens OX=9606 GN=ALAD PE=1 SV=1	32	10	14	10	36.3	20.5516	20.2736	20.153	20.6273	20.2533	20.2033	20.6408	20.2906	20.2169	-0.415508	0.565485	3.96297e-07	-0.334068	0.881739	2.55355e-06
P13196	ALAS1	5-aminolevulinate synthase, nonspecific, mitochondrial OS=Homo sapiens OX=9606 GN=ALAS1 PE=1 SV=2	3	2	3	2	70.5	17.3828	18.5168	18.1825	17.5235	18.3082	18.1161	17.4361	18.3815	18.1275	0.694527	0.575639	4.86457e-07	0.954672	0.60376	3.02161e-08
P02768	ALB	Albumin OS=Homo sapiens OX=9606 GN=ALB PE=1 SV=2	49	28	85	28	69.3	24.2955	23.9361	24.8153	24.2988	24.0332	24.7616	24.2485	23.9309	24.741	0.491741	0.53829	2.43296e-07	-0.314166	0.910003	1.08033e-05
Q8IZ83	ALDH16A1	Aldehyde dehydrogenase family 16 member A1 OS=Homo sapiens OX=9606 GN=ALDH16A1 PE=1 SV=2	18	12	14	12	85.1	21.6513	21.2494	21.1284	21.5902	21.2411	21.098	21.5565	21.1998	21.1622	-0.469791	0.511412	1.58541e-07	-0.369237	0.861944	1.26587e-06
P54886	ALDH18A1	Delta-1-pyrroline-5-carboxylate synthase OS=Homo sapiens OX=9606 GN=ALDH18A1 PE=1 SV=2	31	21	23	21	87.2	21.8279	22.2811	22.5205	21.8824	22.3772	22.4966	21.7167	22.3481	22.4517	0.680587	0.483774	1.0641e-07	0.52644	0.853458	9.82696e-07
P30837	ALDH1B1	Aldehyde dehydrogenase X, mitochondrial OS=Homo sapiens OX=9606 GN=ALDH1B1 PE=1 SV=3	21	10	10	9	57.2	19.9055	19.6121	19.5548	19.7939	19.5507	19.598	19.8857	19.5334	19.6744	-0.252611	0.815072	0.000207015	-0.296307	0.930748	6.1704e-05
P51648	ALDH3A2	Aldehyde dehydrogenase family 3 member A2 OS=Homo sapiens OX=9606 GN=ALDH3A2 PE=1 SV=1	7	3	4	3	54.8	18.6186	18.2948	18.3982	18.7547	18.3016	18.4381	18.6783	18.3434	18.3772	-0.279387	0.777013	3.80062e-05	-0.370586	0.890944	3.79936e-06
P30038	ALDH4A1	Delta-1-pyrroline-5-carboxylate dehydrogenase, mitochondrial OS=Homo sapiens OX=9606 GN=ALDH4A1 PE=1 SV=3	3	2	2	2	61.7	18.7218	18.3673	18.1999	18.4705	18.2715	18.1702	18.5636	18.25	18.203	-0.394234	0.797492	8.70855e-05	-0.288999	0.948169	0.000830222
P51649	ALDH5A1	Succinate-semialdehyde dehydrogenase, mitochondrial OS=Homo sapiens OX=9606 GN=ALDH5A1 PE=1 SV=2	30	12	18	12	57.2	21.7724	21.369	21.1448	21.7212	21.3589	21.1651	21.7454	21.4201	21.3312	-0.532665	0.633788	1.33367e-06	-0.363672	0.923863	3.12023e-05
Q02252	ALDH6A1	Methylmalonate-semialdehyde dehydrogenase [acylating], mitochondrial OS=Homo sapiens OX=9606 GN=ALDH6A1 PE=1 SV=2	47	20	24	20	57.8	21.8999	21.476	21.217	21.7814	21.3467	21.2327	21.8556	21.4391	21.3308	-0.585476	0.580445	5.37308e-07	-0.425048	0.905226	8.0243e-06
P49419	ALDH7A1	Alpha-aminoadipic semialdehyde dehydrogenase OS=Homo sapiens OX=9606 GN=ALDH7A1 PE=1 SV=5	12	5	5	5	58.5	17.4499	17.1701	17.3593	17.382	17.391	17.2865	17.5669	17.3458	17.2844	-0.15622	0.875507	0.0361143	-0.163979	0.96078	0.0295406
P49189	ALDH9A1	4-trimethylaminobutyraldehyde dehydrogenase OS=Homo sapiens OX=9606 GN=ALDH9A1 PE=1 SV=3	59	26	55	26	53.8	23.0005	22.6642	22.4468	22.9329	22.6333	22.4334	22.9764	22.6137	22.5054	-0.508078	0.429269	4.95745e-08	-0.332872	0.874358	1.92446e-06
P04075	ALDOA	Fructose-bisphosphate aldolase A OS=Homo sapiens OX=9606 GN=ALDOA PE=1 SV=2	75	27	148	21	39.4	25.4076	25.3041	25.3666	25.2856	25.3708	25.3751	25.3676	25.2841	25.3693	0.0167433	0.897025	0.660581	-0.0339104	0.966973	0.381761
P09972	ALDOC	Fructose-bisphosphate aldolase C OS=Homo sapiens OX=9606 GN=ALDOC PE=1 SV=2	63	23	60	17	39.4	22.7153	22.3885	22.291	22.6355	22.3844	22.2777	22.6965	22.3662	22.3425	-0.378705	0.58131	5.47035e-07	-0.30274	0.890174	3.66717e-06
Q9BT22	ALG1	Chitobiosyldiphosphodolichol beta-mannosyltransferase OS=Homo sapiens OX=9606 GN=ALG1 PE=1 SV=2	11	5	5	5	52.5	19.6028	19.5202	19.5039	19.5788	19.5907	19.4551	19.5516	19.571	19.4259	-0.116099	0.858603	0.00516271	-0.0171091	0.968144	0.602582
Q5BKT4	ALG10	Dol-P-Glc:Glc(2)Man(9)GlcNAc(2)-PP-Dol alpha-1,2-glucosyltransferase OS=Homo sapiens OX=9606 GN=ALG10 PE=1 SV=1	4	2	2	2	55.6	19.0378	18.7271	18.6832	19.1149	18.7737	18.6309	19.0438	18.6837	18.7297	-0.384195	0.676984	2.81118e-06	-0.337313	0.905806	8.30713e-06
Q2TAA5	ALG11	GDP-Man:Man(3)GlcNAc(2)-PP-Dol alpha-1,2-mannosyltransferase OS=Homo sapiens OX=9606 GN=ALG11 PE=1 SV=2	5	2	2	2	55.6	15.0169	15.4424	15.164	14.9066	15.2663	14.9306	15.2267	15.3494	15.1336	0.0259925	0.898458	0.776255	0.302634	0.956891	0.00767042
Q9NP73	ALG13	Putative bifunctional UDP-N-acetylglucosamine transferase and deubiquitinase ALG13 OS=Homo sapiens OX=9606 GN=ALG13 PE=1 SV=2	3	2	2	2	126	16.3136	16.8306	16.9911	16.4483	16.9354	16.9374	16.5409	17.0072	16.897	0.507569	0.755605	1.85165e-05	0.490125	0.921095	2.45308e-05
Q9H553	ALG2	Alpha-1,3/1,6-mannosyltransferase ALG2 OS=Homo sapiens OX=9606 GN=ALG2 PE=1 SV=1	12	4	4	4	47.1	18.2033	18.4654	18.2824	18.3269	18.5082	18.3362	18.3342	18.5974	18.4097	0.0546524	0.89104	0.306922	0.235538	0.949702	0.00115106
Q9Y673	ALG5	Dolichyl-phosphate beta-glucosyltransferase OS=Homo sapiens OX=9606 GN=ALG5 PE=1 SV=1	21	5	7	5	36.9	18.6532	18.7485	18.5882	18.646	18.7455	18.6663	18.6141	18.7814	18.7407	0.0273264	0.894623	0.493004	0.120691	0.958148	0.0115333
Q9Y672	ALG6	Dolichyl pyrophosphate Man9GlcNAc2 alpha-1,3-glucosyltransferase OS=Homo sapiens OX=9606 GN=ALG6 PE=1 SV=2	6	3	3	3	58.1	17.1529	17.1265	17.0639	17.073	17.2008	17.1418	17.132	17.2323	17.1435	-0.00295784	0.900319	0.940316	0.0672171	0.964112	0.113918
Q9H6U8	ALG9	Alpha-1,2-mannosyltransferase ALG9 OS=Homo sapiens OX=9606 GN=ALG9 PE=1 SV=2	8	3	4	3	69.8	17.2579	17.0541	17.2325	17.2631	17.067	16.8547	17.318	16.9872	17.1767	-0.191669	0.877653	0.0479091	-0.243585	0.959328	0.0173247
Q13686	ALKBH1	Nucleic acid dioxygenase ALKBH1 OS=Homo sapiens OX=9606 GN=ALKBH1 PE=1 SV=2	6	2	2	2	43.8	16.4733	16.6171	16.7701	16.3596	16.7516	16.9582	16.497	16.6571	16.7363	0.378254	0.815893	0.000216499	0.231953	0.955747	0.00540958
Q6NS38	ALKBH2	DNA oxidative demethylase ALKBH2 OS=Homo sapiens OX=9606 GN=ALKBH2 PE=1 SV=1	10	2	2	2	29.3	15.0376	15.2461	15.6331	15.0833	15.4669	15.6709	15.0979	15.7454	15.7791	0.621461	0.813773	0.000193008	0.4132	0.953737	0.00307024
Q96Q83	ALKBH3	Alpha-ketoglutarate-dependent dioxygenase alkB homolog 3 OS=Homo sapiens OX=9606 GN=ALKBH3 PE=1 SV=1	9	2	2	2	33.4	15.3856	15.6662	15.7778	15.6816	15.67	15.7986	15.5975	15.8399	15.7342	0.215283	0.869694	0.0174738	0.170486	0.961976	0.0470895
Q6P6C2	ALKBH5	RNA demethylase ALKBH5 OS=Homo sapiens OX=9606 GN=ALKBH5 PE=1 SV=2	39	10	14	10	44.2	19.7908	19.6247	19.7016	19.7285	19.6934	19.6496	19.7538	19.6551	19.6238	-0.0993701	0.867086	0.0128651	-0.0999637	0.958384	0.0124863
Q96BT7	ALKBH8	Alkylated DNA repair protein alkB homolog 8 OS=Homo sapiens OX=9606 GN=ALKBH8 PE=1 SV=2	6	3	3	3	75.2	17.6748	17.4876	17.4499	17.6385	17.4425	17.4417	17.5343	17.4372	17.4804	-0.158517	0.850269	0.00235614	-0.16008	0.952481	0.00221605
Q8TCU4	ALMS1	Alstrom syndrome protein 1 OS=Homo sapiens OX=9606 GN=ALMS1 PE=1 SV=4	1	2	2	2	460.8	15.628	14.9801	15.2291	15.3826	15.081	15.0198	15.1651	15.1704	15.2488	-0.225976	0.880411	0.0695827	-0.314697	0.959512	0.0184978
P20292	ALOX5AP	Arachidonate 5-lipoxygenase-activating protein OS=Homo sapiens OX=9606 GN=ALOX5AP PE=1 SV=2	25	4	6	4	18.1	21.6681	21.0585	20.9198	21.5761	21.0108	20.8483	21.5663	20.8822	21.1608	-0.627205	0.759155	2.0685e-05	-0.619658	0.920213	2.27991e-05
Q86V81	ALYREF	THO complex subunit 4 OS=Homo sapiens OX=9606 GN=ALYREF PE=1 SV=3	32	5	8	5	26.9	19.6534	19.5898	19.6253	19.608	19.6057	19.5986	19.6063	19.5994	19.5759	-0.0226153	0.893227	0.411674	-0.0242357	0.966963	0.380316
Q9C0C7	AMBRA1	Activating molecule in BECN1-regulated autophagy protein 1 OS=Homo sapiens OX=9606 GN=AMBRA1 PE=1 SV=2	3	2	2	2	142.4	15.7632	16.0303	16.2568	15.9625	16.0917	16.1239	15.5128	15.7896	16.2919	0.478072	0.849538	0.00220994	0.224388	0.963239	0.0788949
P17707	AMD1	S-adenosylmethionine decarboxylase proenzyme OS=Homo sapiens OX=9606 GN=AMD1 PE=1 SV=2	7	2	2	2	38.3	15.9448	17.0829	17.4066	15.9275	17.2192	17.3326	15.8116	17.1719	17.1303	1.39517	0.311212	8.97957e-09	1.26334	0.562686	2.16471e-08
Q9Y303	AMDHD2	N-acetylglucosamine-6-phosphate deacetylase OS=Homo sapiens OX=9606 GN=AMDHD2 PE=1 SV=2	7	3	3	3	43.7	18.2839	17.8199	17.6517	18.225	17.6876	17.6185	18.2989	17.824	17.7423	-0.598408	0.568819	4.2323e-07	-0.492041	0.878566	2.25327e-06
Q9UKV5	AMFR	E3 ubiquitin-protein ligase AMFR OS=Homo sapiens OX=9606 GN=AMFR PE=1 SV=2	9	2	3	2	72.9	14.3895	15.4737	15.169	15.0596	14.9448	14.9728	15.0723	15.5496	15.3232	0.31452	0.886596	0.165141	0.482221	0.961899	0.0456714
Q01433	AMPD2	AMP deaminase 2 OS=Homo sapiens OX=9606 GN=AMPD2 PE=1 SV=2	28	24	31	23	100.6	22.0786	22.0409	21.9761	22.0855	22.105	22.0169	22.0865	22.0237	22.0019	-0.0852694	0.868663	0.0154592	-0.0270562	0.966894	0.369741
Q01432	AMPD3	AMP deaminase 3 OS=Homo sapiens OX=9606 GN=AMPD3 PE=1 SV=1	15	11	12	10	88.8	20.5231	19.8238	19.6869	20.3462	19.7832	19.5597	20.3889	19.7626	19.7167	-0.764944	0.515111	1.67612e-07	-0.629492	0.850437	9.02927e-07
Q9H1A4	ANAPC1	Anaphase-promoting complex subunit 1 OS=Homo sapiens OX=9606 GN=ANAPC1 PE=1 SV=1	2	4	4	4	216.4	17.718	18.0699	18.2246	17.708	18.112	18.1271	17.5894	17.9767	18.0885	0.474937	0.718368	6.77012e-06	0.381055	0.926584	4.02269e-05
Q9UM13	ANAPC10	Anaphase-promoting complex subunit 10 OS=Homo sapiens OX=9606 GN=ANAPC10 PE=1 SV=1	13	2	2	2	21.2	17.4767	17.6375	17.6719	17.5735	17.6684	17.731	17.5385	17.6123	17.7405	0.184906	0.826566	0.000404852	0.109874	0.957798	0.0102676
Q96DE5	ANAPC16	Anaphase-promoting complex subunit 16 OS=Homo sapiens OX=9606 GN=ANAPC16 PE=1 SV=1	33	3	3	3	11.7	15.5189	15.8472	15.745	15.508	15.7222	15.7592	15.4218	15.8766	15.7121	0.255902	0.819574	0.00026617	0.332438	0.925486	3.62255e-05
Q9UJX6	ANAPC2	Anaphase-promoting complex subunit 2 OS=Homo sapiens OX=9606 GN=ANAPC2 PE=1 SV=1	3	3	3	3	93.8	18.3808	18.1906	18.2401	18.3405	18.1708	18.1235	18.2869	18.1613	18.1738	-0.156951	0.848537	0.00202693	-0.161882	0.951311	0.00166415
Q9UJX5	ANAPC4	Anaphase-promoting complex subunit 4 OS=Homo sapiens OX=9606 GN=ANAPC4 PE=1 SV=2	8	6	6	6	92.1	19.0066	18.9968	19.271	18.9856	18.9816	19.0747	19.0938	19.0915	19.0872	0.115647	0.880807	0.0734657	-0.00535521	0.969421	0.927386
Q9UJX4	ANAPC5	Anaphase-promoting complex subunit 5 OS=Homo sapiens OX=9606 GN=ANAPC5 PE=1 SV=2	10	6	6	6	85	18.6611	18.5448	18.5775	18.4737	18.4607	18.6592	18.3882	18.6175	18.581	0.0982263	0.887203	0.17987	0.0333022	0.968283	0.633941
Q9UJX3	ANAPC7	Anaphase-promoting complex subunit 7 OS=Homo sapiens OX=9606 GN=ANAPC7 PE=1 SV=4	19	9	10	9	66.8	20.3448	20.7463	20.8341	20.5046	20.8068	20.8346	20.4958	20.8778	20.7473	0.356931	0.791954	6.84556e-05	0.361877	0.93072	6.15206e-05
P16157	ANK1	Ankyrin-1 OS=Homo sapiens OX=9606 GN=ANK1 PE=1 SV=3	2	3	3	3	206.1	16.306	16.2916	16.2679	16.3916	16.2482	16.3016	16.2786	16.2173	16.3238	-0.027637	0.89418	0.46594	-0.07304	0.963115	0.0749133
Q12955	ANK3	Ankyrin-3 OS=Homo sapiens OX=9606 GN=ANK3 PE=1 SV=3	1	3	3	3	480.1	17.188	17.2093	16.9139	17.1713	17.2098	16.9884	17.1497	17.0909	16.9282	-0.226174	0.815954	0.000217226	0.000366487	0.969651	0.992557
Q9P2R3	ANKFY1	Rabankyrin-5 OS=Homo sapiens OX=9606 GN=ANKFY1 PE=1 SV=2	24	21	22	21	128.3	21.9415	21.4957	21.5351	21.8675	21.455	21.5157	21.8673	21.4791	21.5558	-0.356577	0.592314	6.94249e-07	-0.415502	0.77124	1.84939e-07
Q8IWZ3	ANKHD1	Ankyrin repeat and KH domain-containing protein 1 OS=Homo sapiens OX=9606 GN=ANKHD1 PE=1 SV=1	16	32	36	22	269.3	21.3661	21.7783	21.7827	21.2792	21.712	21.7324	21.2039	21.6735	21.6663	0.444075	0.72107	7.22428e-06	0.43817	0.905317	8.06778e-06
Q86XL3	ANKLE2	Ankyrin repeat and LEM domain-containing protein 2 OS=Homo sapiens OX=9606 GN=ANKLE2 PE=1 SV=4	22	19	21	19	104.1	20.744	21.2418	21.4938	20.7746	21.2872	21.555	20.7619	21.3104	21.4066	0.724951	0.35367	1.54642e-08	0.519607	0.798358	2.87448e-07
Q8IV38	ANKMY2	Ankyrin repeat and MYND domain-containing protein 2 OS=Homo sapiens OX=9606 GN=ANKMY2 PE=1 SV=1	20	6	7	6	49.3	18.5217	18.242	18.3904	18.4056	18.315	18.319	18.5341	18.2556	18.4224	-0.109892	0.87434	0.0310689	-0.216242	0.94737	0.000706371
Q6UB99	ANKRD11	Ankyrin repeat domain-containing protein 11 OS=Homo sapiens OX=9606 GN=ANKRD11 PE=1 SV=3	1	3	3	3	297.7	17.1766	17.2582	17.1395	17.0931	17.2223	17.1768	17.1563	17.3148	17.1881	0.0261756	0.894171	0.465388	0.123132	0.955988	0.00581288
Q6UB98	ANKRD12	Ankyrin repeat domain-containing protein 12 OS=Homo sapiens OX=9606 GN=ANKRD12 PE=1 SV=3	2	5	5	5	235.5	17.9872	18.0447	17.9832	17.9981	17.9624	17.9515	17.9647	17.99	18.0037	-0.00389412	0.899863	0.898944	0.0156488	0.968188	0.612295
Q8IZ07	ANKRD13A	Ankyrin repeat domain-containing protein 13A OS=Homo sapiens OX=9606 GN=ANKRD13A PE=1 SV=3	19	8	10	8	67.6	20.1328	19.6564	19.5771	20.0292	19.6371	19.4247	20.142	19.6457	19.5988	-0.567819	0.612448	9.65842e-07	-0.454941	0.90084	6.2497e-06
Q6ZTN6	ANKRD13D	Ankyrin repeat domain-containing protein 13D OS=Homo sapiens OX=9606 GN=ANKRD13D PE=1 SV=2	4	2	2	2	58.4	16.2453	15.7894	16.1374	16.1093	15.9	15.8332	16.1072	15.8193	15.6356	-0.28517	0.87257	0.0248385	-0.317698	0.958926	0.0150433
O75179	ANKRD17	Ankyrin repeat domain-containing protein 17 OS=Homo sapiens OX=9606 GN=ANKRD17 PE=1 SV=3	11	19	22	9	274.1	18.6281	19.3494	19.5274	18.602	19.3524	19.5402	18.6953	19.3828	19.3812	0.841121	0.350909	1.48705e-08	0.719711	0.675126	5.88771e-08
O15084	ANKRD28	Serine/threonine-protein phosphatase 6 regulatory ankyrin repeat subunit A OS=Homo sapiens OX=9606 GN=ANKRD28 PE=1 SV=5	10	7	7	6	112.9	16.8651	17.2687	17.3424	17.2398	17.3227	17.3283	17.1503	17.343	17.3688	0.261432	0.864469	0.00957935	0.226413	0.959659	0.019506
Q8N8A2	ANKRD44	Serine/threonine-protein phosphatase 6 regulatory ankyrin repeat subunit B OS=Homo sapiens OX=9606 GN=ANKRD44 PE=1 SV=3	32	24	36	23	107.5	22.4875	22.2849	22.1734	22.5356	22.2887	22.2162	22.5311	22.2951	22.2532	-0.303826	0.662259	2.14531e-06	-0.228503	0.920074	2.2541e-05
Q8NB46	ANKRD52	Serine/threonine-protein phosphatase 6 regulatory ankyrin repeat subunit C OS=Homo sapiens OX=9606 GN=ANKRD52 PE=1 SV=3	3	3	3	3	115	16.7232	17.501	17.5299	16.6572	17.3877	17.5852	16.764	17.4331	17.4113	0.794001	0.45242	6.87596e-08	0.725813	0.757061	1.5088e-07
Q6NXT1	ANKRD54	Ankyrin repeat domain-containing protein 54 OS=Homo sapiens OX=9606 GN=ANKRD54 PE=1 SV=2	5	2	2	2	32.5	18.4592	18.5532	18.5027	18.5223	18.5529	18.5451	18.4746	18.5443	18.5326	0.0414025	0.886232	0.156872	0.0647506	0.961487	0.0388077
Q92625	ANKS1A	Ankyrin repeat and SAM domain-containing protein 1A OS=Homo sapiens OX=9606 GN=ANKS1A PE=1 SV=4	6	4	4	4	123	17.2978	17.4632	17.4154	17.3774	17.1466	17.3222	17.2964	17.4168	17.4141	0.0600184	0.893734	0.439848	0.0183336	0.968994	0.81058
Q9H8Y5	ANKZF1	Ankyrin repeat and zinc finger domain-containing protein 1 OS=Homo sapiens OX=9606 GN=ANKZF1 PE=1 SV=1	14	7	7	7	80.9	18.9415	19.1591	19.3861	18.9248	19.1668	19.302	18.9584	19.1845	19.2453	0.369563	0.67406	2.66026e-06	0.228577	0.936738	0.000126563
Q4KMQ2	ANO6	Anoctamin-6 OS=Homo sapiens OX=9606 GN=ANO6 PE=1 SV=2	7	6	7	6	106.1	19.8039	19.4957	19.3269	19.6506	19.4249	19.2316	19.6722	19.3492	19.2473	-0.440279	0.742844	1.2733e-05	-0.285642	0.943675	0.000357901
P39687	ANP32A	Acidic leucine-rich nuclear phosphoprotein 32 family member A OS=Homo sapiens OX=9606 GN=ANP32A PE=1 SV=1	48	12	33	8	28.6	22.8057	22.5822	22.5992	22.7927	22.5989	22.6167	22.7343	22.5842	22.6073	-0.169831	0.806586	0.000133445	-0.18914	0.930246	5.84407e-05
Q92688	ANP32B	Acidic leucine-rich nuclear phosphoprotein 32 family member B OS=Homo sapiens OX=9606 GN=ANP32B PE=1 SV=1	26	8	31	4	28.8	20.6199	20.8911	20.7722	20.6036	20.9399	20.7829	20.7006	20.9226	20.7549	0.128626	0.852148	0.00278698	0.276486	0.90939	1.0382e-05
Q9BTT0	ANP32E	Acidic leucine-rich nuclear phosphoprotein 32 family member E OS=Homo sapiens OX=9606 GN=ANP32E PE=1 SV=1	44	9	20	9	30.7	19.8452	19.4499	19.4558	19.8594	19.4601	19.4368	19.8912	19.5071	19.5289	-0.391443	0.591781	6.85972e-07	-0.392898	0.838647	6.64454e-07
P04083	ANXA1	Annexin A1 OS=Homo sapiens OX=9606 GN=ANXA1 PE=1 SV=2	66	22	80	22	38.7	24.8645	24.3702	24.1876	24.7975	24.3011	24.1815	24.8271	24.3524	24.3424	-0.592519	0.558894	3.4945e-07	-0.488468	0.872927	1.82758e-06
P50995	ANXA11	Annexin A11 OS=Homo sapiens OX=9606 GN=ANXA11 PE=1 SV=1	38	19	36	19	54.4	23.8495	23.2777	23.1032	23.6846	23.2822	23.1735	23.763	23.2281	23.227	-0.597772	0.567793	4.14683e-07	-0.503034	0.872747	1.81582e-06
P07355	ANXA2	Annexin A2 OS=Homo sapiens OX=9606 GN=ANXA2 PE=1 SV=2	61	24	67	24	38.6	23.9719	23.4197	23.1671	23.8619	23.4009	23.1923	23.9067	23.3551	23.2849	-0.698731	0.397536	3.22994e-08	-0.521616	0.817703	4.15579e-07
P09525	ANXA4	Annexin A4 OS=Homo sapiens OX=9606 GN=ANXA4 PE=1 SV=4	46	14	16	14	35.9	21.7341	21.2749	21.1959	21.6618	21.2505	21.2143	21.7162	21.2532	21.3038	-0.465998	0.546263	2.78452e-07	-0.44446	0.818148	4.194e-07
P08758	ANXA5	Annexin A5 OS=Homo sapiens OX=9606 GN=ANXA5 PE=1 SV=2	75	22	41	22	35.9	22.8932	22.5332	22.2097	22.7843	22.5172	22.2306	22.7966	22.47	22.3124	-0.5738	0.509296	1.53642e-07	-0.317918	0.919972	2.23523e-05
P08133	ANXA6	Annexin A6 OS=Homo sapiens OX=9606 GN=ANXA6 PE=1 SV=3	81	54	231	54	75.8	26.6893	26.0698	25.8789	26.5886	26.0789	25.8828	26.6195	26.0628	25.9824	-0.717781	0.332173	1.15783e-08	-0.561956	0.724956	1.00215e-07
P20073	ANXA7	Annexin A7 OS=Homo sapiens OX=9606 GN=ANXA7 PE=1 SV=3	35	18	33	18	52.7	21.9391	21.7133	21.6548	21.8915	21.7559	21.667	21.9183	21.7275	21.6447	-0.260808	0.679052	2.92451e-06	-0.184059	0.928761	4.99918e-05
Q63HQ0	AP1AR	AP-1 complex-associated regulatory protein OS=Homo sapiens OX=9606 GN=AP1AR PE=1 SV=1	10	2	2	2	34.3	17.423	17.7746	17.5643	17.5103	17.7873	17.5955	17.5257	17.6925	17.7614	0.154091	0.870717	0.0197676	0.265167	0.948429	0.000876218
Q10567	AP1B1	AP-1 complex subunit beta-1 OS=Homo sapiens OX=9606 GN=AP1B1 PE=1 SV=2	31	27	33	12	104.6	19.7582	19.7475	19.7967	19.763	19.7251	19.7299	19.7504	19.7717	19.7642	0.00636737	0.898967	0.819721	-0.00909411	0.968742	0.745184
O43747	AP1G1	AP-1 complex subunit gamma-1 OS=Homo sapiens OX=9606 GN=AP1G1 PE=1 SV=5	21	15	19	15	91.3	20.9182	20.8636	20.831	20.9018	20.9165	20.8827	20.9111	20.9037	20.8742	-0.0477274	0.883658	0.109203	-0.0157522	0.968004	0.572065
O75843	AP1G2	AP-1 complex subunit gamma-like 2 OS=Homo sapiens OX=9606 GN=AP1G2 PE=1 SV=1	10	7	7	7	87.1	19.1575	19.1141	19.0769	19.2704	19.0514	19.1079	19.1641	19.0585	19.0502	-0.118954	0.865335	0.0105467	-0.122617	0.957393	0.00899858
Q9BXS5	AP1M1	AP-1 complex subunit mu-1 OS=Homo sapiens OX=9606 GN=AP1M1 PE=1 SV=3	38	14	15	14	48.6	21.6912	21.4957	21.4847	21.7572	21.5164	21.5272	21.6746	21.4798	21.547	-0.188034	0.812898	0.000184227	-0.21035	0.93292	7.88269e-05
P61966	AP1S1	AP-1 complex subunit sigma-1A OS=Homo sapiens OX=9606 GN=AP1S1 PE=1 SV=1	22	2	2	2	18.7	17.4309	17.4113	17.7145	17.4774	17.4347	17.5461	17.425	17.358	17.5536	0.160305	0.861898	0.00725355	-0.0430902	0.966951	0.378491
P56377	AP1S2	AP-1 complex subunit sigma-2 OS=Homo sapiens OX=9606 GN=AP1S2 PE=1 SV=1	22	3	3	3	18.6	19.9065	19.702	19.666	19.9002	19.7224	19.6324	19.9059	19.7853	19.63	-0.261426	0.721987	7.38698e-06	-0.16765	0.941231	0.000240598
O95782	AP2A1	AP-2 complex subunit alpha-1 OS=Homo sapiens OX=9606 GN=AP2A1 PE=1 SV=3	39	33	42	23	107.5	22.4246	22.2223	22.2023	22.3868	22.2588	22.1888	22.3935	22.2252	22.215	-0.199597	0.761799	2.25096e-05	-0.166207	0.934455	9.46905e-05
O94973	AP2A2	AP-2 complex subunit alpha-2 OS=Homo sapiens OX=9606 GN=AP2A2 PE=1 SV=2	30	23	29	13	103.9	20.4469	20.2269	20.151	20.5073	20.1718	20.222	20.4958	20.261	20.2444	-0.277555	0.767835	2.74882e-05	-0.263425	0.926931	4.16084e-05
P63010	AP2B1	AP-2 complex subunit beta OS=Homo sapiens OX=9606 GN=AP2B1 PE=1 SV=1	40	34	43	19	104.5	23.1883	23.1323	23.1433	23.1556	23.1572	23.1536	23.1798	23.1351	23.1522	-0.0248888	0.89136	0.320581	-0.0330431	0.965386	0.196246
Q96CW1	AP2M1	AP-2 complex subunit mu OS=Homo sapiens OX=9606 GN=AP2M1 PE=1 SV=2	43	17	25	17	49.6	22.2439	22.0993	21.9255	22.1506	22.143	21.995	22.2295	22.0733	21.9854	-0.239358	0.79511	7.83915e-05	-0.102825	0.959303	0.0171695
P53680	AP2S1	AP-2 complex subunit sigma OS=Homo sapiens OX=9606 GN=AP2S1 PE=1 SV=2	29	4	5	4	17	18.5639	18.4393	18.4468	18.6948	18.4916	18.489	18.7442	18.4256	18.5066	-0.186872	0.851566	0.00264433	-0.215506	0.949319	0.00105866
O00203	AP3B1	AP-3 complex subunit beta-1 OS=Homo sapiens OX=9606 GN=AP3B1 PE=1 SV=3	24	24	26	24	121.2	21.3945	21.3893	21.325	21.3246	21.4079	21.3264	21.358	21.3965	21.325	-0.0335332	0.888961	0.230203	0.0388772	0.965048	0.169823
O14617	AP3D1	AP-3 complex subunit delta-1 OS=Homo sapiens OX=9606 GN=AP3D1 PE=1 SV=1	22	22	23	22	130.1	21.6512	21.6516	21.6733	21.5928	21.6449	21.66	21.6124	21.6834	21.6387	0.038537	0.887424	0.185567	0.041161	0.964911	0.160119
Q9Y2T2	AP3M1	AP-3 complex subunit mu-1 OS=Homo sapiens OX=9606 GN=AP3M1 PE=1 SV=1	28	8	11	8	46.9	18.6731	18.7331	18.6185	18.6258	18.6916	18.5972	18.608	18.6759	18.6157	-0.0251548	0.892954	0.397112	0.0645638	0.962037	0.0482628
Q92572	AP3S1	AP-3 complex subunit sigma-1 OS=Homo sapiens OX=9606 GN=AP3S1 PE=1 SV=1	32	6	7	6	21.7	20.1041	19.9559	19.7747	20.2022	19.9812	19.9015	20.0854	19.9691	19.8531	-0.287472	0.789357	6.14246e-05	-0.161828	0.95409	0.00337727
Q9Y6B7	AP4B1	AP-4 complex subunit beta-1 OS=Homo sapiens OX=9606 GN=AP4B1 PE=1 SV=2	3	2	2	2	83.2	14.8602	14.7634	14.3971	14.2953	14.418	14.1586	14.438	14.5032	14.3999	-0.212611	0.886959	0.173797	0.0303658	0.969096	0.8377
Q9UPM8	AP4E1	AP-4 complex subunit epsilon-1 OS=Homo sapiens OX=9606 GN=AP4E1 PE=1 SV=2	6	6	6	6	127.2	18.2656	18.4008	18.3656	18.3881	18.3292	18.3832	18.2539	18.3714	18.3489	0.0633713	0.885409	0.139696	0.0646033	0.964477	0.133037
Q9Y587	AP4S1	AP-4 complex subunit sigma-1 OS=Homo sapiens OX=9606 GN=AP4S1 PE=1 SV=1	13	2	2	2	17	17.2275	17.2541	17.2471	17.2391	17.0879	17.3354	17.3512	17.2219	17.1851	-0.0167467	0.898411	0.772261	-0.0846434	0.964991	0.165753
O14727	APAF1	Apoptotic protease-activating factor 1 OS=Homo sapiens OX=9606 GN=APAF1 PE=1 SV=2	9	11	11	11	141.7	20.1087	19.7961	19.8089	20.1776	19.9275	19.8267	20.1303	19.883	19.8517	-0.309747	0.750235	1.57491e-05	-0.269993	0.928188	4.71499e-05
Q99767	APBA2	Amyloid-beta A4 precursor protein-binding family A member 2 OS=Homo sapiens OX=9606 GN=APBA2 PE=1 SV=3	5	3	4	3	82.5	17.4342	17.0529	16.8866	17.5458	16.9961	16.9599	17.6993	16.8941	17.1031	-0.57657	0.773375	3.3323e-05	-0.57871	0.924265	3.23572e-05
O00213	APBB1	Amyloid-beta A4 precursor protein-binding family B member 1 OS=Homo sapiens OX=9606 GN=APBB1 PE=1 SV=2	6	4	4	3	77.2	17.8186	17.6032	17.5287	17.9531	17.5034	17.6111	17.8937	17.6017	17.5945	-0.310369	0.786521	5.47378e-05	-0.319053	0.927519	4.40916e-05
Q7Z5R6	APBB1IP	Amyloid beta A4 precursor protein-binding family B member 1-interacting protein OS=Homo sapiens OX=9606 GN=APBB1IP PE=1 SV=1	35	18	26	18	73.1	22.2378	22.0574	21.6825	22.2223	22.0542	21.7362	22.2404	22.0514	21.7898	-0.497312	0.427864	4.85965e-08	-0.179176	0.940782	0.000224587
P13798	APEH	Acylamino-acid-releasing enzyme OS=Homo sapiens OX=9606 GN=APEH PE=1 SV=4	28	16	23	16	81.2	21.6089	21.3484	21.2632	21.5439	21.3676	21.2848	21.5932	21.2547	21.2988	-0.299741	0.742979	1.27814e-05	-0.258448	0.927018	4.19637e-05
P27695	APEX1	DNA-(apurinic or apyrimidinic site) endonuclease OS=Homo sapiens OX=9606 GN=APEX1 PE=1 SV=2	57	16	44	16	35.5	23.6698	23.206	23.0671	23.5675	23.234	23.0527	23.6297	23.1671	23.1386	-0.536199	0.499608	1.33601e-07	-0.419982	0.857424	1.10287e-06
Q9UBZ4	APEX2	DNA-(apurinic or apyrimidinic site) endonuclease 2 OS=Homo sapiens OX=9606 GN=APEX2 PE=1 SV=1	6	2	2	2	57.4	15.1198	14.5611	15.1069	14.7138	14.8751	15.2247	15.2443	15.5725	15.2168	0.156849	0.894861	0.508058	-0.0231022	0.9694	0.921375
Q9BZZ5	API5	Apoptosis inhibitor 5 OS=Homo sapiens OX=9606 GN=API5 PE=1 SV=3	52	25	44	25	59	22.4181	22.2962	22.3816	22.3228	22.3634	22.3611	22.2832	22.3192	22.3218	0.0134543	0.897977	0.736219	-0.0151265	0.968582	0.705126
Q96GX9	APIP	Methylthioribulose-1-phosphate dehydratase OS=Homo sapiens OX=9606 GN=APIP PE=1 SV=1	13	3	4	3	27.1	19.1005	18.8436	18.6493	19.0671	18.7782	18.7272	19.1264	18.8435	18.7505	-0.389014	0.639051	1.45012e-06	-0.276235	0.921162	2.46694e-05
Q9HDC9	APMAP	Adipocyte plasma membrane-associated protein OS=Homo sapiens OX=9606 GN=APMAP PE=1 SV=2	41	15	21	15	46.5	22.1868	21.9725	21.8176	22.1107	21.9695	21.8323	22.1268	21.9082	21.8522	-0.307428	0.689944	3.62587e-06	-0.191389	0.938418	0.00015902
P04114	APOB	Apolipoprotein B-100 OS=Homo sapiens OX=9606 GN=APOB PE=1 SV=2	0	2	2	2	515.3	14.8513	14.0449	15.5146	14.52	14.5583	15.3675	14.6587	14.205	15.4485	0.766875	0.810328	0.000161102	-0.407298	0.957576	0.00954805
Q96AK3	APOBEC3D	DNA dC->dU-editing enzyme APOBEC-3D OS=Homo sapiens OX=9606 GN=APOBEC3D PE=1 SV=1	13	4	4	4	46.6	17.7133	17.8824	17.8922	17.6873	17.874	17.8346	17.6966	17.8119	17.7488	0.126147	0.864584	0.00970176	0.157036	0.953378	0.00279155
Q9HC16	APOBEC3G	DNA dC->dU-editing enzyme APOBEC-3G OS=Homo sapiens OX=9606 GN=APOBEC3G PE=1 SV=1	29	11	12	11	46.4	21.381	21.3496	21.4984	21.3545	21.3078	21.4864	21.3249	21.3031	21.4725	0.13234	0.836807	0.000805908	-0.0332613	0.96593	0.247325
Q0VD83	APOBR	Apolipoprotein B receptor OS=Homo sapiens OX=9606 GN=APOBR PE=1 SV=3	12	11	12	11	115.6	20.6935	20.1793	20.3173	20.68	20.1179	20.1893	20.5891	20.0452	20.2223	-0.411242	0.739002	1.14509e-05	-0.540045	0.859468	1.17278e-06
P02649	APOE	Apolipoprotein E OS=Homo sapiens OX=9606 GN=APOE PE=1 SV=1	5	2	2	2	36.1	18.9966	18.3893	18.5743	18.8461	18.3292	18.4826	18.8193	18.2129	18.4606	-0.381516	0.80443	0.000120143	-0.576886	0.894044	4.4015e-06
Q9BQE5	APOL2	Apolipoprotein L2 OS=Homo sapiens OX=9606 GN=APOL2 PE=1 SV=1	30	9	16	9	37.1	20.7388	21.5739	21.8712	20.818	21.6026	21.8697	20.8331	21.5921	21.7718	1.04095	0.0716895	3.89523e-10	0.792871	0.381434	4.44984e-09
O95236	APOL3	Apolipoprotein L3 OS=Homo sapiens OX=9606 GN=APOL3 PE=1 SV=3	19	7	7	7	44.3	21.7429	21.1249	21.1135	21.5815	21.111	21.0756	21.6875	21.0877	21.1638	-0.552966	0.56116	3.64678e-07	-0.562718	0.803158	3.13464e-07
Q9BUR5	APOO	MICOS complex subunit MIC26 OS=Homo sapiens OX=9606 GN=APOO PE=1 SV=1	18	3	3	3	22.3	19.9482	19.9544	19.9654	20.0105	19.9779	19.9455	19.9408	19.8913	19.9229	-0.0218974	0.895024	0.518545	-0.0252905	0.967425	0.457658
Q6UXV4	APOOL	MICOS complex subunit MIC27 OS=Homo sapiens OX=9606 GN=APOOL PE=1 SV=1	39	7	8	7	29.1	19.0403	19.1589	18.7863	19.1133	19.0905	18.7884	19.1319	19.0464	18.8774	-0.27781	0.796108	8.18977e-05	0.00346383	0.969448	0.934894
P05067	APP	Amyloid-beta precursor protein OS=Homo sapiens OX=9606 GN=APP PE=1 SV=3	4	2	2	2	86.9	16.0071	16.6504	16.5288	16.2988	16.5209	16.6839	16.1402	16.5542	16.5276	0.431367	0.817932	0.000242466	0.426395	0.941821	0.000263908
Q9UKG1	APPL1	DCC-interacting protein 13-alpha OS=Homo sapiens OX=9606 GN=APPL1 PE=1 SV=1	22	11	13	10	79.6	20.0125	19.8409	19.8318	19.9667	19.8107	19.8062	19.9732	19.8271	19.8822	-0.144091	0.835247	0.000721093	-0.157951	0.944006	0.000378793
P07741	APRT	Adenine phosphoribosyltransferase OS=Homo sapiens OX=9606 GN=APRT PE=1 SV=2	67	9	25	9	19.6	22.8082	22.6039	22.4683	22.7186	22.6223	22.4557	22.6989	22.5847	22.4935	-0.269402	0.75503	1.81927e-05	-0.138274	0.952671	0.00232483
Q7Z2E3	APTX	Aprataxin OS=Homo sapiens OX=9606 GN=APTX PE=1 SV=2	16	4	4	4	40.7	18.1024	18.2608	18.1229	18.0447	18.2223	18.1666	18.0673	18.1172	18.103	0.0593834	0.886761	0.169017	0.128665	0.957745	0.0100886
O60306	AQR	RNA helicase aquarius OS=Homo sapiens OX=9606 GN=AQR PE=1 SV=4	16	24	29	24	171.2	21.7336	21.9465	21.9832	21.7498	21.958	21.976	21.752	21.9238	21.9363	0.220024	0.736571	1.07227e-05	0.197654	0.921575	2.55445e-05
P10398	ARAF	Serine/threonine-protein kinase A-Raf OS=Homo sapiens OX=9606 GN=ARAF PE=1 SV=2	13	7	7	5	67.5	19.9846	19.7743	19.6859	19.9179	19.7484	19.7336	20.0008	19.7324	19.7645	-0.239767	0.779597	4.18368e-05	-0.216046	0.934393	9.39792e-05
Q96P48	ARAP1	Arf-GAP with Rho-GAP domain, ANK repeat and PH domain-containing protein 1 OS=Homo sapiens OX=9606 GN=ARAP1 PE=1 SV=3	7	9	10	9	162.1	20.4217	20.2845	20.2429	20.3796	20.2307	20.1345	20.4319	20.2092	20.1388	-0.239017	0.80343	0.000114529	-0.169606	0.950285	0.00131143
Q8WZ64	ARAP2	Arf-GAP with Rho-GAP domain, ANK repeat and PH domain-containing protein 2 OS=Homo sapiens OX=9606 GN=ARAP2 PE=1 SV=3	2	2	2	2	193.3	15.3687	16.6625	16.6908	15.8959	16.4782	16.7058	15.8989	16.4987	16.4886	0.907251	0.794649	7.68335e-05	0.825302	0.938361	0.000157757
P48444	ARCN1	Coatomer subunit delta OS=Homo sapiens OX=9606 GN=ARCN1 PE=1 SV=1	39	23	40	23	57.2	23.3078	23.7097	23.5535	23.3207	23.7034	23.5963	23.327	23.6971	23.5165	0.236914	0.736315	1.06495e-05	0.384903	0.766823	1.73272e-07
P18085	ARF4	ADP-ribosylation factor 4 OS=Homo sapiens OX=9606 GN=ARF4 PE=1 SV=3	64	8	21	6	20.5	20.4613	21.288	21.0723	20.4555	21.3003	21.1153	20.4472	21.2457	21.044	0.622526	0.240904	3.56425e-09	0.82333	0.09264	2.91606e-10
P84085	ARF5	ADP-ribosylation factor 5 OS=Homo sapiens OX=9606 GN=ARF5 PE=1 SV=2	49	7	19	4	20.5	19.3666	19.1378	18.9987	19.3123	19.1831	19.012	19.4434	19.1059	19.0421	-0.356472	0.708007	5.32875e-06	-0.231818	0.938552	0.000162047
P62330	ARF6	ADP-ribosylation factor 6 OS=Homo sapiens OX=9606 GN=ARF6 PE=1 SV=2	39	5	11	5	20.1	20.9944	20.7777	20.7263	20.96	20.8182	20.7601	20.9429	20.7816	20.7748	-0.212035	0.768139	2.77738e-05	-0.173247	0.937138	0.000133484
Q8N6T3	ARFGAP1	ADP-ribosylation factor GTPase-activating protein 1 OS=Homo sapiens OX=9606 GN=ARFGAP1 PE=1 SV=2	27	10	12	10	44.6	21.4822	21.6354	21.7149	21.4428	21.5903	21.7572	21.5212	21.5811	21.7267	0.250864	0.749098	1.52307e-05	0.120191	0.953775	0.00310198
Q8N6H7	ARFGAP2	ADP-ribosylation factor GTPase-activating protein 2 OS=Homo sapiens OX=9606 GN=ARFGAP2 PE=1 SV=1	19	11	12	11	56.7	20.7749	21.0335	21.0271	20.6721	21.0928	21.0489	20.7292	21.0487	20.967	0.28895	0.757493	1.96324e-05	0.332922	0.900586	6.16356e-06
Q9NP61	ARFGAP3	ADP-ribosylation factor GTPase-activating protein 3 OS=Homo sapiens OX=9606 GN=ARFGAP3 PE=1 SV=1	29	14	14	14	56.9	20.4708	20.8911	20.7889	20.4276	20.9149	20.8415	20.4948	20.8728	20.805	0.347412	0.591814	6.86478e-07	0.428539	0.733628	1.11239e-07
Q9Y6D6	ARFGEF1	Brefeldin A-inhibited guanine nucleotide-exchange protein 1 OS=Homo sapiens OX=9606 GN=ARFGEF1 PE=1 SV=2	16	24	25	17	208.6	21.7308	21.4243	21.2871	21.6185	21.4047	21.2886	21.6766	21.3886	21.3272	-0.374382	0.620504	1.08773e-06	-0.269428	0.916379	1.6876e-05
Q9Y6D5	ARFGEF2	Brefeldin A-inhibited guanine nucleotide-exchange protein 2 OS=Homo sapiens OX=9606 GN=ARFGEF2 PE=1 SV=3	14	23	25	16	201.9	20.2892	20.317	20.3253	20.3415	20.2667	20.3378	20.2895	20.3037	20.3393	0.0273888	0.891717	0.336508	-0.0109575	0.968537	0.694161
P53367	ARFIP1	Arfaptin-1 OS=Homo sapiens OX=9606 GN=ARFIP1 PE=1 SV=2	10	3	3	3	41.7	16.5851	17.1178	17.0812	16.6829	16.9923	16.8998	16.885	17.1275	16.7544	0.194138	0.880123	0.0668928	0.361522	0.954423	0.00370084
P53365	ARFIP2	Arfaptin-2 OS=Homo sapiens OX=9606 GN=ARFIP2 PE=1 SV=1	8	2	2	2	37.8	16.3745	16.7279	16.7343	16.6439	16.5187	16.8615	16.4892	16.594	16.766	0.284735	0.855587	0.00384022	0.110996	0.965012	0.167234
Q9NWB6	ARGLU1	Arginine and glutamate-rich protein 1 OS=Homo sapiens OX=9606 GN=ARGLU1 PE=1 SV=1	25	11	11	11	33.2	22.3455	22.4407	22.4004	22.2468	22.5379	22.4151	22.2713	22.5134	22.4758	0.14259	0.857986	0.00485366	0.209512	0.944343	0.000401702
Q07960	ARHGAP1	Rho GTPase-activating protein 1 OS=Homo sapiens OX=9606 GN=ARHGAP1 PE=1 SV=1	31	11	13	11	50.4	20.9441	20.6802	20.645	20.8535	20.7227	20.6194	20.888	20.7102	20.6816	-0.246543	0.76713	2.68406e-05	-0.190853	0.939789	0.000193568
Q53QZ3	ARHGAP15	Rho GTPase-activating protein 15 OS=Homo sapiens OX=9606 GN=ARHGAP15 PE=1 SV=2	28	12	15	11	54.5	20.963	20.7049	20.5331	20.8887	20.7065	20.527	20.9156	20.686	20.5286	-0.392888	0.494261	1.24002e-07	-0.223301	0.914707	1.49218e-05
Q68EM7	ARHGAP17	Rho GTPase-activating protein 17 OS=Homo sapiens OX=9606 GN=ARHGAP17 PE=1 SV=1	16	12	13	12	95.4	21.3817	21.1099	20.878	21.2937	21.0638	20.9198	21.3128	21.0908	20.9328	-0.419194	0.551338	3.04428e-07	-0.241197	0.923788	3.0991e-05
Q8N392	ARHGAP18	Rho GTPase-activating protein 18 OS=Homo sapiens OX=9606 GN=ARHGAP18 PE=1 SV=3	9	5	5	5	74.9	18.2213	18.087	17.9474	18.4188	18.0991	17.98	18.1645	17.9273	18.0158	-0.287162	0.849477	0.00219827	-0.230423	0.957005	0.00795036
P42331	ARHGAP25	Rho GTPase-activating protein 25 OS=Homo sapiens OX=9606 GN=ARHGAP25 PE=1 SV=2	50	26	42	26	73.4	22.8113	22.3846	22.4678	22.8199	22.4017	22.4779	22.7675	22.3838	22.5133	-0.313225	0.600465	8.14294e-07	-0.409547	0.704457	7.95032e-08
Q9UNA1	ARHGAP26	Rho GTPase-activating protein 26 OS=Homo sapiens OX=9606 GN=ARHGAP26 PE=1 SV=1	6	4	5	4	92.2	18.6339	18.5401	18.5865	18.6862	18.5467	18.5942	18.663	18.6412	18.3992	-0.134412	0.874738	0.0326977	-0.0850152	0.964686	0.145469
Q6ZUM4	ARHGAP27	Rho GTPase-activating protein 27 OS=Homo sapiens OX=9606 GN=ARHGAP27 PE=1 SV=3	14	9	9	9	98.3	19.389	19.0205	19.0941	19.3303	19.0994	19.1336	19.3837	18.9665	19.065	-0.270081	0.788079	5.82931e-05	-0.338805	0.907958	9.4792e-06
Q7Z6I6	ARHGAP30	Rho GTPase-activating protein 30 OS=Homo sapiens OX=9606 GN=ARHGAP30 PE=1 SV=3	26	22	29	22	118.5	22.7104	22.0806	22.0179	22.6381	22.0195	21.9063	22.6247	21.9626	22.0521	-0.665638	0.510782	1.5706e-07	-0.636817	0.785471	2.30894e-07
Q2M1Z3	ARHGAP31	Rho GTPase-activating protein 31 OS=Homo sapiens OX=9606 GN=ARHGAP31 PE=1 SV=2	2	2	2	2	156.9	16.1547	16.1735	16.3383	16.3354	16.1536	16.1787	16.2029	16.0839	16.296	0.0399839	0.894592	0.491096	-0.0939911	0.964343	0.125657
Q9NRY4	ARHGAP35	Rho GTPase-activating protein 35 OS=Homo sapiens OX=9606 GN=ARHGAP35 PE=1 SV=3	1	2	2	2	170.4	18.787	17.3476	18.1697	18.6525	17.319	18.0452	18.7307	17.4032	18.1108	-0.61485	0.532311	2.20239e-07	-1.36681	0.070254	1.82949e-10
P98171	ARHGAP4	Rho GTPase-activating protein 4 OS=Homo sapiens OX=9606 GN=ARHGAP4 PE=1 SV=2	32	22	23	22	105	21.5196	21.0559	20.9948	21.5044	21.0447	20.9905	21.5291	21.0546	21.0399	-0.509348	0.291016	6.94348e-09	-0.465946	0.528888	1.53104e-08
Q92619	ARHGAP45	Rho GTPase-activating protein 45 OS=Homo sapiens OX=9606 GN=ARHGAP45 PE=1 SV=2	39	42	68	42	124.5	23.9998	23.5362	23.4088	23.9245	23.5305	23.4018	23.9687	23.527	23.4882	-0.531408	0.422583	4.51462e-08	-0.433146	0.79475	2.6983e-07
Q13017	ARHGAP5	Rho GTPase-activating protein 5 OS=Homo sapiens OX=9606 GN=ARHGAP5 PE=1 SV=2	3	3	3	3	172.4	16.56	16.4777	16.517	16.597	16.5719	16.513	16.6458	16.3676	16.5375	-0.078399	0.885316	0.13786	-0.128498	0.960397	0.0255738
Q9BRR9	ARHGAP9	Rho GTPase-activating protein 9 OS=Homo sapiens OX=9606 GN=ARHGAP9 PE=1 SV=2	24	14	15	13	83.2	21.6769	21.2483	21.1332	21.5957	21.2436	21.1039	21.5667	21.2315	21.2245	-0.459266	0.610392	9.37495e-07	-0.372006	0.898613	5.54603e-06
P52565	ARHGDIA	Rho GDP-dissociation inhibitor 1 OS=Homo sapiens OX=9606 GN=ARHGDIA PE=1 SV=3	29	8	38	8	23.2	22.7852	22.5446	22.5194	22.7899	22.537	22.4471	22.8615	22.5331	22.4933	-0.325613	0.663414	2.18983e-06	-0.273991	0.907536	9.23248e-06
P52566	ARHGDIB	Rho GDP-dissociation inhibitor 2 OS=Homo sapiens OX=9606 GN=ARHGDIB PE=1 SV=3	81	17	180	17	23	25.8269	25.0727	24.9201	25.7667	25.0505	24.8958	25.7889	25.0132	25.0198	-0.848952	0.214378	2.58315e-09	-0.748698	0.452957	7.91477e-09
Q92888	ARHGEF1	Rho guanine nucleotide exchange factor 1 OS=Homo sapiens OX=9606 GN=ARHGEF1 PE=1 SV=2	45	40	75	40	102.4	24.2151	23.6621	23.5468	24.1917	23.7144	23.6135	24.1936	23.6689	23.6136	-0.608814	0.274168	5.52563e-09	-0.518329	0.570312	2.30403e-08
O15085	ARHGEF11	Rho guanine nucleotide exchange factor 11 OS=Homo sapiens OX=9606 GN=ARHGEF11 PE=1 SV=1	3	3	3	3	167.6	17.5692	17.1228	16.7374	17.5502	16.8546	17.0545	17.539	16.8835	16.8234	-0.681051	0.766571	2.63399e-05	-0.599162	0.932152	7.21538e-05
Q6ZSZ5	ARHGEF18	Rho guanine nucleotide exchange factor 18 OS=Homo sapiens OX=9606 GN=ARHGEF18 PE=1 SV=4	32	27	33	27	151.5	21.6019	21.014	20.9796	21.5844	21.0258	20.962	21.5712	21.0119	21.0603	-0.585207	0.335213	1.20381e-08	-0.568607	0.530372	1.55368e-08
Q92974	ARHGEF2	Rho guanine nucleotide exchange factor 2 OS=Homo sapiens OX=9606 GN=ARHGEF2 PE=1 SV=4	37	33	38	33	111.5	22.0288	22.4563	22.5465	22.0517	22.472	22.5635	22.0319	22.4665	22.5086	0.502081	0.306269	8.46776e-09	0.427485	0.621256	3.51796e-08
Q15052	ARHGEF6	Rho guanine nucleotide exchange factor 6 OS=Homo sapiens OX=9606 GN=ARHGEF6 PE=1 SV=2	29	18	19	17	87.4	21.7052	21.009	20.9925	21.6758	21.0176	20.9631	21.6518	20.9415	21.0447	-0.677506	0.288815	6.73058e-09	-0.688259	0.416943	5.85052e-09
Q14155	ARHGEF7	Rho guanine nucleotide exchange factor 7 OS=Homo sapiens OX=9606 GN=ARHGEF7 PE=1 SV=2	18	11	12	10	90	21.6578	21.2144	21.0959	21.566	21.1865	21.0652	21.5541	21.1347	21.1411	-0.491954	0.557655	3.41483e-07	-0.414116	0.867139	1.49681e-06
O14497	ARID1A	AT-rich interactive domain-containing protein 1A OS=Homo sapiens OX=9606 GN=ARID1A PE=1 SV=3	20	29	35	28	241.9	21.601	21.3314	21.4714	21.6111	21.3902	21.4356	21.5513	21.3381	21.395	-0.153849	0.83803	0.000880849	-0.23458	0.926309	3.91732e-05
Q8NFD5	ARID1B	AT-rich interactive domain-containing protein 1B OS=Homo sapiens OX=9606 GN=ARID1B PE=1 SV=2	6	10	10	9	236	19.6212	19.4056	19.3229	19.5368	19.3543	19.373	19.5455	19.4121	19.3897	-0.205952	0.811033	0.000167074	-0.177166	0.945541	0.000497977
Q68CP9	ARID2	AT-rich interactive domain-containing protein 2 OS=Homo sapiens OX=9606 GN=ARID2 PE=1 SV=2	14	17	18	17	197.3	20.5682	20.6116	20.554	20.6217	20.589	20.5522	20.5892	20.6494	20.5697	-0.0344217	0.889211	0.238376	0.0236284	0.96714	0.408606
Q8IVW6	ARID3B	AT-rich interactive domain-containing protein 3B OS=Homo sapiens OX=9606 GN=ARID3B PE=1 SV=2	3	2	2	2	60.6	16.2541	16.6614	16.7915	16.1703	16.6582	16.7225	16.112	16.7785	16.816	0.597902	0.576111	4.9129e-07	0.520603	0.869232	1.6062e-06
P29374	ARID4A	AT-rich interactive domain-containing protein 4A OS=Homo sapiens OX=9606 GN=ARID4A PE=1 SV=3	7	6	6	5	142.7	18.189	17.8702	17.5363	18.2726	17.854	17.6451	18.1292	17.7519	17.6781	-0.577104	0.632571	1.30843e-06	-0.371555	0.928512	4.87278e-05
Q4LE39	ARID4B	AT-rich interactive domain-containing protein 4B OS=Homo sapiens OX=9606 GN=ARID4B PE=1 SV=2	15	17	19	16	147.7	21.3048	21.5229	21.298	21.2965	21.5193	21.3071	21.2977	21.5361	21.3898	0.0319404	0.891082	0.308685	0.22644	0.923562	3.03702e-05
Q03989	ARID5A	AT-rich interactive domain-containing protein 5A OS=Homo sapiens OX=9606 GN=ARID5A PE=1 SV=2	10	4	4	4	64	17.9532	18.6373	18.4467	17.9402	18.6502	18.514	17.9892	18.4951	18.447	0.5084	0.607181	8.95266e-07	0.633346	0.748134	1.33767e-07
Q14865	ARID5B	AT-rich interactive domain-containing protein 5B OS=Homo sapiens OX=9606 GN=ARID5B PE=1 SV=3	6	5	5	5	132.3	16.8724	17.6617	17.5919	17.1339	17.7549	17.6633	17.0112	17.6516	17.5629	0.600172	0.700914	4.5601e-06	0.683526	0.867715	1.52586e-06
Q9Y4X5	ARIH1	E3 ubiquitin-protein ligase ARIH1 OS=Homo sapiens OX=9606 GN=ARIH1 PE=1 SV=2	26	11	11	11	64.1	19.9995	20.0246	19.7333	19.8843	20.0238	19.7612	19.9685	20.0173	19.8009	-0.185618	0.827212	0.000421669	0.0711097	0.962891	0.0682776
O95376	ARIH2	E3 ubiquitin-protein ligase ARIH2 OS=Homo sapiens OX=9606 GN=ARIH2 PE=1 SV=1	19	8	8	8	57.8	19.6882	19.2338	19.303	19.4168	19.192	19.152	19.2391	19.2188	19.0872	-0.267308	0.872503	0.0246331	-0.233164	0.961768	0.0433557
P40616	ARL1	ADP-ribosylation factor-like protein 1 OS=Homo sapiens OX=9606 GN=ARL1 PE=1 SV=1	15	2	3	2	20.4	17.801	18.4245	18.3618	17.9425	18.4213	18.4054	17.8182	18.4682	18.3704	0.525346	0.54684	2.81254e-07	0.584145	0.73391	1.11624e-07
Q8N8R7	ARL14EP	ARL14 effector protein OS=Homo sapiens OX=9606 GN=ARL14EP PE=1 SV=1	7	2	2	2	29.3	18.0026	18.25	18.2325	17.9954	18.288	18.3281	18.0424	18.2966	18.1738	0.231358	0.817451	0.000236023	0.264775	0.933624	8.5654e-05
Q9NXU5	ARL15	ADP-ribosylation factor-like protein 15 OS=Homo sapiens OX=9606 GN=ARL15 PE=1 SV=1	18	3	4	3	22.9	19.05	18.5056	18.5365	18.9054	18.5278	18.527	18.9731	18.4755	18.5228	-0.447423	0.590144	6.61354e-07	-0.473198	0.816826	4.08203e-07
P36404	ARL2	ADP-ribosylation factor-like protein 2 OS=Homo sapiens OX=9606 GN=ARL2 PE=1 SV=4	18	3	3	3	20.9	16.987	17.3111	17.2391	17.0536	17.0945	17.287	17.1247	17.2351	17.247	0.202591	0.858537	0.00512859	0.158439	0.959505	0.018452
Q9Y2Y0	ARL2BP	ADP-ribosylation factor-like protein 2-binding protein OS=Homo sapiens OX=9606 GN=ARL2BP PE=1 SV=1	15	2	2	2	18.8	16.6093	16.1047	15.8847	16.3857	15.8788	15.7845	16.1964	15.9107	15.7766	-0.581836	0.814739	0.000203306	-0.43239	0.951141	0.00159838
P36405	ARL3	ADP-ribosylation factor-like protein 3 OS=Homo sapiens OX=9606 GN=ARL3 PE=1 SV=2	54	7	8	7	20.4	19.2264	19.2796	19.089	19.2914	19.2398	19.1386	19.2892	19.1807	19.2045	-0.124957	0.86577	0.0110744	-0.0356755	0.967009	0.387414
Q15041	ARL6IP1	ADP-ribosylation factor-like protein 6-interacting protein 1 OS=Homo sapiens OX=9606 GN=ARL6IP1 PE=1 SV=2	26	4	4	3	23.3	19.472	19.834	19.6098	19.5826	19.8348	19.8627	19.4866	19.8854	19.776	0.235775	0.854087	0.0033318	0.337699	0.942716	0.000304873
Q66PJ3	ARL6IP4	ADP-ribosylation factor-like protein 6-interacting protein 4 OS=Homo sapiens OX=9606 GN=ARL6IP4 PE=1 SV=2	11	3	4	3	44.9	19.7193	19.1165	19.0305	19.5562	19.0834	19.0803	19.6274	19.1318	19.1543	-0.545922	0.599993	8.08949e-07	-0.52372	0.858925	1.15364e-06
O75915	ARL6IP5	PRA1 family protein 3 OS=Homo sapiens OX=9606 GN=ARL6IP5 PE=1 SV=1	27	5	14	5	21.6	21.2249	20.8987	20.8644	21.0886	20.9212	20.8339	21.1469	20.8498	20.9005	-0.287194	0.779762	4.20966e-05	-0.263619	0.933259	8.2021e-05
Q8N6S5	ARL6IP6	ADP-ribosylation factor-like protein 6-interacting protein 6 OS=Homo sapiens OX=9606 GN=ARL6IP6 PE=1 SV=1	13	2	2	2	24.7	16.978	16.5463	16.6814	16.9207	16.7344	16.6663	16.9438	16.5008	16.7467	-0.249388	0.845354	0.00155288	-0.353682	0.937102	0.00013284
Q96BM9	ARL8A	ADP-ribosylation factor-like protein 8A OS=Homo sapiens OX=9606 GN=ARL8A PE=1 SV=1	45	7	10	2	21.4	20.434	20.8187	20.6669	20.4767	20.8263	20.6526	20.5079	20.8746	20.6251	0.175326	0.816895	0.000228817	0.366978	0.832998	5.80448e-07
Q9NVJ2	ARL8B	ADP-ribosylation factor-like protein 8B OS=Homo sapiens OX=9606 GN=ARL8B PE=1 SV=1	45	7	9	2	21.5	18.9621	19.4414	19.1728	18.9559	19.3635	19.1082	18.8768	19.3176	19.1231	0.203124	0.832537	0.000597762	0.442577	0.862755	1.29855e-06
Q9NVT9	ARMC1	Armadillo repeat-containing protein 1 OS=Homo sapiens OX=9606 GN=ARMC1 PE=1 SV=1	11	4	4	4	31.3	18.2252	18.2677	18.3194	18.3689	18.3385	18.3696	18.2798	18.3885	18.361	0.0587273	0.888353	0.211435	0.0402807	0.966963	0.380301
Q8N2F6	ARMC10	Armadillo repeat-containing protein 10 OS=Homo sapiens OX=9606 GN=ARMC10 PE=1 SV=1	13	3	3	3	37.5	17.9533	18.2876	17.9222	17.983	18.2086	18.1117	17.9765	18.1051	18.0439	0.0549983	0.891997	0.349494	0.229474	0.953062	0.0025706
Q6NXE6	ARMC6	Armadillo repeat-containing protein 6 OS=Homo sapiens OX=9606 GN=ARMC6 PE=1 SV=2	19	9	10	9	54.1	19.8047	20.1556	20.4717	19.7028	20.102	20.4407	19.631	20.1089	20.4061	0.726676	0.41357	3.99846e-08	0.409363	0.898675	5.56399e-06
Q8IUR7	ARMC8	Armadillo repeat-containing protein 8 OS=Homo sapiens OX=9606 GN=ARMC8 PE=1 SV=2	19	11	11	11	75.5	20.0743	20.1579	20.0776	20.0649	20.0873	20.1869	20.0716	20.1092	20.1089	0.0542075	0.885619	0.143876	0.0478347	0.965328	0.191438
Q9UH62	ARMCX3	Armadillo repeat-containing X-linked protein 3 OS=Homo sapiens OX=9606 GN=ARMCX3 PE=1 SV=1	36	10	11	10	42.5	18.8276	19.986	19.7015	18.9792	19.9917	19.8084	18.9655	19.9517	19.71	0.815847	0.379883	2.32908e-08	1.05235	0.306866	2.42334e-09
Q5T2E6	ARMH3	Armadillo-like helical domain-containing protein 3 OS=Homo sapiens OX=9606 GN=ARMH3 PE=1 SV=1	5	4	4	4	78.7	18.5729	18.5527	18.6021	18.4131	18.6054	18.5394	18.5393	18.5259	18.5914	0.0692368	0.885902	0.149748	0.0529276	0.966043	0.259437
Q9H993	ARMT1	Damage-control phosphatase ARMT1 OS=Homo sapiens OX=9606 GN=ARMT1 PE=1 SV=1	17	7	9	7	51.1	20.231	20.0253	20.0136	20.2288	19.9946	19.9264	20.2486	19.9826	19.9876	-0.260273	0.732016	9.50781e-06	-0.235304	0.919538	2.15791e-05
Q92747	ARPC1A	Actin-related protein 2/3 complex subunit 1A OS=Homo sapiens OX=9606 GN=ARPC1A PE=1 SV=2	16	6	6	6	41.5	20.3581	20.752	20.7013	20.3682	20.7029	20.715	20.3387	20.73	20.6898	0.347016	0.530577	2.14013e-07	0.373312	0.735035	1.13183e-07
O15143	ARPC1B	Actin-related protein 2/3 complex subunit 1B OS=Homo sapiens OX=9606 GN=ARPC1B PE=1 SV=3	45	15	47	15	40.9	24.8286	24.5554	24.4225	24.7499	24.5167	24.4672	24.7869	24.4876	24.4575	-0.339406	0.645136	1.60102e-06	-0.26855	0.910674	1.12907e-05
O15144	ARPC2	Actin-related protein 2/3 complex subunit 2 OS=Homo sapiens OX=9606 GN=ARPC2 PE=1 SV=1	73	24	73	24	34.3	23.9827	23.6016	23.4984	23.9257	23.6004	23.5086	23.9496	23.594	23.5523	-0.432931	0.440155	5.81487e-08	-0.354014	0.807004	3.3673e-07
O15145	ARPC3	Actin-related protein 2/3 complex subunit 3 OS=Homo sapiens OX=9606 GN=ARPC3 PE=1 SV=3	50	10	20	10	20.5	23.2737	22.8213	22.6691	23.0978	22.8667	22.6386	23.1696	22.7877	22.7013	-0.510671	0.622688	1.12402e-06	-0.355118	0.920294	2.29509e-05
P59998	ARPC4	Actin-related protein 2/3 complex subunit 4 OS=Homo sapiens OX=9606 GN=ARPC4 PE=1 SV=3	43	7	25	7	19.7	23.4544	23.0893	22.9183	23.4611	23.0494	22.9281	23.4555	23.0272	22.9813	-0.514459	0.368589	1.93433e-08	-0.401724	0.765519	1.70024e-07
O15511	ARPC5	Actin-related protein 2/3 complex subunit 5 OS=Homo sapiens OX=9606 GN=ARPC5 PE=1 SV=3	72	10	30	9	16.3	22.708	22.3737	22.1048	22.6197	22.3901	22.1442	22.6455	22.3434	22.1815	-0.514254	0.457972	7.39583e-08	-0.288687	0.909113	1.01986e-05
Q9BPX5	ARPC5L	Actin-related protein 2/3 complex subunit 5-like protein OS=Homo sapiens OX=9606 GN=ARPC5L PE=1 SV=1	76	10	13	9	16.9	20.7054	20.8898	20.8058	20.6049	20.9023	20.8421	20.7417	20.8458	20.8322	0.142759	0.85629	0.00410931	0.195319	0.946008	0.000543062
P49407	ARRB1	Beta-arrestin-1 OS=Homo sapiens OX=9606 GN=ARRB1 PE=1 SV=2	25	8	10	7	47	21.0539	20.5948	20.4656	20.917	20.5896	20.4433	21.0133	20.5102	20.6135	-0.487275	0.71803	6.71582e-06	-0.429835	0.917744	1.87252e-05
P32121	ARRB2	Beta-arrestin-2 OS=Homo sapiens OX=9606 GN=ARRB2 PE=1 SV=2	31	8	9	7	46.1	19.7813	19.6048	19.4488	19.8169	19.4828	19.5531	19.7701	19.4614	19.5202	-0.282036	0.801657	0.000105342	-0.273105	0.937191	0.000134423
Q8N5I2	ARRDC1	Arrestin domain-containing protein 1 OS=Homo sapiens OX=9606 GN=ARRDC1 PE=1 SV=1	6	2	2	2	46	17.3125	17.0114	17.0972	17.2877	16.9627	16.797	17.2091	17.119	17.1059	-0.269732	0.862987	0.00814915	-0.238725	0.958961	0.0152266
Q13510	ASAH1	Acid ceramidase OS=Homo sapiens OX=9606 GN=ASAH1 PE=1 SV=5	12	4	4	4	44.6	18.8715	18.233	18.6291	18.8444	18.224	18.5431	18.8673	18.2732	18.6134	-0.26584	0.735555	1.04356e-05	-0.617662	0.442807	7.24363e-09
Q9ULH1	ASAP1	Arf-GAP with SH3 domain, ANK repeat and PH domain-containing protein 1 OS=Homo sapiens OX=9606 GN=ASAP1 PE=1 SV=4	15	16	17	16	125.4	21.1431	21.1486	20.9336	21.0904	21.0664	20.9145	21.1598	21.1405	20.907	-0.212713	0.797143	8.57417e-05	-0.0125905	0.968566	0.701034
Q8N9N2	ASCC1	Activating signal cointegrator 1 complex subunit 1 OS=Homo sapiens OX=9606 GN=ASCC1 PE=1 SV=1	8	4	4	4	45.5	18.8646	18.9678	18.9991	18.9842	19.036	18.966	18.9758	19.0008	18.9671	0.035832	0.89216	0.357204	0.0599901	0.964572	0.138567
Q9H1I8	ASCC2	Activating signal cointegrator 1 complex subunit 2 OS=Homo sapiens OX=9606 GN=ASCC2 PE=1 SV=3	12	8	8	8	86.3	20.3886	20.5593	20.6658	20.4762	20.6015	20.6625	20.4635	20.6008	20.6303	0.210113	0.794763	7.72149e-05	0.14444	0.9497	0.00115072
Q8N3C0	ASCC3	Activating signal cointegrator 1 complex subunit 3 OS=Homo sapiens OX=9606 GN=ASCC3 PE=1 SV=3	11	20	21	20	251.3	20.8534	21.0302	21.05	20.897	21.0221	21.075	20.907	21.0702	21.0906	0.186068	0.796401	8.29621e-05	0.155015	0.943083	0.000323943
Q9Y294	ASF1A	Histone chaperone ASF1A OS=Homo sapiens OX=9606 GN=ASF1A PE=1 SV=1	21	2	3	2	23	15.6105	15.86	16.0131	15.8782	15.8987	16.1072	15.8631	16.0186	16.0583	0.275576	0.855714	0.00388728	0.141809	0.963245	0.0790795
Q9UBL3	ASH2L	Set1/Ash2 histone methyltransferase complex subunit ASH2 OS=Homo sapiens OX=9606 GN=ASH2L PE=1 SV=1	21	10	12	10	68.7	21.0935	20.7614	20.6246	21.0301	20.7392	20.6417	21.0664	20.7332	20.6192	-0.434806	0.4193	4.31676e-08	-0.318703	0.837496	6.46033e-07
P04424	ASL	Argininosuccinate lyase OS=Homo sapiens OX=9606 GN=ASL PE=1 SV=4	6	2	2	2	51.6	17.1454	16.7359	16.9386	17.2633	16.7809	16.8789	17.2784	17.0654	16.9952	-0.291451	0.859118	0.00543808	-0.368291	0.950227	0.00129443
O95671	ASMTL	Probable bifunctional dTTP/UTP pyrophosphatase/methyltransferase protein OS=Homo sapiens OX=9606 GN=ASMTL PE=1 SV=3	29	13	17	13	68.8	20.4984	20.4983	20.4875	20.4676	20.4803	20.4243	20.4265	20.4286	20.4266	-0.0180361	0.896112	0.592838	0.00489203	0.969265	0.883802
P08243	ASNS	Asparagine synthetase [glutamine-hydrolyzing] OS=Homo sapiens OX=9606 GN=ASNS PE=1 SV=4	49	21	35	21	64.3	20.8885	22.4997	22.47	20.9829	22.477	22.4969	21.0392	22.4964	22.3521	1.46944	0.0343084	1.57389e-10	1.52084	0.0492448	1.15512e-10
Q12797	ASPH	Aspartyl/asparaginyl beta-hydroxylase OS=Homo sapiens OX=9606 GN=ASPH PE=1 SV=3	6	3	3	3	85.8	16.9207	16.7579	16.8732	17.1255	16.7835	16.8317	17.2189	16.761	16.7254	-0.278263	0.852821	0.00296337	-0.320918	0.94988	0.00119753
Q9BZE9	ASPSCR1	Tether containing UBX domain for GLUT4 OS=Homo sapiens OX=9606 GN=ASPSCR1 PE=1 SV=1	23	7	7	7	60.1	18.2143	18.053	18.0009	18.2166	18.009	18.1098	18.2806	18.1139	18.1362	-0.154858	0.859659	0.00574549	-0.178557	0.952911	0.00247232
Q2TB18	ASTE1	Protein asteroid homolog 1 OS=Homo sapiens OX=9606 GN=ASTE1 PE=1 SV=1	5	3	3	3	77	17.3238	17.1052	17.192	17.2328	17.212	17.1981	17.3751	17.0998	17.0858	-0.151951	0.867104	0.0128913	-0.171561	0.956508	0.00680856
Q8IXJ9	ASXL1	Polycomb group protein ASXL1 OS=Homo sapiens OX=9606 GN=ASXL1 PE=1 SV=4	2	2	2	2	165.3	16.4509	16.7948	16.6343	16.4621	16.642	16.7552	16.3104	16.8175	16.7054	0.290486	0.835876	0.000753904	0.343614	0.940899	0.000228628
Q76L83	ASXL2	Putative Polycomb group protein ASXL2 OS=Homo sapiens OX=9606 GN=ASXL2 PE=1 SV=1	4	3	3	3	153.7	15.1259	15.6785	15.641	15.3471	15.5182	15.5006	15.0582	15.5028	15.2567	0.289031	0.871278	0.0211698	0.389454	0.955115	0.00449952
Q8NBU5	ATAD1	ATPase family AAA domain-containing protein 1 OS=Homo sapiens OX=9606 GN=ATAD1 PE=1 SV=1	29	7	7	7	40.7	19.2395	19.5287	19.4845	19.3264	19.5766	19.4227	19.2903	19.578	19.4106	0.1539	0.842588	0.00124453	0.275705	0.915926	1.63153e-05
Q6PL18	ATAD2	ATPase family AAA domain-containing protein 2 OS=Homo sapiens OX=9606 GN=ATAD2 PE=1 SV=1	15	18	18	17	158.5	19.7338	20.0917	20.5105	19.8213	20.1053	20.478	19.8196	20.146	20.4289	0.680906	0.322678	1.0289e-08	0.32274	0.90163	6.52753e-06
Q9ULI0	ATAD2B	ATPase family AAA domain-containing protein 2B OS=Homo sapiens OX=9606 GN=ATAD2B PE=1 SV=3	4	4	4	2	164.8	15.7933	15.9174	15.9307	15.9067	16.0055	15.8655	15.819	15.8611	15.7462	0.00779883	0.899777	0.891163	0.0883409	0.964681	0.145125
Q9NVI7	ATAD3A	ATPase family AAA domain-containing protein 3A OS=Homo sapiens OX=9606 GN=ATAD3A PE=1 SV=2	33	19	25	7	71.3	21.825	22.0936	22.3792	21.8728	22.1716	22.4004	21.849	22.1333	22.309	0.513964	0.470609	8.78958e-08	0.283904	0.913473	1.36659e-05
Q5T9A4	ATAD3B	ATPase family AAA domain-containing protein 3B OS=Homo sapiens OX=9606 GN=ATAD3B PE=1 SV=1	24	16	19	4	72.5	18.5283	19.0243	19.6656	18.4603	19.0753	19.5923	18.4588	19.0128	19.6476	1.1527	0.014546	5.67769e-11	0.555047	0.632328	3.88796e-08
O95260	ATE1	Arginyl-tRNA--protein transferase 1 OS=Homo sapiens OX=9606 GN=ATE1 PE=1 SV=2	26	11	11	11	59.1	20.7754	20.6748	20.7796	20.8261	20.7191	20.7754	20.7838	20.7204	20.7469	-0.0278103	0.891647	0.333333	-0.0902875	0.957352	0.00887976
P18846	ATF1	Cyclic AMP-dependent transcription factor ATF-1 OS=Homo sapiens OX=9606 GN=ATF1 PE=1 SV=2	18	4	10	3	29.2	19.4869	19.5223	19.5284	19.4085	19.5478	19.5828	19.4098	19.5161	19.5591	0.121686	0.853477	0.00314796	0.0936709	0.958579	0.0133415
P15336	ATF2	Cyclic AMP-dependent transcription factor ATF-2 OS=Homo sapiens OX=9606 GN=ATF2 PE=1 SV=4	7	4	4	2	54.5	18.6982	19.1452	18.9086	18.8007	18.8818	18.9356	18.939	19.0105	18.8632	0.0898252	0.889597	0.251532	0.199895	0.960139	0.0232356
P18847	ATF3	Cyclic AMP-dependent transcription factor ATF-3 OS=Homo sapiens OX=9606 GN=ATF3 PE=1 SV=2	6	2	2	2	20.6	13.7597	15.3064	14.9816	13.9987	15.5725	15.0976	14.5312	15.4456	15.1733	0.987615	0.814818	0.000204182	1.34494	0.917667	1.86146e-05
Q99941	ATF6B	Cyclic AMP-dependent transcription factor ATF-6 beta OS=Homo sapiens OX=9606 GN=ATF6B PE=1 SV=2	4	2	2	2	76.7	16.4024	16.6201	16.6682	16.4147	16.5818	16.6121	16.1778	16.6789	16.5454	0.276926	0.846804	0.00175041	0.295259	0.949708	0.00115264
Q6VMQ6	ATF7IP	Activating transcription factor 7-interacting protein 1 OS=Homo sapiens OX=9606 GN=ATF7IP PE=1 SV=3	11	9	10	9	136.3	18.6853	18.7211	18.7497	18.7059	18.7676	18.6999	18.5541	18.8054	18.6606	0.0549953	0.889666	0.253937	0.116268	0.960799	0.0297534
O94817	ATG12	Ubiquitin-like protein ATG12 OS=Homo sapiens OX=9606 GN=ATG12 PE=1 SV=1	11	2	2	2	15.1	18.6091	18.4583	18.4126	18.6552	18.4337	18.3977	18.6074	18.4574	18.3219	-0.246514	0.762727	2.31965e-05	-0.174103	0.943217	0.000331281
Q676U5	ATG16L1	Autophagy-related protein 16-1 OS=Homo sapiens OX=9606 GN=ATG16L1 PE=1 SV=2	16	11	11	11	68.2	21.0118	20.9651	20.9005	21.0924	20.8853	20.9562	21.0196	20.9374	20.9239	-0.11437	0.862609	0.00782411	-0.111979	0.957311	0.00876284
Q2TAZ0	ATG2A	Autophagy-related protein 2 homolog A OS=Homo sapiens OX=9606 GN=ATG2A PE=1 SV=3	3	4	4	4	212.7	16.8969	17.1067	16.8965	17.0317	16.9829	16.8138	16.9885	16.9941	16.9073	-0.0998671	0.879872	0.0646381	0.0555066	0.966159	0.272411
Q96BY7	ATG2B	Autophagy-related protein 2 homolog B OS=Homo sapiens OX=9606 GN=ATG2B PE=1 SV=5	4	6	6	6	232.6	18.2533	18.3344	18.3792	18.1979	18.3362	18.2362	18.3216	18.3099	18.3089	0.0505027	0.890063	0.268323	0.0692673	0.964596	0.139996
Q9NT62	ATG3	Ubiquitin-like-conjugating enzyme ATG3 OS=Homo sapiens OX=9606 GN=ATG3 PE=1 SV=1	22	6	7	6	35.8	19.7426	19.9327	19.9178	19.7207	19.9599	19.9041	19.7316	19.957	19.9381	0.188371	0.765366	2.53004e-05	0.218257	0.904393	7.63993e-06
Q9Y4P1	ATG4B	Cysteine protease ATG4B OS=Homo sapiens OX=9606 GN=ATG4B PE=1 SV=2	12	3	5	3	44.3	17.4288	17.958	17.9353	17.4268	17.8561	17.819	17.423	17.877	17.8108	0.428837	0.658582	2.0109e-06	0.470855	0.850633	9.07831e-07
Q9H1Y0	ATG5	Autophagy protein 5 OS=Homo sapiens OX=9606 GN=ATG5 PE=1 SV=2	6	2	2	2	32.4	19.0697	19.0482	18.9376	19.1638	18.8877	18.852	19.0714	19.0701	18.8653	-0.216652	0.850125	0.00232642	-0.0995984	0.963457	0.0864135
O95352	ATG7	Ubiquitin-like modifier-activating enzyme ATG7 OS=Homo sapiens OX=9606 GN=ATG7 PE=1 SV=1	17	9	10	9	77.9	18.9087	19.0086	19.0087	18.9352	19.03	18.9771	19.047	19.0215	19.069	0.0546262	0.888203	0.207012	0.0564376	0.965355	0.193637
Q7Z3C6	ATG9A	Autophagy-related protein 9A OS=Homo sapiens OX=9606 GN=ATG9A PE=1 SV=3	5	3	3	3	94.4	17.3545	17.3819	17.4007	17.2999	17.2887	17.4786	17.4165	17.3367	17.389	0.065806	0.885418	0.139872	-0.021222	0.968197	0.614333
P31939	ATIC	Bifunctional purine biosynthesis protein ATIC OS=Homo sapiens OX=9606 GN=ATIC PE=1 SV=3	76	34	66	34	64.6	23.1615	23.229	23.3543	23.176	23.2428	23.306	23.1716	23.2569	23.3474	0.166176	0.798218	8.99708e-05	0.073199	0.959206	0.0165948
Q8NHH9	ATL2	Atlastin-2 OS=Homo sapiens OX=9606 GN=ATL2 PE=1 SV=2	14	6	6	5	66.2	18.4628	19.0312	19.2519	18.5902	19.0932	19.2079	18.4913	19.0504	19.0386	0.651315	0.61227	9.63353e-07	0.543469	0.894258	4.44764e-06
Q6DD88	ATL3	Atlastin-3 OS=Homo sapiens OX=9606 GN=ATL3 PE=1 SV=1	35	14	24	14	60.5	21.3415	21.5429	21.3637	21.3239	21.5033	21.377	21.3064	21.5138	21.3707	0.0465478	0.882246	0.0896569	0.196101	0.919229	2.10494e-05
Q13315	ATM	Serine-protein kinase ATM OS=Homo sapiens OX=9606 GN=ATM PE=1 SV=4	20	51	56	51	350.5	23.1622	22.6369	22.4688	23.1159	22.5987	22.4415	23.1453	22.6176	22.5617	-0.650491	0.349221	1.45232e-08	-0.523439	0.723557	9.85786e-08
P54259	ATN1	Atrophin-1 OS=Homo sapiens OX=9606 GN=ATN1 PE=1 SV=3	2	2	2	2	125.3	16.1458	16.3778	16.2236	16.295	16.335	16.1924	16.0324	16.2208	16.0928	0.0118606	0.899498	0.86633	0.15345	0.962203	0.0515956
Q9Y2G3	ATP11B	Probable phospholipid-transporting ATPase IF OS=Homo sapiens OX=9606 GN=ATP11B PE=1 SV=2	4	5	5	5	134.1	19.049	18.7375	18.7202	19.0303	18.6442	18.6599	19.1004	18.837	18.7217	-0.35928	0.771816	3.15365e-05	-0.320326	0.932772	7.7489e-05
Q8NB49	ATP11C	Phospholipid-transporting ATPase IG OS=Homo sapiens OX=9606 GN=ATP11C PE=1 SV=3	5	3	3	3	129.4	17.1925	17.1606	17.139	17.3744	17.1477	17.174	17.3565	17.2265	17.2285	-0.127265	0.874553	0.0319303	-0.129519	0.96079	0.0296584
Q9HD20	ATP13A1	Manganese-transporting ATPase 13A1 OS=Homo sapiens OX=9606 GN=ATP13A1 PE=1 SV=2	17	17	17	17	132.9	20.7611	20.6586	20.6369	20.7161	20.6292	20.6272	20.7402	20.6266	20.6468	-0.102178	0.851561	0.00264318	-0.100988	0.953444	0.00284025
P05023	ATP1A1	Sodium/potassium-transporting ATPase subunit alpha-1 OS=Homo sapiens OX=9606 GN=ATP1A1 PE=1 SV=1	41	38	71	38	112.8	22.9814	23.3929	23.2378	23.0279	23.413	23.3036	23.0263	23.3972	23.2508	0.252225	0.725517	8.05837e-06	0.389144	0.777106	2.02187e-07
P05026	ATP1B1	Sodium/potassium-transporting ATPase subunit beta-1 OS=Homo sapiens OX=9606 GN=ATP1B1 PE=1 SV=1	15	4	4	4	35	18.1974	19.3262	18.0768	18.2591	19.2905	18.3399	18.3296	19.2799	18.1497	-0.0732461	0.890171	0.272344	1.03684	0.645171	4.38569e-08
P54709	ATP1B3	Sodium/potassium-transporting ATPase subunit beta-3 OS=Homo sapiens OX=9606 GN=ATP1B3 PE=1 SV=1	37	10	16	10	31.5	20.9703	21.2053	21.0474	20.8381	21.2812	21.137	20.8881	21.1977	21.0641	0.183998	0.847244	0.0018161	0.329218	0.921933	2.63363e-05
P16615	ATP2A2	Sarcoplasmic/endoplasmic reticulum calcium ATPase 2 OS=Homo sapiens OX=9606 GN=ATP2A2 PE=1 SV=1	36	32	46	25	114.7	22.5431	23.3243	23.2457	22.5484	23.3486	23.2489	22.5364	23.3233	23.1522	0.672969	0.250433	4.02977e-09	0.789415	0.210548	9.6797e-10
Q93084	ATP2A3	Sarcoplasmic/endoplasmic reticulum calcium ATPase 3 OS=Homo sapiens OX=9606 GN=ATP2A3 PE=1 SV=3	29	27	45	20	109.2	23.3294	22.8239	22.589	23.2362	22.7569	22.6091	23.2711	22.9461	22.9131	-0.575123	0.792658	7.05312e-05	-0.436566	0.945982	0.000540426
P20020	ATP2B1	Plasma membrane calcium-transporting ATPase 1 OS=Homo sapiens OX=9606 GN=ATP2B1 PE=1 SV=4	16	15	15	4	134.6	17.6525	17.3727	17.3745	17.4877	17.3834	17.3602	17.4371	17.3617	17.2878	-0.184998	0.859997	0.00594853	-0.153209	0.959088	0.015915
P23634	ATP2B4	Plasma membrane calcium-transporting ATPase 4 OS=Homo sapiens OX=9606 GN=ATP2B4 PE=1 SV=2	26	25	25	14	137.8	21.6835	21.1884	21.1136	21.6807	21.1797	21.1056	21.6216	21.1671	21.2263	-0.51342	0.524553	1.94122e-07	-0.483519	0.805413	3.26826e-07
P98194	ATP2C1	Calcium-transporting ATPase type 2C member 1 OS=Homo sapiens OX=9606 GN=ATP2C1 PE=1 SV=3	8	5	5	5	100.5	17.3397	17.0725	17.231	17.2013	17.1345	17.2904	17.276	16.928	17.2547	-0.0136472	0.898831	0.807961	-0.227336	0.952754	0.00237443
P25705	ATP5F1A	ATP synthase subunit alpha, mitochondrial OS=Homo sapiens OX=9606 GN=ATP5F1A PE=1 SV=1	56	31	140	31	59.7	24.3942	24.1487	24.038	24.3351	24.1121	24.0507	24.3467	24.1234	24.084	-0.301073	0.647001	1.65119e-06	-0.230577	0.914934	1.51689e-05
P06576	ATP5F1B	ATP synthase subunit beta, mitochondrial OS=Homo sapiens OX=9606 GN=ATP5F1B PE=1 SV=3	64	25	141	25	56.5	24.4543	24.1417	24.1252	24.4554	24.1117	24.1683	24.4474	24.1348	24.1939	-0.289914	0.644594	1.58682e-06	-0.323006	0.836469	6.30184e-07
P36542	ATP5F1C	ATP synthase subunit gamma, mitochondrial OS=Homo sapiens OX=9606 GN=ATP5F1C PE=1 SV=1	26	8	13	8	33	21.255	20.9586	20.9237	21.111	21.025	20.9232	21.2461	20.9973	20.9817	-0.26115	0.809357	0.0001533	-0.210403	0.947499	0.000724763
P30049	ATP5F1D	ATP synthase subunit delta, mitochondrial OS=Homo sapiens OX=9606 GN=ATP5F1D PE=1 SV=2	14	2	4	2	17.5	20.4014	20.1621	20.2557	20.1867	20.2702	20.2056	20.2306	20.2491	20.2818	-0.0252063	0.897023	0.660462	-0.0457605	0.967273	0.43091
P56381	ATP5F1E	ATP synthase subunit epsilon, mitochondrial OS=Homo sapiens OX=9606 GN=ATP5F1E PE=1 SV=2	59	4	6	4	5.8	23.0406	22.9855	23.0254	22.878	23.0117	23.0101	23.0158	22.9601	23.0194	0.0401381	0.892187	0.358515	0.00761172	0.969172	0.858502
Q9UII2	ATP5IF1	ATPase inhibitor, mitochondrial OS=Homo sapiens OX=9606 GN=ATP5IF1 PE=1 SV=1	16	4	5	4	12.2	23.22	22.7174	22.4224	23.0206	22.7783	22.491	23.1265	22.6253	22.5387	-0.638322	0.638011	1.42613e-06	-0.415384	0.928468	4.85129e-05
O75964	ATP5MG	ATP synthase subunit g, mitochondrial OS=Homo sapiens OX=9606 GN=ATP5MG PE=1 SV=3	53	5	8	5	11.4	19.746	19.7262	19.4978	19.6531	19.773	19.4973	19.6526	19.718	19.5287	-0.176002	0.828602	0.000460773	0.055167	0.964399	0.128703
P24539	ATP5PB	ATP synthase F(0) complex subunit B1, mitochondrial OS=Homo sapiens OX=9606 GN=ATP5PB PE=1 SV=2	36	9	12	9	28.9	20.8126	20.601	20.4874	20.7152	20.4439	20.437	20.7083	20.5486	20.4336	-0.292713	0.803385	0.000114285	-0.214195	0.94936	0.00106798
O75947	ATP5PD	ATP synthase subunit d, mitochondrial OS=Homo sapiens OX=9606 GN=ATP5PD PE=1 SV=3	76	14	20	14	18.5	22.707	22.5421	22.2308	22.5898	22.5682	22.2431	22.7121	22.5107	22.3443	-0.396889	0.720193	7.07277e-06	-0.129301	0.958976	0.0153062
P18859	ATP5PF	ATP synthase-coupling factor 6, mitochondrial OS=Homo sapiens OX=9606 GN=ATP5PF PE=1 SV=1	32	3	3	3	12.6	16.6913	16.1067	16.0706	16.4524	16.2503	16.2727	16.7894	16.1759	16.4115	-0.392765	0.854305	0.00340079	-0.466725	0.949667	0.00114234
P48047	ATP5PO	ATP synthase subunit O, mitochondrial OS=Homo sapiens OX=9606 GN=ATP5PO PE=1 SV=1	57	10	22	10	23.3	21.9689	21.6646	21.5374	21.8723	21.6756	21.5438	21.9292	21.6637	21.46	-0.409763	0.592757	7.01224e-07	-0.255503	0.925206	3.52886e-05
Q15904	ATP6AP1	V-type proton ATPase subunit S1 OS=Homo sapiens OX=9606 GN=ATP6AP1 PE=1 SV=2	12	4	4	4	52	18.9028	19.0723	19.2302	18.8985	19.0373	19.2496	18.8867	19.0633	19.1323	0.30802	0.719092	6.88819e-06	0.161624	0.948721	0.000931518
O75787	ATP6AP2	Renin receptor OS=Homo sapiens OX=9606 GN=ATP6AP2 PE=1 SV=2	5	2	2	2	39	17.1376	17.5427	17.4586	17.3084	17.429	17.3787	17.1087	17.5426	17.3814	0.22133	0.853939	0.00328613	0.319899	0.942208	0.000280743
Q93050	ATP6V0A1	V-type proton ATPase 116 kDa subunit a1 OS=Homo sapiens OX=9606 GN=ATP6V0A1 PE=1 SV=3	4	3	3	2	96.4	15.4306	15.6535	15.5572	15.3103	15.509	15.5875	15.6093	15.5642	15.6192	0.137878	0.881042	0.0758849	0.125487	0.963835	0.101299
Q9Y487	ATP6V0A2	V-type proton ATPase 116 kDa subunit a2 OS=Homo sapiens OX=9606 GN=ATP6V0A2 PE=1 SV=2	7	5	6	4	98	17.9952	18.5887	18.7304	18.0149	18.6333	18.725	18.1249	18.5886	18.6925	0.67095	0.36814	1.92071e-08	0.558518	0.721803	9.65799e-08
P61421	ATP6V0D1	V-type proton ATPase subunit d 1 OS=Homo sapiens OX=9606 GN=ATP6V0D1 PE=1 SV=1	6	2	2	2	40.3	16.4107	16.5752	16.7785	16.2242	16.7326	16.6925	16.4018	16.8066	16.8365	0.423595	0.81344	0.000189606	0.359261	0.946697	0.000619142
P38606	ATP6V1A	V-type proton ATPase catalytic subunit A OS=Homo sapiens OX=9606 GN=ATP6V1A PE=1 SV=2	34	16	21	16	68.3	21.343	21.4398	21.4604	21.2921	21.4782	21.4948	21.3887	21.4558	21.4653	0.1322	0.847724	0.00189118	0.116623	0.954766	0.00407381
P21281	ATP6V1B2	V-type proton ATPase subunit B, brain isoform OS=Homo sapiens OX=9606 GN=ATP6V1B2 PE=1 SV=3	46	16	25	16	56.5	21.3555	21.4963	21.3711	21.3734	21.492	21.4373	21.3503	21.4895	21.4252	0.0514006	0.881629	0.0823033	0.132811	0.947156	0.000677068
P21283	ATP6V1C1	V-type proton ATPase subunit C 1 OS=Homo sapiens OX=9606 GN=ATP6V1C1 PE=1 SV=4	23	8	8	8	43.9	19.2513	19.2229	19.1706	19.176	19.1689	19.1193	19.1873	19.1792	19.1209	-0.0679413	0.878999	0.057402	-0.0145347	0.968364	0.652673
Q9Y5K8	ATP6V1D	V-type proton ATPase subunit D OS=Homo sapiens OX=9606 GN=ATP6V1D PE=1 SV=1	26	5	6	5	28.2	19.8474	19.9292	19.796	19.8407	19.8687	19.7986	19.9535	19.8765	19.9335	-0.0377824	0.893655	0.435378	0.0109576	0.969023	0.818172
P36543	ATP6V1E1	V-type proton ATPase subunit E 1 OS=Homo sapiens OX=9606 GN=ATP6V1E1 PE=1 SV=1	38	9	9	9	26.1	20.2722	20.3677	20.2289	20.2337	20.3112	20.2858	20.3171	20.3351	20.2684	-0.0132982	0.897298	0.681742	0.06366	0.963051	0.0729597
Q16864	ATP6V1F	V-type proton ATPase subunit F OS=Homo sapiens OX=9606 GN=ATP6V1F PE=1 SV=2	67	5	5	5	13.4	19.0393	19.4593	19.2655	19.2662	19.4604	19.3442	19.246	19.4078	19.3222	0.126789	0.878103	0.0508817	0.258691	0.950197	0.00128564
O75348	ATP6V1G1	V-type proton ATPase subunit G 1 OS=Homo sapiens OX=9606 GN=ATP6V1G1 PE=1 SV=3	31	5	7	5	13.7	19.604	19.5754	19.5884	19.5472	19.7981	19.5506	19.5564	19.7067	19.6085	0.0132871	0.898737	0.799974	0.124174	0.961382	0.0372566
Q9UI12	ATP6V1H	V-type proton ATPase subunit H OS=Homo sapiens OX=9606 GN=ATP6V1H PE=1 SV=1	28	11	13	11	55.8	20.1616	20.2764	20.0593	20.0442	20.2705	20.0806	20.0345	20.2489	20.137	0.0121731	0.89826	0.75966	0.185148	0.948854	0.000958038
Q5TC12	ATPAF1	ATP synthase mitochondrial F1 complex assembly factor 1 OS=Homo sapiens OX=9606 GN=ATPAF1 PE=1 SV=1	10	3	3	3	36.4	18.1622	17.9768	18.3441	17.8898	18.0731	18.1557	18.0912	18.1573	18.0899	0.148776	0.883885	0.112729	0.0212872	0.968982	0.807231
Q13535	ATR	Serine/threonine-protein kinase ATR OS=Homo sapiens OX=9606 GN=ATR PE=1 SV=3	2	4	5	4	301.2	16.713	17.0343	17.083	16.9793	16.9222	16.9273	16.9658	17.0653	17.0151	0.12241	0.885096	0.133655	0.121181	0.964548	0.137131
Q6UW56	ATRAID	All-trans retinoic acid-induced differentiation factor OS=Homo sapiens OX=9606 GN=ATRAID PE=1 SV=2	6	2	2	2	24.7	18.415	18.7988	19.0185	18.3484	18.9078	18.9864	18.2805	18.8312	18.9817	0.64758	0.447189	6.42933e-08	0.497965	0.83656	6.31564e-07
P46100	ATRX	Transcriptional regulator ATRX OS=Homo sapiens OX=9606 GN=ATRX PE=1 SV=5	10	21	23	21	282.4	21.1301	20.792	20.7655	21.1299	20.7669	20.8143	21.1564	20.8193	20.824	-0.33752	0.587657	6.26178e-07	-0.346049	0.826875	5.05139e-07
Q9UBB4	ATXN10	Ataxin-10 OS=Homo sapiens OX=9606 GN=ATXN10 PE=1 SV=1	47	17	24	17	53.5	20.1097	20.6885	20.7961	20.2323	20.7553	20.8694	20.3115	20.7117	20.7777	0.59662	0.597382	7.80044e-07	0.500678	0.888829	3.45063e-06
Q99700	ATXN2	Ataxin-2 OS=Homo sapiens OX=9606 GN=ATXN2 PE=1 SV=2	12	13	14	11	140.2	19.6421	20.0836	19.9519	19.6382	20.0704	19.9912	19.6658	20.0301	19.9075	0.301491	0.68221	3.10881e-06	0.412647	0.780063	2.11736e-07
Q8WWM7	ATXN2L	Ataxin-2-like protein OS=Homo sapiens OX=9606 GN=ATXN2L PE=1 SV=2	23	21	31	19	113.3	21.2715	21.835	22.1231	21.3511	21.8577	22.0935	21.3594	21.8755	22.0268	0.753774	0.260925	4.64813e-09	0.528742	0.730244	1.06747e-07
P54252	ATXN3	Ataxin-3 OS=Homo sapiens OX=9606 GN=ATXN3 PE=1 SV=5	16	5	6	5	41.2	17.6735	17.4831	17.3769	17.6506	17.354	17.2841	17.6861	17.5438	17.4962	-0.28436	0.839926	0.0010142	-0.209761	0.956388	0.00656184
Q14CW9	ATXN7L3	Ataxin-7-like protein 3 OS=Homo sapiens OX=9606 GN=ATXN7L3 PE=1 SV=1	10	2	2	2	38.6	14.888	14.8109	15.1221	14.8466	15.286	14.9357	14.8798	15.163	14.9662	0.136495	0.88878	0.224458	0.21516	0.962944	0.0698002
Q13825	AUH	Methylglutaconyl-CoA hydratase, mitochondrial OS=Homo sapiens OX=9606 GN=AUH PE=1 SV=1	17	6	6	6	35.6	19.7792	19.6408	19.642	19.7836	19.6198	19.6146	19.7807	19.6329	19.5876	-0.166446	0.796404	8.29755e-05	-0.149976	0.939384	0.000182465
Q9Y679	AUP1	Lipid droplet-regulating VLDL assembly factor AUP1 OS=Homo sapiens OX=9606 GN=AUP1 PE=1 SV=2	13	4	4	4	45.8	18.8579	20.0616	18.7543	18.8256	19.1246	18.9046	18.8572	18.8656	18.8191	-0.0208807	0.900246	0.933681	0.503714	0.962909	0.0688101
Q9NQS1	AVEN	Cell death regulator Aven OS=Homo sapiens OX=9606 GN=AVEN PE=1 SV=1	12	3	4	3	38.5	17.2256	17.6446	17.7523	17.3541	17.5401	17.5669	17.3653	17.4783	17.5118	0.295332	0.848335	0.00199212	0.239337	0.95656	0.006918
Q8NBF6	AVL9	Late secretory pathway protein AVL9 homolog OS=Homo sapiens OX=9606 GN=AVL9 PE=1 SV=1	4	2	2	2	71.9	16.8507	16.7229	16.939	16.5692	16.9346	16.9115	16.6646	16.8699	16.788	0.184659	0.876867	0.0431621	0.14763	0.963628	0.092846
P61769	B2M	Beta-2-microglobulin OS=Homo sapiens OX=9606 GN=B2M PE=1 SV=1	61	6	33	6	13.7	21.8899	22.8773	22.4978	21.9668	23.0736	22.6879	21.8837	23.0065	22.5387	0.66132	0.650055	1.73763e-06	1.07234	0.586297	2.61513e-08
Q96L58	B3GALT6	Beta-1,3-galactosyltransferase 6 OS=Homo sapiens OX=9606 GN=B3GALT6 PE=1 SV=2	10	3	3	3	37.1	15.3333	15.6545	15.7726	15.5825	15.5368	15.6385	15.6994	15.6853	15.9556	0.25054	0.875292	0.0351218	0.0871319	0.967159	0.411666
O60512	B4GALT3	Beta-1,4-galactosyltransferase 3 OS=Homo sapiens OX=9606 GN=B4GALT3 PE=1 SV=2	8	2	2	2	43.9	13.6048	13.8938	13.2859	12.8499	13.3294	13.5533	13.6428	13.6515	13.1595	-0.0329244	0.899689	0.883367	0.259094	0.966095	0.265235
O43505	B4GAT1	Beta-1,4-glucuronyltransferase 1 OS=Homo sapiens OX=9606 GN=B4GAT1 PE=1 SV=1	8	3	3	3	47.1	16.5517	16.9339	16.9599	16.6751	16.8308	16.7075	16.5159	16.8353	16.8766	0.267078	0.853064	0.00303035	0.285724	0.952058	0.00199415
Q9NWV8	BABAM1	BRISC and BRCA1-A complex member 1 OS=Homo sapiens OX=9606 GN=BABAM1 PE=1 SV=1	46	9	14	9	36.5	19.9648	19.7284	19.7696	19.9407	19.698	19.7296	19.8722	19.6339	19.7213	-0.185734	0.830877	0.000534703	-0.239121	0.933383	8.32327e-05
Q9NXR7	BABAM2	BRISC and BRCA1-A complex member 2 OS=Homo sapiens OX=9606 GN=BABAM2 PE=1 SV=2	30	9	10	9	43.5	20.5018	20.1643	20.109	20.5015	20.1327	20.099	20.4493	20.1459	20.2418	-0.334292	0.747479	1.45293e-05	-0.33658	0.913555	1.37455e-05
Q9BYV9	BACH2	Transcription regulator protein BACH2 OS=Homo sapiens OX=9606 GN=BACH2 PE=1 SV=1	12	9	9	9	92.5	19.1284	19.9956	19.4629	19.2546	19.994	19.5813	19.2371	19.9943	19.446	0.290022	0.801369	0.000103937	0.787915	0.57389	2.36927e-08
Q99933	BAG1	BAG family molecular chaperone regulator 1 OS=Homo sapiens OX=9606 GN=BAG1 PE=1 SV=4	13	4	4	4	38.8	18.9481	18.6283	18.5819	19.0127	18.5319	18.4903	18.8989	18.6294	18.5886	-0.399664	0.716599	6.49209e-06	-0.356696	0.916063	1.64821e-05
O95816	BAG2	BAG family molecular chaperone regulator 2 OS=Homo sapiens OX=9606 GN=BAG2 PE=1 SV=1	36	7	7	7	23.8	19.0707	19.3495	19.4684	18.9912	19.3581	19.5199	19.0591	19.313	19.4147	0.427337	0.590858	6.71937e-07	0.29983	0.912904	1.31338e-05
O95817	BAG3	BAG family molecular chaperone regulator 3 OS=Homo sapiens OX=9606 GN=BAG3 PE=1 SV=3	29	13	15	13	61.6	20.2204	20.662	20.497	20.1365	20.6502	20.5275	20.2266	20.67	20.4695	0.303507	0.70227	4.69573e-06	0.466204	0.739066	1.19021e-07
O95429	BAG4	BAG family molecular chaperone regulator 4 OS=Homo sapiens OX=9606 GN=BAG4 PE=1 SV=1	12	4	4	4	49.6	17.3701	17.3575	17.5568	17.5487	17.4611	17.4613	17.4586	17.4622	17.4666	0.0358208	0.894751	0.501059	-0.0321681	0.967874	0.544698
Q9UL15	BAG5	BAG family molecular chaperone regulator 5 OS=Homo sapiens OX=9606 GN=BAG5 PE=1 SV=1	28	10	10	10	51.2	20.4477	20.0838	20.1734	20.4083	20.0846	20.0475	20.3656	20.1541	20.1525	-0.282757	0.789803	6.25668e-05	-0.299696	0.926439	3.96653e-05
P46379	BAG6	Large proline-rich protein BAG6 OS=Homo sapiens OX=9606 GN=BAG6 PE=1 SV=2	15	12	15	12	119.3	20.0327	20.33	20.2878	20.1246	20.3239	20.32	20.0787	20.3821	20.2588	0.210204	0.80504	0.000123738	0.266689	0.918066	1.91996e-05
Q8TBE0	BAHD1	Bromo adjacent homology domain-containing 1 protein OS=Homo sapiens OX=9606 GN=BAHD1 PE=1 SV=2	5	4	4	4	84.6	18.7236	19.373	19.1663	18.6952	19.3416	19.2125	18.7397	19.4046	19.1161	0.445451	0.532357	2.20409e-07	0.653547	0.447484	7.54268e-09
Q16611	BAK1	Bcl-2 homologous antagonist/killer OS=Homo sapiens OX=9606 GN=BAK1 PE=1 SV=1	17	2	2	2	23.4	17.4569	17.2956	17.0814	17.3575	17.1681	17.2458	17.5912	17.2668	17.224	-0.284774	0.847703	0.00188784	-0.22504	0.956853	0.00757977
O75531	BANF1	Barrier-to-autointegration factor OS=Homo sapiens OX=9606 GN=BANF1 PE=1 SV=1	57	4	8	4	10.1	21.9028	21.5697	21.2567	21.6996	21.6291	21.3367	21.806	21.5413	21.3713	-0.481227	0.722672	7.51171e-06	-0.222722	0.952551	0.00225545
Q8N9N5	BANP	Protein BANP OS=Homo sapiens OX=9606 GN=BANP PE=1 SV=3	10	6	7	6	56.5	19.5639	19.4202	19.4477	19.5897	19.464	19.5124	19.5835	19.4747	19.5546	-0.0741094	0.87779	0.0487935	-0.126036	0.954465	0.0037445
Q8IXM2	BAP18	Chromatin complexes subunit BAP18 OS=Homo sapiens OX=9606 GN=BAP18 PE=1 SV=1	70	8	10	8	17.9	18.7006	18.5672	18.7014	18.7048	18.6345	18.6427	18.793	18.5845	18.6805	-0.0579266	0.88479	0.128023	-0.137442	0.953874	0.00318517
P80723	BASP1	Brain acid soluble protein 1 OS=Homo sapiens OX=9606 GN=BASP1 PE=1 SV=2	42	5	6	5	22.7	17.6345	17.7109	17.265	17.5926	17.5261	17.3321	17.4566	17.4427	17.1676	-0.306381	0.851193	0.00255737	-0.00137648	0.969627	0.985635
Q16520	BATF	Basic leucine zipper transcriptional factor ATF-like OS=Homo sapiens OX=9606 GN=BATF PE=1 SV=1	16	2	2	2	14.1	17.0805	18.0381	19.2151	17.2816	18.2615	19.17	17.219	18.1748	19.0381	1.9474	0.0895859	5.35919e-10	0.964464	0.794801	2.70067e-07
Q07812	BAX	Apoptosis regulator BAX OS=Homo sapiens OX=9606 GN=BAX PE=1 SV=1	26	5	7	5	21.2	19.5247	19.6121	19.5608	19.6595	19.4974	19.6233	19.4816	19.5844	19.6279	0.0487192	0.892088	0.353768	0.00932395	0.969162	0.85575
Q9NRL2	BAZ1A	Bromodomain adjacent to zinc finger domain protein 1A OS=Homo sapiens OX=9606 GN=BAZ1A PE=1 SV=2	17	25	27	25	178.6	20.754	21.7795	21.7893	20.8517	21.7708	21.8408	20.826	21.7872	21.6994	0.965954	0.182464	1.63942e-09	0.968643	0.265694	1.59916e-09
Q9UIG0	BAZ1B	Tyrosine-protein kinase BAZ1B OS=Homo sapiens OX=9606 GN=BAZ1B PE=1 SV=2	26	40	48	40	170.8	22.8204	22.9012	23.0111	22.8115	22.908	23.0302	22.8267	22.9281	22.9923	0.191699	0.760453	2.15567e-05	0.0928949	0.95447	0.00374966
Q9UIF9	BAZ2A	Bromodomain adjacent to zinc finger domain protein 2A OS=Homo sapiens OX=9606 GN=BAZ2A PE=1 SV=4	6	7	7	7	211.1	18.2176	18.5228	18.764	18.2949	18.5106	18.6161	18.2808	18.5917	18.689	0.425305	0.687695	3.46504e-06	0.277288	0.935492	0.000107744
Q8WY36	BBX	HMG box transcription factor BBX OS=Homo sapiens OX=9606 GN=BBX PE=1 SV=1	15	11	11	11	105.1	19.4615	19.6195	19.2019	19.5533	19.5174	19.1759	19.4651	19.5395	19.2219	-0.293427	0.763614	2.38787e-05	0.065455	0.964081	0.112426
Q9UHQ4	BCAP29	B-cell receptor-associated protein 29 OS=Homo sapiens OX=9606 GN=BCAP29 PE=1 SV=2	6	2	2	2	28.3	19.1082	19.2378	18.9883	19.1485	19.0863	19.1561	19.0308	19.1503	19.0553	-0.0292206	0.896228	0.601174	0.0623611	0.966201	0.277317
P51572	BCAP31	B-cell receptor-associated protein 31 OS=Homo sapiens OX=9606 GN=BCAP31 PE=1 SV=3	51	17	29	17	28	23.3869	23.2073	23.0919	23.2795	23.2406	23.1133	23.3405	23.1657	23.1206	-0.226997	0.797389	8.66871e-05	-0.131066	0.954506	0.00378762
O75934	BCAS2	Pre-mRNA-splicing factor SPF27 OS=Homo sapiens OX=9606 GN=BCAS2 PE=1 SV=1	35	7	9	7	26.1	19.6992	20.0136	20.1469	19.7632	20.0368	20.0993	19.7304	20.1014	20.1019	0.385148	0.596732	7.68274e-07	0.319702	0.890517	3.72532e-06
Q9H6U6	BCAS3	Breast carcinoma-amplified sequence 3 OS=Homo sapiens OX=9606 GN=BCAS3 PE=1 SV=3	9	6	6	6	101.2	18.4914	18.4303	18.2837	18.4887	18.224	18.2712	18.5166	18.3618	18.2752	-0.222193	0.839236	0.000963088	-0.160204	0.956658	0.0071316
O15382	BCAT2	Branched-chain-amino-acid aminotransferase, mitochondrial OS=Homo sapiens OX=9606 GN=BCAT2 PE=1 SV=2	30	9	11	9	44.3	20.6745	20.3501	20.312	20.7114	20.3409	20.2962	20.6993	20.3462	20.3197	-0.385768	0.43123	5.09849e-08	-0.349353	0.740787	1.2164e-07
Q9P287	BCCIP	BRCA2 and CDKN1A-interacting protein OS=Homo sapiens OX=9606 GN=BCCIP PE=1 SV=1	30	8	9	8	36	20.7085	21.423	21.7093	20.9321	21.4265	21.6632	20.8325	21.4469	21.5867	0.828662	0.468539	8.53867e-08	0.607772	0.861503	1.24853e-06
P12694	BCKDHA	2-oxoisovalerate dehydrogenase subunit alpha, mitochondrial OS=Homo sapiens OX=9606 GN=BCKDHA PE=1 SV=2	24	8	12	8	50.4	19.3139	18.9568	19.0479	19.4638	19.0332	19.024	19.4769	19.0135	19.0757	-0.369008	0.753181	1.71976e-05	-0.417016	0.901033	6.31617e-06
P21953	BCKDHB	2-oxoisovalerate dehydrogenase subunit beta, mitochondrial OS=Homo sapiens OX=9606 GN=BCKDHB PE=1 SV=2	15	5	5	5	43.1	19.2243	18.7014	18.4662	19.0941	18.6193	18.4771	19.1752	18.7333	18.5044	-0.681948	0.418133	4.2492e-08	-0.479838	0.850446	9.03152e-07
O14874	BCKDK	[3-methyl-2-oxobutanoate dehydrogenase [lipoamide]] kinase, mitochondrial OS=Homo sapiens OX=9606 GN=BCKDK PE=1 SV=2	7	2	3	2	46.3	18.1732	18.3502	18.4577	18.1255	18.4611	18.4896	18.3171	18.3776	18.4142	0.248514	0.83859	0.00091793	0.191002	0.955328	0.00478382
O95999	BCL10	B-cell lymphoma/leukemia 10 OS=Homo sapiens OX=9606 GN=BCL10 PE=1 SV=1	27	7	8	7	26.2	20.2055	20.1989	19.6654	20.0965	20.1773	19.7058	20.1889	20.1449	19.7958	-0.441297	0.663399	2.18922e-06	0.0100823	0.969012	0.815291
Q9C0K0	BCL11B	B-cell lymphoma/leukemia 11B OS=Homo sapiens OX=9606 GN=BCL11B PE=1 SV=1	27	17	20	17	95.5	20.0072	19.8717	19.9868	20.0906	19.9004	19.9377	20.1433	19.9815	20.0302	-0.0954374	0.879308	0.059856	-0.162452	0.955598	0.00517624
P10415	BCL2	Apoptosis regulator Bcl-2 OS=Homo sapiens OX=9606 GN=BCL2 PE=1 SV=2	8	2	2	2	26.2	19.2309	19.017	18.572	19.1322	18.9933	18.6993	19.1634	18.9568	18.766	-0.496426	0.682795	3.14451e-06	-0.186496	0.954902	0.00423409
Q07817	BCL2L1	Bcl-2-like protein 1 OS=Homo sapiens OX=9606 GN=BCL2L1 PE=1 SV=1	11	3	4	3	26	17.9171	19.2496	19.6746	18.0979	19.2228	19.7153	18.0391	19.1709	19.5946	1.64348	0.0229014	1.00118e-10	1.19641	0.273691	1.72974e-09
Q9BXK5	BCL2L13	Bcl-2-like protein 13 OS=Homo sapiens OX=9606 GN=BCL2L13 PE=1 SV=1	12	6	7	6	52.7	19.3763	19.3553	19.3185	19.4615	19.3261	19.2986	19.4079	19.3791	19.2628	-0.121935	0.854899	0.00359671	-0.0617247	0.96327	0.0799242
Q9BQE9	BCL7B	B-cell CLL/lymphoma 7 protein family member B OS=Homo sapiens OX=9606 GN=BCL7B PE=1 SV=1	23	4	6	4	22.2	17.5747	17.6187	17.7609	17.5421	17.7334	17.5438	17.5566	17.5712	17.6613	0.0975428	0.884485	0.122643	0.0833184	0.96518	0.17964
Q8WUZ0	BCL7C	B-cell CLL/lymphoma 7 protein family member C OS=Homo sapiens OX=9606 GN=BCL7C PE=1 SV=3	18	3	6	3	23.5	17.4271	17.4516	17.4641	17.829	17.2982	17.4386	17.6866	17.4251	17.4375	-0.200842	0.877447	0.0466142	-0.255928	0.959194	0.0165213
O00512	BCL9	B-cell CLL/lymphoma 9 protein OS=Homo sapiens OX=9606 GN=BCL9 PE=1 SV=4	3	3	3	3	149.2	17.0119	16.9027	17.0425	16.9965	16.8696	17.0997	16.8637	16.9951	16.9001	0.0567359	0.892447	0.371238	-0.0348634	0.968029	0.577302
Q86UU0	BCL9L	B-cell CLL/lymphoma 9-like protein OS=Homo sapiens OX=9606 GN=BCL9L PE=1 SV=1	8	8	9	8	157	19.5486	19.2044	19.2952	19.5193	19.1828	19.2038	19.5149	19.1986	19.2698	-0.271355	0.720615	7.14518e-06	-0.332356	0.862848	1.30237e-06
Q9NYF8	BCLAF1	Bcl-2-associated transcription factor 1 OS=Homo sapiens OX=9606 GN=BCLAF1 PE=1 SV=2	27	26	36	26	106.1	23.034	23.2952	23.3305	22.974	23.3658	23.3465	22.994	23.3592	23.2643	0.313122	0.713289	6.0093e-06	0.339437	0.886121	3.0643e-06
Q6W2J9	BCOR	BCL-6 corepressor OS=Homo sapiens OX=9606 GN=BCOR PE=1 SV=1	3	5	5	5	192.1	17.8846	18.0554	18.1132	17.983	18.0091	18.1221	17.9866	18.0989	18.0307	0.13727	0.862833	0.00801517	0.103067	0.960954	0.0315747
P11274	BCR	Breakpoint cluster region protein OS=Homo sapiens OX=9606 GN=BCR PE=1 SV=2	12	10	10	9	142.7	19.4895	19.299	19.191	19.4716	19.2335	19.1486	19.4204	19.3779	19.242	-0.266666	0.805921	0.000129162	-0.157078	0.955177	0.00457982
Q9Y276	BCS1L	Mitochondrial chaperone BCS1 OS=Homo sapiens OX=9606 GN=BCS1L PE=1 SV=1	18	7	8	7	47.5	19.3218	19.3966	19.6132	19.4097	19.3213	19.5208	19.3386	19.3576	19.4513	0.171754	0.85554	0.00382298	0.00180139	0.969567	0.968629
Q02338	BDH1	D-beta-hydroxybutyrate dehydrogenase, mitochondrial OS=Homo sapiens OX=9606 GN=BDH1 PE=1 SV=3	21	8	10	8	38.1	20.9517	20.5784	20.5402	20.8565	20.6149	20.5444	20.8914	20.5624	20.6158	-0.333086	0.702098	4.67821e-06	-0.314647	0.904081	7.50245e-06
Q9BUT1	BDH2	3-hydroxybutyrate dehydrogenase type 2 OS=Homo sapiens OX=9606 GN=BDH2 PE=1 SV=2	38	7	8	7	26.7	20.152	19.8504	19.5648	20.1672	19.71	19.6078	20.1305	19.805	19.6886	-0.529518	0.586033	6.04538e-07	-0.361422	0.914659	1.487e-05
Q14457	BECN1	Beclin-1 OS=Homo sapiens OX=9606 GN=BECN1 PE=1 SV=2	9	5	5	5	51.9	19.5381	19.5379	19.7028	19.6364	19.6288	19.6561	19.6161	19.656	19.6041	0.0574884	0.888256	0.208565	0.010717	0.968978	0.806377
Q5T5X7	BEND3	BEN domain-containing protein 3 OS=Homo sapiens OX=9606 GN=BEND3 PE=1 SV=1	10	6	6	6	94.4	17.5534	17.9038	18.0185	17.6522	17.9796	17.9849	17.671	17.9131	17.869	0.331944	0.788294	5.88045e-05	0.306622	0.935535	0.000108326
Q8TD16	BICD2	Protein bicaudal D homolog 2 OS=Homo sapiens OX=9606 GN=BICD2 PE=1 SV=1	19	14	15	14	93.5	20.3149	20.8954	20.9261	20.352	20.9051	20.9312	20.3106	20.883	20.8673	0.582342	0.269547	5.20869e-09	0.568636	0.428785	6.43879e-09
Q6ZP65	BICDL1	BICD family-like cargo adapter 1 OS=Homo sapiens OX=9606 GN=BICDL1 PE=2 SV=2	12	3	4	3	64.8	16.722	16.585	16.8636	16.6136	16.713	16.8084	16.8703	16.4981	16.4414	-0.0308398	0.898596	0.787875	-0.136595	0.96596	0.250514
Q6AI39	BICRAL	BRD4-interacting chromatin-remodeling complex-associated protein-like OS=Homo sapiens OX=9606 GN=BICRAL PE=1 SV=2	8	4	4	4	115	17.1561	16.8422	17.0068	17.1249	16.959	16.7926	17.1696	16.7578	16.7157	-0.311828	0.849146	0.00213613	-0.29719	0.953493	0.00287746
P55957	BID	BH3-interacting domain death agonist OS=Homo sapiens OX=9606 GN=BID PE=1 SV=1	33	5	5	5	22	18.3357	18.1002	17.9658	18.3973	18.0476	17.8966	18.3847	18.0634	18.0172	-0.412714	0.617136	1.03457e-06	-0.302204	0.913797	1.39815e-05
O00499	BIN1	Myc box-dependent-interacting protein 1 OS=Homo sapiens OX=9606 GN=BIN1 PE=1 SV=1	39	20	31	19	64.7	22.6414	22.0565	21.927	22.6051	22.0291	21.9437	22.6013	22.0373	21.9831	-0.664678	0.153033	1.13888e-09	-0.574948	0.372783	4.16071e-09
Q9UBW5	BIN2	Bridging integrator 2 OS=Homo sapiens OX=9606 GN=BIN2 PE=1 SV=3	40	19	30	18	61.8	23.1028	22.4916	22.2498	23.0247	22.4277	22.2743	23.0461	22.4684	22.355	-0.764803	0.270592	5.27812e-09	-0.595289	0.655608	4.85625e-08
Q13490	BIRC2	Baculoviral IAP repeat-containing protein 2 OS=Homo sapiens OX=9606 GN=BIRC2 PE=1 SV=2	6	4	4	4	69.9	17.9902	18.0056	17.9474	18.066	17.7795	17.9577	18.0427	17.8081	17.9926	-0.0670865	0.889633	0.252787	-0.168576	0.958561	0.0132597
Q9NR09	BIRC6	Baculoviral IAP repeat-containing protein 6 OS=Homo sapiens OX=9606 GN=BIRC6 PE=1 SV=2	9	33	37	33	529.9	21.5299	21.4503	21.6166	21.5408	21.4282	21.5856	21.5494	21.4586	21.5718	0.0512828	0.880271	0.0682587	-0.0943	0.954815	0.00413104
P54132	BLM	Bloom syndrome protein OS=Homo sapiens OX=9606 GN=BLM PE=1 SV=1	4	5	5	4	158.9	16.3721	16.812	17.2015	16.5486	16.8656	17.1334	16.5787	16.7128	17.2586	0.698025	0.62426	1.15108e-06	0.297003	0.948618	0.000911483
Q13867	BLMH	Bleomycin hydrolase OS=Homo sapiens OX=9606 GN=BLMH PE=1 SV=1	37	16	20	16	52.5	22.2728	22.1928	22.2004	22.3437	22.1162	22.1861	22.2965	22.1492	22.2182	-0.102755	0.863094	0.00824356	-0.15159	0.947732	0.000759538
P78537	BLOC1S1	Biogenesis of lysosome-related organelles complex 1 subunit 1 OS=Homo sapiens OX=9606 GN=BLOC1S1 PE=1 SV=2	21	3	3	3	17.3	19.2734	18.9981	19.1928	19.2358	19.0555	19.1059	19.3767	18.9321	19.1323	-0.151639	0.864156	0.00925461	-0.300049	0.935356	0.000105905
Q6QNY0	BLOC1S3	Biogenesis of lysosome-related organelles complex 1 subunit 3 OS=Homo sapiens OX=9606 GN=BLOC1S3 PE=1 SV=1	37	5	5	5	21.2	18.7808	18.6049	18.7069	18.8067	18.6592	18.7817	18.6403	18.5952	18.7734	0.0113895	0.898839	0.808672	-0.122841	0.960301	0.0246714
Q9NUP1	BLOC1S4	Biogenesis of lysosome-related organelles complex 1 subunit 4 OS=Homo sapiens OX=9606 GN=BLOC1S4 PE=1 SV=1	13	2	2	2	23.3	16.2696	16.2718	16.0942	16.3331	16.0346	16.0618	16.0977	16.0254	16.1601	-0.128116	0.884869	0.129455	-0.12289	0.96466	0.143868
Q8TDH9	BLOC1S5	Biogenesis of lysosome-related organelles complex 1 subunit 5 OS=Homo sapiens OX=9606 GN=BLOC1S5 PE=1 SV=1	9	2	2	2	21.6	18.8587	18.6264	18.9428	18.8584	18.6497	18.946	18.8515	18.6114	18.9449	0.0883581	0.856604	0.00423632	-0.227058	0.893202	4.22596e-06
Q9UL45	BLOC1S6	Biogenesis of lysosome-related organelles complex 1 subunit 6 OS=Homo sapiens OX=9606 GN=BLOC1S6 PE=1 SV=1	24	2	2	2	19.7	15.6066	15.718	15.4105	15.6554	15.5532	15.4151	15.3949	15.2535	15.7077	-0.0412101	0.898142	0.749828	-0.0440858	0.968695	0.733124
P53004	BLVRA	Biliverdin reductase A OS=Homo sapiens OX=9606 GN=BLVRA PE=1 SV=2	19	6	10	6	33.4	19.5787	19.4502	19.5106	19.5942	19.452	19.4276	19.6584	19.5073	19.4722	-0.140322	0.851113	0.00253926	-0.140637	0.952961	0.00250428
P30043	BLVRB	Flavin reductase (NADPH) OS=Homo sapiens OX=9606 GN=BLVRB PE=1 SV=3	22	4	4	4	22.1	19.6004	19.296	19.109	19.4666	19.3337	19.0548	19.5198	19.1353	19.1596	-0.421151	0.776262	3.69749e-05	-0.273953	0.948484	0.00088624
P35226	BMI1	Polycomb complex protein BMI-1 OS=Homo sapiens OX=9606 GN=BMI1 PE=1 SV=2	11	3	4	3	36.9	19.2018	19.0408	19.0715	19.1127	19.0458	19.0173	19.1739	19.0478	19.0198	-0.126608	0.850718	0.0024515	-0.118021	0.954474	0.00375456
Q14692	BMS1	Ribosome biogenesis protein BMS1 homolog OS=Homo sapiens OX=9606 GN=BMS1 PE=1 SV=1	20	21	25	21	145.7	21.5708	21.9566	21.9361	21.6063	21.972	21.9358	21.565	21.9365	21.9117	0.347208	0.531746	2.18185e-07	0.374339	0.735054	1.1321e-07
Q12981	BNIP1	Vesicle transport protein SEC20 OS=Homo sapiens OX=9606 GN=BNIP1 PE=1 SV=3	28	5	6	5	26.1	17.9343	17.9696	18.0877	17.9316	17.9877	18.0926	18.0478	17.9666	18.1019	0.122821	0.859444	0.00562119	0.00338499	0.969406	0.922995
Q8NFC6	BOD1L1	Biorientation of chromosomes in cell division protein 1-like 1 OS=Homo sapiens OX=9606 GN=BOD1L1 PE=1 SV=2	17	42	49	42	330.3	22.1807	22.1586	22.0269	22.2039	22.1254	22.075	22.1955	22.1836	22.1039	-0.124777	0.848666	0.00204937	-0.0375284	0.96577	0.231083
Q9Y3E2	BOLA1	BolA-like protein 1 OS=Homo sapiens OX=9606 GN=BOLA1 PE=1 SV=1	12	2	2	2	14.3	19.1311	19.2071	19.4711	19.1531	19.1898	19.3752	19.2057	19.225	19.3868	0.247733	0.780687	4.35957e-05	0.0439654	0.965727	0.226889
Q9H3K6	BOLA2	BolA-like protein 2 OS=Homo sapiens OX=9606 GN=BOLA2 PE=1 SV=1	70	5	14	5	10.1	22.3376	22.6253	22.7671	22.4667	22.5677	22.809	22.4071	22.6444	22.6559	0.340254	0.784553	5.06209e-05	0.208731	0.951393	0.00169715
Q53S33	BOLA3	BolA-like protein 3 OS=Homo sapiens OX=9606 GN=BOLA3 PE=1 SV=1	42	4	4	4	12.1	18.8429	18.9752	19.0868	18.7232	19.0703	19.2441	18.8187	18.9781	19.0592	0.335079	0.810536	0.000162839	0.212918	0.954236	0.00351505
Q14137	BOP1	Ribosome biogenesis protein BOP1 OS=Homo sapiens OX=9606 GN=BOP1 PE=1 SV=2	34	18	21	18	83.6	21.2716	21.8155	22.0039	21.3498	21.7797	22.0141	21.2889	21.8601	21.9622	0.689988	0.272379	5.39978e-09	0.515007	0.694849	7.17915e-08
Q969J3	BORCS5	BLOC-1-related complex subunit 5 OS=Homo sapiens OX=9606 GN=BORCS5 PE=1 SV=1	18	3	3	3	22.2	19.2758	19.2082	19.1866	19.395	19.066	19.1705	19.4591	19.2079	19.0448	-0.242697	0.852735	0.00294012	-0.215916	0.956	0.00583424
Q96GS4	BORCS6	BLOC-1-related complex subunit 6 OS=Homo sapiens OX=9606 GN=BORCS6 PE=1 SV=2	29	5	5	5	37.2	17.5521	17.2971	17.1568	17.4736	17.2873	17.34	17.6474	17.468	17.3275	-0.282945	0.850752	0.00245886	-0.206928	0.958736	0.0140804
Q96B45	BORCS7	BLOC-1-related complex subunit 7 OS=Homo sapiens OX=9606 GN=BORCS7 PE=3 SV=2	22	2	2	2	11.7	17.1843	17.0891	17.0459	17.3348	17.3008	17.3096	17.4775	17.2162	17.3979	-0.0810685	0.8938	0.443652	-0.130169	0.965762	0.230297
Q86WA6	BPHL	Valacyclovir hydrolase OS=Homo sapiens OX=9606 GN=BPHL PE=1 SV=1	13	4	4	4	32.5	19.0928	18.9844	18.7647	19.2376	18.9997	18.8848	19.0979	18.9531	18.8325	-0.315429	0.791978	6.85256e-05	-0.163693	0.956027	0.00588176
O95861	BPNT1	3'(2'),5'-bisphosphate nucleotidase 1 OS=Homo sapiens OX=9606 GN=BPNT1 PE=1 SV=1	53	13	17	13	33.4	21.022	20.864	20.7057	20.974	20.8375	20.7857	21.0201	20.8749	20.8355	-0.229723	0.804083	0.000118157	-0.146554	0.953179	0.00264938
Q9NX62	BPNT2	Golgi-resident adenosine 3',5'-bisphosphate 3'-phosphatase OS=Homo sapiens OX=9606 GN=BPNT2 PE=1 SV=1	13	3	3	3	38.7	18.6088	19.1891	19.0277	18.6293	18.8666	18.9727	18.7052	19.0789	19.0241	0.360438	0.832877	0.000611736	0.397127	0.942771	0.000307652
Q12830	BPTF	Nucleosome-remodeling factor subunit BPTF OS=Homo sapiens OX=9606 GN=BPTF PE=1 SV=3	10	22	24	22	338.1	20.5114	20.643	20.5307	20.5727	20.6027	20.5488	20.5441	20.6244	20.5341	-0.00488693	0.899397	0.857387	0.0806056	0.958652	0.0136797
P15056	BRAF	Serine/threonine-protein kinase B-raf OS=Homo sapiens OX=9606 GN=BRAF PE=1 SV=4	5	4	4	2	84.4	16.9864	16.9907	16.7844	17.1136	16.8973	16.9356	16.8829	17.1318	16.9875	-0.0918021	0.890135	0.271011	0.0122848	0.969246	0.878798
Q7Z569	BRAP	BRCA1-associated protein OS=Homo sapiens OX=9606 GN=BRAP PE=1 SV=2	14	7	8	7	67.3	18.8872	18.7573	18.7155	18.9191	18.7451	18.8411	18.9093	18.9468	18.9049	-0.0847449	0.887982	0.200701	-0.0888226	0.965207	0.181771
Q6PJG6	BRAT1	BRCA1-associated ATM activator 1 OS=Homo sapiens OX=9606 GN=BRAT1 PE=1 SV=2	13	7	9	7	88.1	17.9383	18.4284	18.7662	17.9907	18.6057	18.7243	18.1186	18.4816	18.651	0.69799	0.599059	7.98505e-07	0.489377	0.91528	1.55569e-05
P46736	BRCC3	Lys-63-specific deubiquitinase BRCC36 OS=Homo sapiens OX=9606 GN=BRCC3 PE=1 SV=2	29	8	10	8	36	19.6974	19.578	19.6162	19.6992	19.5982	19.547	19.7219	19.5943	19.5469	-0.13613	0.836843	0.000808023	-0.115972	0.952632	0.00230192
O95696	BRD1	Bromodomain-containing protein 1 OS=Homo sapiens OX=9606 GN=BRD1 PE=1 SV=1	9	8	8	8	119.4	19.484	19.2226	19.2761	19.4903	19.1942	19.2263	19.4443	19.2143	19.2632	-0.217635	0.754066	1.76652e-05	-0.262485	0.890818	3.77728e-06
P25440	BRD2	Bromodomain-containing protein 2 OS=Homo sapiens OX=9606 GN=BRD2 PE=1 SV=2	32	19	23	16	88	21.5564	21.9581	21.7281	21.5986	21.9294	21.7843	21.5201	21.9275	21.9521	0.263138	0.834954	0.000706341	0.379997	0.928066	4.65741e-05
Q15059	BRD3	Bromodomain-containing protein 3 OS=Homo sapiens OX=9606 GN=BRD3 PE=1 SV=1	13	9	10	5	79.5	19.4953	19.1017	19.0832	19.3844	19.1229	19.0796	19.4686	19.1234	19.1499	-0.345232	0.693154	3.87209e-06	-0.33343	0.897283	5.1753e-06
O60885	BRD4	Bromodomain-containing protein 4 OS=Homo sapiens OX=9606 GN=BRD4 PE=1 SV=2	19	21	27	17	152.1	22.2234	22.0272	21.8772	22.2178	22.0196	21.9077	22.2757	22.0133	21.941	-0.330313	0.605361	8.72368e-07	-0.218893	0.922059	2.66219e-05
Q9NPI1	BRD7	Bromodomain-containing protein 7 OS=Homo sapiens OX=9606 GN=BRD7 PE=1 SV=1	10	5	5	5	74.1	18.3567	18.2323	18.1809	18.3314	18.2528	18.2509	18.4311	18.3205	18.3214	-0.121989	0.87126	0.0211227	-0.104545	0.961605	0.0406532
Q9H0E9	BRD8	Bromodomain-containing protein 8 OS=Homo sapiens OX=9606 GN=BRD8 PE=1 SV=2	5	5	5	5	135.3	18.026	18.0152	17.8286	17.9087	17.9367	17.8356	17.9766	17.994	17.9124	-0.11156	0.870664	0.0196403	0.0115413	0.968864	0.776442
Q9H8M2	BRD9	Bromodomain-containing protein 9 OS=Homo sapiens OX=9606 GN=BRD9 PE=1 SV=2	8	5	5	5	67	19.0261	19.0324	18.9078	18.8819	18.9409	18.891	19.0151	18.9742	18.9456	-0.0595314	0.88799	0.200932	0.00817789	0.969156	0.85392
Q92994	BRF1	Transcription factor IIIB 90 kDa subunit OS=Homo sapiens OX=9606 GN=BRF1 PE=1 SV=1	4	3	3	3	73.8	17.952	17.9596	17.8143	17.9729	17.7403	17.9424	17.8437	17.8155	17.9537	-0.019362	0.898307	0.763567	-0.0843813	0.965539	0.209427
Q8WY22	BRI3BP	BRI3-binding protein OS=Homo sapiens OX=9606 GN=BRI3BP PE=1 SV=1	17	3	3	3	27.8	19.8684	19.7252	20.0351	19.8581	19.632	20.0404	19.9535	19.694	20.032	0.142482	0.85196	0.00273997	-0.209618	0.939941	0.000197944
Q8TDN6	BRIX1	Ribosome biogenesis protein BRX1 homolog OS=Homo sapiens OX=9606 GN=BRIX1 PE=1 SV=2	45	13	15	13	41.4	21.4555	22.2516	22.2069	21.5203	22.2505	22.1957	21.4759	22.2411	22.0804	0.677131	0.364711	1.8211e-08	0.763839	0.425131	6.24914e-09
Q8WUW1	BRK1	Protein BRICK1 OS=Homo sapiens OX=9606 GN=BRK1 PE=1 SV=1	27	2	2	2	8.7	18.2467	17.7939	17.7597	18.1366	17.7944	17.7224	18.1684	17.728	17.7626	-0.43568	0.58288	5.65305e-07	-0.411745	0.851037	9.18046e-07
Q9HCU9	BRMS1	Breast cancer metastasis-suppressor 1 OS=Homo sapiens OX=9606 GN=BRMS1 PE=1 SV=1	9	3	3	3	28.4	19.6321	19.9047	19.189	19.6433	19.4022	19.2002	19.4253	19.6707	19.2504	-0.353687	0.865356	0.0105721	0.0922846	0.967232	0.423962
Q5PSV4	BRMS1L	Breast cancer metastasis-suppressor 1-like protein OS=Homo sapiens OX=9606 GN=BRMS1L PE=1 SV=2	7	3	3	3	37.6	18.9099	18.7016	18.8341	18.965	18.7628	18.743	18.8681	18.7169	18.8341	-0.1106	0.868771	0.0156573	-0.187275	0.947317	0.000699029
Q5VW32	BROX	BRO1 domain-containing protein BROX OS=Homo sapiens OX=9606 GN=BROX PE=1 SV=1	33	11	11	11	46.4	20.9137	20.5829	20.4122	20.7721	20.632	20.4566	20.9402	20.59	20.5132	-0.414661	0.72914	8.82913e-06	-0.273749	0.940879	0.000227911
P55201	BRPF1	Peregrin OS=Homo sapiens OX=9606 GN=BRPF1 PE=1 SV=2	9	9	9	9	137.4	19.7121	19.4019	19.2448	19.4496	19.2789	19.1662	19.7303	19.5877	19.3503	-0.376926	0.853325	0.00310398	-0.207833	0.962364	0.0550639
Q9NW68	BSDC1	BSD domain-containing protein 1 OS=Homo sapiens OX=9606 GN=BSDC1 PE=1 SV=1	5	2	2	2	47.1	18.1655	18.4503	18.1155	18.2018	18.2493	18.2277	18.1145	18.3578	18.0258	-0.037557	0.895576	0.555353	0.191891	0.958275	0.0120335
P35613	BSG	Basigin OS=Homo sapiens OX=9606 GN=BSG PE=1 SV=2	19	7	9	7	42.2	20.2143	20.7955	20.9825	20.2187	20.9746	20.9398	20.3162	20.8579	20.9021	0.691728	0.521315	1.84439e-07	0.626256	0.820113	4.36828e-07
Q10589	BST2	Bone marrow stromal antigen 2 OS=Homo sapiens OX=9606 GN=BST2 PE=1 SV=1	10	2	2	2	19.8	18.2003	17.9222	18.3361	18.0045	18.0194	18.4116	18.0204	18.1552	18.5767	0.366369	0.843573	0.00134516	-0.0428325	0.968164	0.607023
O14981	BTAF1	TATA-binding protein-associated factor 172 OS=Homo sapiens OX=9606 GN=BTAF1 PE=1 SV=2	12	18	20	18	206.8	20.1581	20.5522	20.5886	20.1624	20.5993	20.6316	20.1232	20.619	20.5479	0.441446	0.520313	1.81575e-07	0.44222	0.768975	1.78826e-07
Q9BSF8	BTBD10	BTB/POZ domain-containing protein 10 OS=Homo sapiens OX=9606 GN=BTBD10 PE=1 SV=2	6	2	2	2	53.7	14.2852	15.1683	14.8016	14.4586	15.1219	14.9404	14.22	15.1518	14.9904	0.589544	0.722497	7.47951e-06	0.826079	0.819437	4.30725e-07
A6QL63	BTBD11	Ankyrin repeat and BTB/POZ domain-containing protein BTBD11 OS=Homo sapiens OX=9606 GN=BTBD11 PE=2 SV=3	5	3	3	3	120.8	17.4685	17.1619	16.878	17.3241	17.0548	17.2003	17.414	17.1621	17.1909	-0.31246	0.856477	0.00418446	-0.275942	0.957179	0.00840107
P20290	BTF3	Transcription factor BTF3 OS=Homo sapiens OX=9606 GN=BTF3 PE=1 SV=1	78	14	22	12	22.2	22.5106	23.1713	23.3976	22.6833	23.0641	23.409	22.5814	23.1706	23.2979	0.776416	0.484585	1.07715e-07	0.543605	0.879299	2.31823e-06
Q96K17	BTF3L4	Transcription factor BTF3 homolog 4 OS=Homo sapiens OX=9606 GN=BTF3L4 PE=1 SV=1	46	8	10	6	17.3	19.3504	19.3128	19.2214	19.4534	19.2564	19.299	19.3825	19.2387	19.2541	-0.137271	0.857174	0.00447925	-0.12612	0.956699	0.00722397
O00481	BTN3A1	Butyrophilin subfamily 3 member A1 OS=Homo sapiens OX=9606 GN=BTN3A1 PE=1 SV=3	14	7	9	3	57.6	17.6267	17.1511	17.0242	17.4938	17.0312	17.0405	17.5217	17.1237	17.0371	-0.513443	0.590578	6.67767e-07	-0.445428	0.878421	2.24072e-06
P78410	BTN3A2	Butyrophilin subfamily 3 member A2 OS=Homo sapiens OX=9606 GN=BTN3A2 PE=1 SV=2	31	9	14	4	36.4	17.7047	17.417	17.2251	17.8335	17.2568	17.1326	17.579	17.4533	17.338	-0.473838	0.811711	0.000173072	-0.330061	0.952272	0.00210293
O00478	BTN3A3	Butyrophilin subfamily 3 member A3 OS=Homo sapiens OX=9606 GN=BTN3A3 PE=1 SV=1	16	9	12	4	65	21.2773	20.8093	20.6737	21.2162	20.8449	20.6251	21.2273	20.8315	20.7181	-0.568007	0.376355	2.19406e-08	-0.411697	0.81154	3.67379e-07
O43684	BUB3	Mitotic checkpoint protein BUB3 OS=Homo sapiens OX=9606 GN=BUB3 PE=1 SV=1	38	11	16	11	37.1	21.8319	22.0219	21.9397	21.7223	22.0621	21.9613	21.7541	21.995	21.9306	0.174432	0.832805	0.000608739	0.256894	0.924693	3.36511e-05
Q9BRD0	BUD13	BUD13 homolog OS=Homo sapiens OX=9606 GN=BUD13 PE=1 SV=1	7	4	4	4	70.5	17.3909	16.9883	17.1452	17.3659	16.9652	17.1062	17.4922	17.1476	17.0861	-0.303817	0.818208	0.000246269	-0.382605	0.927165	4.25732e-05
O43709	BUD23	Probable 18S rRNA (guanine-N(7))-methyltransferase OS=Homo sapiens OX=9606 GN=BUD23 PE=1 SV=2	20	4	6	4	31.9	18.9957	19.658	19.7556	19.0542	19.7828	19.7782	19.1678	19.7059	19.6833	0.666455	0.553993	3.19313e-07	0.64298	0.819955	4.35395e-07
P41223	BUD31	Protein BUD31 homolog OS=Homo sapiens OX=9606 GN=BUD31 PE=1 SV=2	50	7	8	7	17	20.3161	20.5652	20.4329	20.2552	20.5828	20.4816	20.1615	20.5591	20.4012	0.1943	0.839147	0.000956713	0.324781	0.919051	2.07512e-05
Q13895	BYSL	Bystin OS=Homo sapiens OX=9606 GN=BYSL PE=1 SV=3	38	15	21	15	49.6	20.6871	21.5726	21.7987	20.7688	21.581	21.8242	20.697	21.5729	21.6708	1.04694	0.156185	1.18252e-09	0.857869	0.438725	6.99579e-09
Q7L1Q6	BZW1	Basic leucine zipper and W2 domain-containing protein 1 OS=Homo sapiens OX=9606 GN=BZW1 PE=1 SV=1	49	21	31	20	48	22.4101	22.7821	22.9327	22.3531	22.842	22.9756	22.4168	22.7789	22.8674	0.531864	0.489089	1.15373e-07	0.407637	0.858827	1.15022e-06
Q9Y6E2	BZW2	Basic leucine zipper and W2 domain-containing protein 2 OS=Homo sapiens OX=9606 GN=BZW2 PE=1 SV=1	35	13	18	12	48.1	20.949	21.8548	21.9876	21.032	21.8743	21.9693	20.9963	21.8604	21.8922	0.957214	0.0666302	3.51632e-10	0.870712	0.193316	8.22414e-10
Q9H0W9	C11orf54	Ester hydrolase C11orf54 OS=Homo sapiens OX=9606 GN=C11orf54 PE=1 SV=1	18	4	7	4	35.1	17.8974	17.3282	17.5461	17.7688	17.3946	17.4417	17.869	17.5233	17.4414	-0.368694	0.800099	9.80088e-05	-0.429722	0.923288	2.96396e-05
Q9H3H3	C11orf68	UPF0696 protein C11orf68 OS=Homo sapiens OX=9606 GN=C11orf68 PE=1 SV=3	14	4	4	4	31.4	19.6543	19.1875	19.104	19.6642	19.1316	19.1829	19.5854	19.2316	19.2143	-0.467566	0.607685	9.0173e-07	-0.451072	0.860898	1.22534e-06
E9PRG8	C11orf98	Uncharacterized protein C11orf98 OS=Homo sapiens OX=9606 GN=C11orf98 PE=4 SV=2	34	4	4	4	14.2	20.7479	20.7155	20.8307	20.747	20.6759	20.7238	20.7445	20.7557	20.7721	0.0290946	0.893225	0.411535	-0.0307972	0.966998	0.38579
Q8N999	C12orf29	Uncharacterized protein C12orf29 OS=Homo sapiens OX=9606 GN=C12orf29 PE=1 SV=2	11	2	2	2	37.5	17.1868	18.1801	18.42	17.1312	18.263	18.5658	17.145	18.2935	18.4082	1.31032	0.0795369	4.55982e-10	1.09121	0.303502	2.34722e-09
Q8N5I9	C12orf45	Uncharacterized protein C12orf45 OS=Homo sapiens OX=9606 GN=C12orf45 PE=1 SV=2	15	2	2	2	20.1	17.772	18.9026	19.0463	17.7781	18.9008	18.8742	17.9031	18.931	18.8473	1.10487	0.302869	8.12828e-09	1.09372	0.467506	8.89498e-09
Q99622	C12orf57	Protein C10 OS=Homo sapiens OX=9606 GN=C12orf57 PE=1 SV=1	44	4	4	4	13.2	17.7302	18.7293	18.475	17.7637	18.705	18.3979	17.8208	18.8075	18.4569	0.671732	0.384747	2.53615e-08	0.975746	0.204416	9.12796e-10
Q6ZRI6	C15orf39	Uncharacterized protein C15orf39 OS=Homo sapiens OX=9606 GN=C15orf39 PE=1 SV=3	2	2	2	2	110.6	15.6628	16.0926	16.3866	15.8557	16.4323	16.7796	15.7219	16.2526	16.3101	0.745291	0.814376	0.000199359	0.512372	0.953062	0.00257027
Q9BSU1	C16orf70	UPF0183 protein C16orf70 OS=Homo sapiens OX=9606 GN=C16orf70 PE=1 SV=1	9	3	3	3	47.5	17.5203	17.3735	17.0347	17.5778	17.374	17.8569	17.8524	18.3891	18.1683	0.0364961	0.900021	0.913209	0.0620502	0.969152	0.853082
Q9HAS0	C17orf75	Protein Njmu-R1 OS=Homo sapiens OX=9606 GN=C17orf75 PE=1 SV=2	25	8	8	8	44.6	18.8465	19.0987	19.1396	18.8308	19.0772	19.0894	18.857	19.1569	19.0945	0.263082	0.729551	8.92228e-06	0.266154	0.905403	8.10919e-06
Q9BSJ5	C17orf80	Uncharacterized protein C17orf80 OS=Homo sapiens OX=9606 GN=C17orf80 PE=2 SV=2	4	2	2	2	67.3	16.1258	16.0059	16.2748	16.0581	15.995	16.1625	15.9334	15.9979	16.2341	0.184685	0.856457	0.0041764	-0.0395146	0.96731	0.437365
Q32NC0	C18orf21	UPF0711 protein C18orf21 OS=Homo sapiens OX=9606 GN=C18orf21 PE=1 SV=1	8	2	2	2	24.8	18.0618	17.7434	17.7317	17.8838	17.2958	17.6446	17.824	17.5666	17.7087	-0.228235	0.878372	0.0527521	-0.387988	0.954918	0.00425231
Q96B23	C18orf25	Uncharacterized protein C18orf25 OS=Homo sapiens OX=9606 GN=C18orf25 PE=1 SV=3	13	3	4	3	43.4	17.0636	17.1722	17.1326	17.1523	17.1839	16.9987	16.9553	17.2525	17.3237	0.0945783	0.889752	0.257018	0.145773	0.96368	0.0948966
Q9UFG5	C19orf25	UPF0449 protein C19orf25 OS=Homo sapiens OX=9606 GN=C19orf25 PE=1 SV=2	19	2	2	2	12.9	17.147	16.9988	17.0291	17.27	17.0269	17.0991	16.9599	16.9826	17.1214	-0.0424302	0.895378	0.541936	-0.122869	0.963791	0.0994387
Q8N9M1	C19orf47	Uncharacterized protein C19orf47 OS=Homo sapiens OX=9606 GN=C19orf47 PE=1 SV=1	10	3	3	3	44.7	18.612	18.2793	18.7362	18.6708	18.4555	18.5073	18.5246	18.3096	18.4714	-0.0308303	0.897408	0.690409	-0.254385	0.95697	0.00786371
Q9UNZ5	C19orf53	Leydig cell tumor 10 kDa protein homolog OS=Homo sapiens OX=9606 GN=C19orf53 PE=1 SV=1	54	7	10	7	10.6	21.5323	21.3289	21.2001	21.2683	21.4173	21.1601	21.4796	21.3032	21.2475	-0.224164	0.861462	0.00692693	-0.0769297	0.96608	0.263494
Q13901	C1D	Nuclear nucleic acid-binding protein C1D OS=Homo sapiens OX=9606 GN=C1D PE=1 SV=1	18	3	3	3	16	19.186	19.3508	19.6229	19.207	19.291	19.5896	19.1865	19.3244	19.4779	0.370307	0.702674	4.73705e-06	0.128916	0.957227	0.00853087
Q8NDD1	C1orf131	Uncharacterized protein C1orf131 OS=Homo sapiens OX=9606 GN=C1orf131 PE=1 SV=4	12	4	4	4	32.6	18.7173	18.9829	19.2327	18.8191	19.1064	19.2787	18.819	19.0422	19.183	0.446381	0.674944	2.70479e-06	0.258728	0.940295	0.000208652
Q8IYL3	C1orf174	UPF0688 protein C1orf174 OS=Homo sapiens OX=9606 GN=C1orf174 PE=1 SV=2	25	5	6	5	26	19.6667	19.5643	19.7632	19.5636	19.583	19.813	19.708	19.5926	19.7891	0.142341	0.8568	0.00431807	-0.0661446	0.964093	0.112993
Q9BV19	C1orf50	Uncharacterized protein C1orf50 OS=Homo sapiens OX=9606 GN=C1orf50 PE=1 SV=2	11	2	2	2	21.9	18.4268	18.8836	18.6491	18.5947	18.7007	18.6195	18.3474	18.6908	18.5405	0.146726	0.88026	0.0681527	0.302061	0.95221	0.00207095
Q8N6N3	C1orf52	UPF0690 protein C1orf52 OS=Homo sapiens OX=9606 GN=C1orf52 PE=1 SV=1	21	3	6	3	20.6	17.9605	18.1804	18.3422	17.8243	18.1523	18.2897	17.866	18.2507	18.2386	0.406571	0.720175	7.06963e-06	0.31087	0.93066	6.1116e-05
Q07021	C1QBP	Complement component 1 Q subcomponent-binding protein, mitochondrial OS=Homo sapiens OX=9606 GN=C1QBP PE=1 SV=1	54	10	27	10	31.3	23.1048	23.4286	23.5809	23.1529	23.3541	23.6747	23.1322	23.505	23.5641	0.476613	0.648759	1.70027e-06	0.299306	0.932511	7.51822e-05
Q9GZN8	C20orf27	UPF0687 protein C20orf27 OS=Homo sapiens OX=9606 GN=C20orf27 PE=1 SV=3	21	3	3	3	19.3	18.2535	18.2962	18.3957	18.228	18.3277	18.4146	18.2147	18.4448	18.516	0.210065	0.842282	0.00121505	0.124196	0.960092	0.0228349
O14523	C2CD2L	Phospholipid transfer protein C2CD2L OS=Homo sapiens OX=9606 GN=C2CD2L PE=1 SV=3	7	3	3	3	76.1	16.9717	16.8674	17.0301	16.9606	16.9032	16.9797	16.9292	17.0135	16.9868	0.0450462	0.890308	0.277564	-0.025843	0.967773	0.52401
Q86YS7	C2CD5	C2 domain-containing protein 5 OS=Homo sapiens OX=9606 GN=C2CD5 PE=1 SV=1	15	13	13	13	110.4	21.0924	20.6595	20.614	21.0888	20.6067	20.5739	21.0266	20.6777	20.7029	-0.43901	0.630375	1.26438e-06	-0.421275	0.87242	1.79478e-06
Q9BVC5	C2orf49	Ashwin OS=Homo sapiens OX=9606 GN=C2orf49 PE=1 SV=1	23	4	4	4	25.8	18.3857	18.4547	18.7256	18.2733	18.4859	18.7318	18.2861	18.4368	18.6982	0.403538	0.604728	8.64576e-07	0.14415	0.952605	0.00228634
P01024	C3	Complement C3 OS=Homo sapiens OX=9606 GN=C3 PE=1 SV=2	6	10	13	9	187	20.8935	20.4904	20.6063	20.9448	20.4212	20.5767	20.8527	20.4805	20.6967	-0.270427	0.794342	7.58171e-05	-0.432955	0.869828	1.6393e-06
Q5JPI3	C3orf38	Uncharacterized protein C3orf38 OS=Homo sapiens OX=9606 GN=C3orf38 PE=1 SV=1	19	5	5	5	37.5	18.9372	19.0457	18.8455	19.049	18.9582	18.9655	19.1133	18.9238	18.8516	-0.145642	0.872342	0.0241425	-0.0572822	0.966508	0.315356
Q49AR2	C5orf22	UPF0489 protein C5orf22 OS=Homo sapiens OX=9606 GN=C5orf22 PE=1 SV=2	19	4	7	4	49.9	18.7731	19.2445	19.1352	18.8024	19.2196	19.2591	18.7636	19.3194	19.2373	0.430835	0.650098	1.73887e-06	0.481476	0.839198	6.73522e-07
A6NDU8	C5orf51	UPF0600 protein C5orf51 OS=Homo sapiens OX=9606 GN=C5orf51 PE=1 SV=1	6	2	3	2	33.6	16.3672	16.6394	16.5228	16.3289	16.533	16.8988	16.154	16.7618	16.545	0.372187	0.859959	0.00592488	0.36135	0.956589	0.0069817
Q96N11	C7orf26	Uncharacterized protein C7orf26 OS=Homo sapiens OX=9606 GN=C7orf26 PE=2 SV=1	8	3	3	3	50	18.502	18.5719	18.4792	18.4314	18.4888	18.5855	18.407	18.4496	18.4639	0.0626902	0.887976	0.200543	0.0565862	0.965898	0.244003
Q9BRJ6	C7orf50	Uncharacterized protein C7orf50 OS=Homo sapiens OX=9606 GN=C7orf50 PE=1 SV=1	39	5	7	5	22.1	18.841	18.8265	18.9391	18.8382	18.827	18.9558	18.8367	18.8315	18.8459	0.0749481	0.876664	0.0420215	-0.0103199	0.968769	0.752043
Q9H7E9	C8orf33	UPF0488 protein C8orf33 OS=Homo sapiens OX=9606 GN=C8orf33 PE=1 SV=1	30	5	7	5	25	19.22	19.3507	19.5444	19.2864	19.3735	19.5013	19.2208	19.3955	19.491	0.269852	0.72447	7.8516e-06	0.130869	0.951487	0.00173566
Q6P1X6	C8orf82	UPF0598 protein C8orf82 OS=Homo sapiens OX=9606 GN=C8orf82 PE=1 SV=2	18	3	3	3	23.9	18.781	18.3555	18.2802	18.8274	18.2314	18.3204	18.7067	18.2852	18.2882	-0.475406	0.609556	9.26275e-07	-0.48102	0.84768	8.3772e-07
Q9BUW7	C9orf16	UPF0184 protein C9orf16 OS=Homo sapiens OX=9606 GN=C9orf16 PE=1 SV=1	30	2	2	2	9	16.3699	16.9757	16.9933	16.3778	16.7919	16.9221	15.902	16.8031	16.773	0.679544	0.823338	0.000332057	0.640344	0.945637	0.000506802
Q5T6V5	C9orf64	Queuosine salvage protein OS=Homo sapiens OX=9606 GN=C9orf64 PE=1 SV=1	29	9	9	9	39	21.0315	20.8138	20.7648	20.9454	20.8071	20.7556	21.0023	20.7936	20.7632	-0.231873	0.751307	1.62578e-05	-0.188234	0.933508	8.44729e-05
Q9NZ63	C9orf78	Telomere length and silencing protein 1 homolog OS=Homo sapiens OX=9606 GN=C9orf78 PE=1 SV=1	36	10	13	10	33.7	20.3004	20.1167	20.3747	20.1577	20.1731	20.3056	20.1409	20.1345	20.2654	0.115555	0.875326	0.0352775	-0.0582349	0.965899	0.244116
P00918	CA2	Carbonic anhydrase 2 OS=Homo sapiens OX=9606 GN=CA2 PE=1 SV=2	29	6	6	6	29.2	18.8986	19.0139	18.8641	18.8938	19.0161	18.808	18.9368	19.0051	18.823	-0.0780153	0.868955	0.0160018	0.10196	0.954511	0.00379262
Q9Y2D0	CA5B	Carbonic anhydrase 5B, mitochondrial OS=Homo sapiens OX=9606 GN=CA5B PE=1 SV=1	6	2	3	2	36.4	18.0973	17.3135	17.217	17.9297	17.1891	17.0865	18.0018	17.4075	17.4706	-0.751525	0.760803	2.17996e-05	-0.7062	0.925364	3.58119e-05
Q9H8G2	CAAP1	Caspase activity and apoptosis inhibitor 1 OS=Homo sapiens OX=9606 GN=CAAP1 PE=1 SV=2	18	5	8	5	38.3	18.9725	19.0096	19.1062	19.0362	19.0507	19.1012	19.1281	19.0903	19.0774	0.049341	0.889743	0.256665	0.00464164	0.969366	0.911814
Q9Y376	CAB39	Calcium-binding protein 39 OS=Homo sapiens OX=9606 GN=CAB39 PE=1 SV=1	49	17	28	17	39.8	22.3737	22.371	22.4613	22.3646	22.3871	22.4499	22.342	22.3769	22.4493	0.0934248	0.852971	0.00300446	0.0182409	0.967401	0.453359
Q9Y6J0	CABIN1	Calcineurin-binding protein cabin-1 OS=Homo sapiens OX=9606 GN=CABIN1 PE=1 SV=1	3	6	6	6	246.2	19.0265	18.8683	18.9157	19.1912	18.8108	18.8709	19.0668	18.8277	18.8902	-0.202605	0.838837	0.000934874	-0.259201	0.938539	0.000161737
Q9BTV7	CABLES2	CDK5 and ABL1 enzyme substrate 2 OS=Homo sapiens OX=9606 GN=CABLES2 PE=1 SV=3	7	2	2	2	52.2	13.9904	13.3037	13.3792	14.4641	13.7846	13.4533	13.7935	13.9567	13.9366	-0.492964	0.878161	0.0512743	-0.400991	0.963827	0.10097
Q8WUQ7	CACTIN	Cactin OS=Homo sapiens OX=9606 GN=CACTIN PE=1 SV=3	14	8	8	8	88.6	18.8804	18.8269	18.8848	18.8325	18.7747	18.8313	18.9097	18.8548	18.8767	-0.00989186	0.89838	0.769687	-0.0553752	0.964335	0.12524
Q86Y37	CACUL1	CDK2-associated and cullin domain-containing protein 1 OS=Homo sapiens OX=9606 GN=CACUL1 PE=1 SV=1	13	2	2	2	41	15.5734	15.9068	15.4152	15.729	15.3831	15.5256	15.4976	15.562	15.5291	-0.110034	0.892406	0.369212	0.0173374	0.969269	0.884908
Q9HB71	CACYBP	Calcyclin-binding protein OS=Homo sapiens OX=9606 GN=CACYBP PE=1 SV=2	57	12	23	12	26.2	21.5021	22.6954	22.6813	21.5714	22.7809	22.7505	21.5948	22.7203	22.5989	1.12082	0.141486	9.93914e-10	1.17611	0.166868	6.45612e-10
P27708	CAD	CAD protein OS=Homo sapiens OX=9606 GN=CAD PE=1 SV=3	32	57	81	57	242.8	23.7224	24.2833	24.4702	23.7393	24.2831	24.4899	23.7261	24.2769	24.3859	0.719414	0.199007	2.0524e-09	0.551816	0.563036	2.17138e-08
Q9P1Z2	CALCOCO1	Calcium-binding and coiled-coil domain-containing protein 1 OS=Homo sapiens OX=9606 GN=CALCOCO1 PE=1 SV=2	3	2	2	2	77.3	17.0341	16.7194	16.6302	16.9101	16.5632	16.5404	16.8131	16.7065	16.574	-0.337582	0.824021	0.000346043	-0.256094	0.952505	0.00222964
Q13137	CALCOCO2	Calcium-binding and coiled-coil domain-containing protein 2 OS=Homo sapiens OX=9606 GN=CALCOCO2 PE=1 SV=1	14	4	4	4	52.2	17.9416	18.3754	18.1455	18.0023	18.2649	18.1913	17.831	18.276	18.1721	0.244634	0.831401	0.000553706	0.380485	0.918269	1.95071e-05
P0DP25	CALM3	Calmodulin-3 OS=Homo sapiens OX=9606 GN=CALM3 PE=1 SV=1	84	12	48	12	16.8	24.4119	23.9505	23.9774	24.2732	23.9258	23.9026	24.3433	23.8747	24.0193	-0.376387	0.740774	1.20212e-05	-0.425815	0.893752	4.33968e-06
P27797	CALR	Calreticulin OS=Homo sapiens OX=9606 GN=CALR PE=1 SV=1	75	25	98	25	48.1	24.5373	24.8113	24.7892	24.3709	24.9078	24.8603	24.4454	24.846	24.7121	0.33598	0.801923	0.000106661	0.403835	0.921475	2.53279e-05
O43852	CALU	Calumenin OS=Homo sapiens OX=9606 GN=CALU PE=1 SV=2	36	8	9	8	37.1	19.7606	19.7201	20.2753	19.8322	19.7306	20.2829	19.7959	19.72	20.1993	0.456272	0.503982	1.42192e-07	-0.072661	0.961944	0.0464992
Q8IU85	CAMK1D	Calcium/calmodulin-dependent protein kinase type 1D OS=Homo sapiens OX=9606 GN=CAMK1D PE=1 SV=1	33	10	10	10	42.9	21.1656	20.4378	20.3272	21.0054	20.3897	20.2254	21.0873	20.4055	20.4019	-0.767948	0.487633	1.12818e-07	-0.675113	0.808458	3.46157e-07
Q13557	CAMK2D	Calcium/calmodulin-dependent protein kinase type II subunit delta OS=Homo sapiens OX=9606 GN=CAMK2D PE=1 SV=3	23	10	15	7	56.3	21.149	21.2767	21.0156	21.1025	21.2858	21.0034	21.0998	21.2134	20.9853	-0.115653	0.854152	0.00335226	0.14155	0.948676	0.000922667
Q13555	CAMK2G	Calcium/calmodulin-dependent protein kinase type II subunit gamma OS=Homo sapiens OX=9606 GN=CAMK2G PE=1 SV=4	26	11	15	5	62.6	21.3886	20.9067	20.9122	21.3783	20.9108	20.8446	21.3763	20.919	20.9371	-0.483092	0.413804	4.01086e-08	-0.468911	0.662655	5.21388e-08
Q16566	CAMK4	Calcium/calmodulin-dependent protein kinase type IV OS=Homo sapiens OX=9606 GN=CAMK4 PE=1 SV=1	41	18	21	18	51.9	22.4847	21.659	21.6488	22.3511	21.6901	21.6478	22.3954	21.6771	21.7695	-0.721685	0.423713	4.58557e-08	-0.735	0.632763	3.90353e-08
Q96RR4	CAMKK2	Calcium/calmodulin-dependent protein kinase kinase 2 OS=Homo sapiens OX=9606 GN=CAMKK2 PE=1 SV=2	11	5	5	5	64.7	17.9304	18.2402	18.2407	17.8941	18.2572	18.1771	17.8494	18.2289	18.1348	0.292886	0.741998	1.24358e-05	0.350821	0.883856	2.78461e-06
Q7Z624	CAMKMT	Calmodulin-lysine N-methyltransferase OS=Homo sapiens OX=9606 GN=CAMKMT PE=1 SV=2	7	2	2	2	36.1	16.8967	16.9831	16.8476	16.7283	16.7709	17.049	16.9249	17.0432	16.7998	0.0488354	0.896099	0.591899	0.0824464	0.966912	0.372522
Q5T5Y3	CAMSAP1	Calmodulin-regulated spectrin-associated protein 1 OS=Homo sapiens OX=9606 GN=CAMSAP1 PE=1 SV=2	4	6	6	6	177.9	18.2004	18.3766	18.5233	18.1803	18.4191	18.4806	18.1786	18.3844	18.5512	0.331959	0.594873	7.35898e-07	0.206953	0.925695	3.6946e-05
Q86VP6	CAND1	Cullin-associated NEDD8-dissociated protein 1 OS=Homo sapiens OX=9606 GN=CAND1 PE=1 SV=2	45	46	83	43	136.3	23.8977	23.7914	23.7081	23.8617	23.773	23.7153	23.875	23.7987	23.7225	-0.162829	0.793713	7.37855e-05	-0.090432	0.954882	0.00420982
O75155	CAND2	Cullin-associated NEDD8-dissociated protein 2 OS=Homo sapiens OX=9606 GN=CAND2 PE=1 SV=3	4	5	8	2	135.2	16.487	16.0859	16.0097	16.546	16.1424	16.244	16.4008	16.2673	16.0963	-0.361226	0.828708	0.000463939	-0.312688	0.950049	0.00124358
Q8WVQ1	CANT1	Soluble calcium-activated nucleotidase 1 OS=Homo sapiens OX=9606 GN=CANT1 PE=1 SV=1	6	2	2	2	44.8	16.996	16.8636	17.0016	17.1377	17.0221	17.0799	16.8299	17.0056	17.0178	0.0452449	0.895515	0.551167	-0.024121	0.968757	0.748907
P27824	CANX	Calnexin OS=Homo sapiens OX=9606 GN=CANX PE=1 SV=2	38	24	50	24	67.5	22.6082	22.9981	22.8993	22.5193	23.0734	22.947	22.5968	23.0221	22.8838	0.335252	0.700871	4.55586e-06	0.456448	0.805837	3.29423e-07
Q01518	CAP1	Adenylyl cyclase-associated protein 1 OS=Homo sapiens OX=9606 GN=CAP1 PE=1 SV=5	58	28	130	28	51.9	25.6427	25.2363	25.0828	25.614	25.2549	25.0793	25.6519	25.2558	25.1433	-0.534413	0.322927	1.03203e-08	-0.387229	0.767871	1.75947e-07
P40121	CAPG	Macrophage-capping protein OS=Homo sapiens OX=9606 GN=CAPG PE=1 SV=2	42	11	14	11	38.5	21.4381	20.8952	20.6421	21.37	20.8732	20.6694	21.3776	20.8362	20.7667	-0.702531	0.359748	1.68961e-08	-0.527075	0.779795	2.10844e-07
P07384	CAPN1	Calpain-1 catalytic subunit OS=Homo sapiens OX=9606 GN=CAPN1 PE=1 SV=1	36	21	40	21	81.8	23.1927	22.6043	22.5232	23.1168	22.6171	22.4618	23.1636	22.5573	22.6153	-0.624289	0.480667	1.01601e-07	-0.564843	0.788611	2.43139e-07
P17655	CAPN2	Calpain-2 catalytic subunit OS=Homo sapiens OX=9606 GN=CAPN2 PE=1 SV=6	44	21	34	21	79.9	22.0039	21.4855	21.4026	21.9443	21.4714	21.3596	21.9444	21.4368	21.4314	-0.566331	0.359785	1.69056e-08	-0.499654	0.660647	5.10842e-08
Q9Y6W3	CAPN7	Calpain-7 OS=Homo sapiens OX=9606 GN=CAPN7 PE=1 SV=1	21	16	18	16	92.6	20.9747	20.7277	20.6661	20.9881	20.7096	20.6604	21.0287	20.7437	20.7279	-0.3124	0.655216	1.89702e-06	-0.270192	0.901271	6.39931e-06
P04632	CAPNS1	Calpain small subunit 1 OS=Homo sapiens OX=9606 GN=CAPNS1 PE=1 SV=1	50	8	21	8	28.3	21.2601	20.7357	20.6767	21.204	20.8051	20.6366	21.2576	20.6984	20.6979	-0.570175	0.425871	4.72535e-08	-0.494165	0.763648	1.65512e-07
Q14444	CAPRIN1	Caprin-1 OS=Homo sapiens OX=9606 GN=CAPRIN1 PE=1 SV=2	29	16	32	16	78.3	21.4863	22.7093	23.0935	21.6255	22.7688	23.1187	21.6171	22.7639	22.9913	1.49154	0.0281569	1.32011e-10	1.17102	0.230508	1.15828e-09
P52907	CAPZA1	F-actin-capping protein subunit alpha-1 OS=Homo sapiens OX=9606 GN=CAPZA1 PE=1 SV=3	62	12	54	10	32.9	23.7633	23.4544	23.2074	23.6975	23.3478	23.2281	23.7184	23.3908	23.3359	-0.469241	0.634902	1.35732e-06	-0.328751	0.921699	2.58156e-05
P47755	CAPZA2	F-actin-capping protein subunit alpha-2 OS=Homo sapiens OX=9606 GN=CAPZA2 PE=1 SV=3	63	11	20	9	32.9	20.7952	20.4074	20.4286	20.776	20.4355	20.3759	20.8208	20.3977	20.4315	-0.385305	0.524408	1.93673e-07	-0.383793	0.776537	2.00418e-07
P47756	CAPZB	F-actin-capping protein subunit beta OS=Homo sapiens OX=9606 GN=CAPZB PE=1 SV=4	58	14	51	14	31.3	23.879	23.4772	23.403	23.8637	23.4811	23.3712	23.8456	23.4665	23.4384	-0.458591	0.392843	2.94596e-08	-0.387852	0.744971	1.2835e-07
Q9BXL7	CARD11	Caspase recruitment domain-containing protein 11 OS=Homo sapiens OX=9606 GN=CARD11 PE=1 SV=3	18	16	16	16	133.2	20.8446	20.4599	20.3489	20.7145	20.3811	20.4004	20.7632	20.4664	20.4373	-0.378594	0.723086	7.58834e-06	-0.338317	0.917935	1.90051e-05
Q96LW7	CARD19	Caspase recruitment domain-containing protein 19 OS=Homo sapiens OX=9606 GN=CARD19 PE=1 SV=1	7	2	2	2	25.6	18.2054	17.8685	17.5766	18.0976	17.8733	17.6883	17.9947	17.7541	17.7096	-0.44104	0.777467	3.86465e-05	-0.267212	0.950793	0.00147356
Q9Y2G2	CARD8	Caspase recruitment domain-containing protein 8 OS=Homo sapiens OX=9606 GN=CARD8 PE=1 SV=1	16	4	4	4	48.9	16.7153	16.6843	16.7408	16.7584	16.5911	16.7147	16.9475	16.5621	16.7746	-0.063711	0.891036	0.306751	-0.194548	0.957403	0.00902866
Q9Y2V2	CARHSP1	Calcium-regulated heat-stable protein 1 OS=Homo sapiens OX=9606 GN=CARHSP1 PE=1 SV=2	21	3	3	3	15.9	20.0695	19.3214	19.2737	20.1103	19.2787	19.3183	20.1122	19.4084	19.4415	-0.752854	0.456703	7.27258e-08	-0.761183	0.686701	6.60306e-08
Q86X55	CARM1	Histone-arginine methyltransferase CARM1 OS=Homo sapiens OX=9606 GN=CARM1 PE=1 SV=3	12	7	8	7	65.8	20.1809	20.4895	20.7466	20.2155	20.5201	20.6587	20.1208	20.4628	20.5937	0.493918	0.611588	9.53866e-07	0.318412	0.925425	3.60198e-05
Q5VZK9	CARMIL1	F-actin-uncapping protein LRRC16A OS=Homo sapiens OX=9606 GN=CARMIL1 PE=1 SV=1	5	6	6	6	151.5	18.2704	17.7671	17.6755	18.1841	17.8657	17.6292	18.1564	17.7415	17.6986	-0.535865	0.575626	4.86329e-07	-0.412219	0.894548	4.51121e-06
Q6F5E8	CARMIL2	Capping protein, Arp2/3 and myosin-I linker protein 2 OS=Homo sapiens OX=9606 GN=CARMIL2 PE=1 SV=2	15	15	16	15	154.6	20.1317	20.0306	20.1119	20.162	19.9687	20.1149	20.0495	19.9789	20.0399	-0.025468	0.894967	0.5149	-0.12169	0.957744	0.0100876
Q8N4J0	CARNMT1	Carnosine N-methyltransferase OS=Homo sapiens OX=9606 GN=CARNMT1 PE=1 SV=1	11	4	4	4	47.2	18.4136	18.3565	18.6382	18.2262	18.4323	18.6126	18.314	18.4134	18.5798	0.292255	0.806328	0.000131765	0.0828198	0.963948	0.106255
P49589	CARS1	Cysteine--tRNA ligase, cytoplasmic OS=Homo sapiens OX=9606 GN=CARS1 PE=1 SV=3	42	28	41	28	85.4	22.1274	22.1381	22.2165	22.1388	22.1668	22.2269	22.1502	22.1993	22.1993	0.0754305	0.869555	0.0171843	0.0292825	0.966288	0.287669
Q9HA77	CARS2	Probable cysteine--tRNA ligase, mitochondrial OS=Homo sapiens OX=9606 GN=CARS2 PE=1 SV=1	12	6	8	6	62.2	20.3491	20.342	20.4645	20.3056	20.4182	20.5121	20.3656	20.3737	20.488	0.148092	0.83785	0.000869325	0.0378744	0.965904	0.244582
O15234	CASC3	Protein CASC3 OS=Homo sapiens OX=9606 GN=CASC3 PE=1 SV=2	13	6	6	6	76.2	18.745	18.7966	19.08	18.6519	18.9121	19.0523	18.6422	18.805	19.019	0.370722	0.726715	8.30356e-06	0.158187	0.954682	0.00397865
O14936	CASK	Peripheral plasma membrane protein CASK OS=Homo sapiens OX=9606 GN=CASK PE=1 SV=3	3	2	2	2	105.1	14.6354	14.6878	14.4503	14.5526	14.6712	14.7959	14.4065	14.7581	14.5384	0.0633643	0.894465	0.483224	0.174203	0.963121	0.0751137
P29466	CASP1	Caspase-1 OS=Homo sapiens OX=9606 GN=CASP1 PE=1 SV=1	31	10	11	8	45.1	20.8642	20.451	20.4366	20.86	20.4917	20.3546	20.7447	20.5087	20.4336	-0.414737	0.671815	2.55123e-06	-0.339179	0.913316	1.35163e-05
Q92851	CASP10	Caspase-10 OS=Homo sapiens OX=9606 GN=CASP10 PE=1 SV=3	22	8	8	8	58.9	19.2387	18.8664	18.8476	19.1403	18.8628	18.8316	19.2217	18.8625	18.9019	-0.339835	0.674338	2.67415e-06	-0.336337	0.884968	2.91739e-06
P42575	CASP2	Caspase-2 OS=Homo sapiens OX=9606 GN=CASP2 PE=1 SV=2	15	5	5	5	50.7	18.5993	18.8619	18.7294	18.7315	18.7689	18.9225	18.5636	18.7591	18.8174	0.191644	0.864801	0.00993722	0.165164	0.959811	0.0206068
P42574	CASP3	Caspase-3 OS=Homo sapiens OX=9606 GN=CASP3 PE=1 SV=2	26	5	5	5	31.6	18.9074	19.0289	19.111	18.7924	18.9365	19.0629	18.7615	18.9665	18.9741	0.228864	0.841315	0.00112742	0.156843	0.957893	0.0105947
P49662	CASP4	Caspase-4 OS=Homo sapiens OX=9606 GN=CASP4 PE=1 SV=1	31	10	13	10	43.2	20.725	21.1578	20.9636	20.6774	21.03	21.0141	20.7384	21.0645	20.9579	0.264918	0.788394	5.90456e-05	0.370467	0.891535	3.90536e-06
P55212	CASP6	Caspase-6 OS=Homo sapiens OX=9606 GN=CASP6 PE=1 SV=2	30	8	9	8	33.3	19.111	18.9944	19.0755	19.137	18.95	19.0299	19.1664	18.9945	18.9782	-0.110266	0.862389	0.00764237	-0.158495	0.948133	0.000824139
P55210	CASP7	Caspase-7 OS=Homo sapiens OX=9606 GN=CASP7 PE=1 SV=1	7	3	3	3	34.3	18.5182	18.4193	18.2361	18.3837	18.4212	18.1016	18.5549	18.5465	18.2347	-0.294795	0.833241	0.000627178	-0.023257	0.968547	0.696592
Q14790	CASP8	Caspase-8 OS=Homo sapiens OX=9606 GN=CASP8 PE=1 SV=1	21	9	9	9	55.4	20.3224	20.2311	20.0954	20.3263	20.191	20.088	20.3158	20.2244	20.1588	-0.207437	0.777335	3.84588e-05	-0.105977	0.954885	0.00421291
Q9UKL3	CASP8AP2	CASP8-associated protein 2 OS=Homo sapiens OX=9606 GN=CASP8AP2 PE=1 SV=1	3	3	3	3	222.5	15.5283	15.9088	16.0458	15.847	16.1931	16.1711	15.8634	15.9009	16.1029	0.360389	0.860513	0.00627338	0.254714	0.961124	0.033709
P20810	CAST	Calpastatin OS=Homo sapiens OX=9606 GN=CAST PE=1 SV=4	54	34	59	34	76.5	23.6837	23.1834	23.0539	23.598	23.2356	23.0498	23.6433	23.1734	23.1247	-0.565518	0.424063	4.60791e-08	-0.444185	0.813187	3.79467e-07
P04040	CAT	Catalase OS=Homo sapiens OX=9606 GN=CAT PE=1 SV=3	18	8	11	8	59.7	20.1641	19.5699	19.4489	20.1306	19.5657	19.4631	20.1786	19.625	19.6058	-0.651837	0.474801	9.32881e-08	-0.570931	0.800019	2.961e-07
Q13951	CBFB	Core-binding factor subunit beta OS=Homo sapiens OX=9606 GN=CBFB PE=1 SV=2	24	5	5	5	21.5	21.2187	20.9215	20.8353	21.0099	21.0017	20.8832	21.065	20.8946	20.9694	-0.201926	0.861177	0.00672332	-0.158604	0.96006	0.0225726
P22681	CBL	E3 ubiquitin-protein ligase CBL OS=Homo sapiens OX=9606 GN=CBL PE=1 SV=2	20	13	17	10	99.6	20.1907	19.9861	19.9566	20.2844	20.0006	19.9434	20.2387	19.9289	19.9897	-0.274697	0.751278	1.62438e-05	-0.266057	0.919215	2.10262e-05
Q13191	CBLB	E3 ubiquitin-protein ligase CBL-B OS=Homo sapiens OX=9606 GN=CBLB PE=1 SV=2	22	16	18	13	109.4	20.6369	21.061	20.7731	20.6204	21.0481	20.8204	20.6602	21.0414	20.7241	0.133381	0.845571	0.0015806	0.41101	0.784899	2.28756e-07
Q75N03	CBLL1	E3 ubiquitin-protein ligase Hakai OS=Homo sapiens OX=9606 GN=CBLL1 PE=1 SV=1	13	5	6	5	54.5	18.9575	18.8638	18.9195	19.0137	18.8767	18.8835	19.0614	18.9188	18.933	-0.0988943	0.86859	0.0153256	-0.124444	0.955112	0.00449489
P16152	CBR1	Carbonyl reductase [NADPH] 1 OS=Homo sapiens OX=9606 GN=CBR1 PE=1 SV=3	61	12	17	10	30.4	21.7283	21.5726	21.55	21.6649	21.5569	21.5007	21.6796	21.5732	21.5376	-0.16148	0.817099	0.000231432	-0.123372	0.950862	0.00149727
O75828	CBR3	Carbonyl reductase [NADPH] 3 OS=Homo sapiens OX=9606 GN=CBR3 PE=1 SV=3	23	5	7	3	30.8	17.2689	17.0978	17.1268	17.2373	17.0547	17.1367	17.1335	17.0531	17.0381	-0.112684	0.87247	0.0245315	-0.14466	0.956651	0.00711632
Q8N4T8	CBR4	Carbonyl reductase family member 4 OS=Homo sapiens OX=9606 GN=CBR4 PE=1 SV=3	18	3	3	3	25.3	19.936	19.62	19.5099	19.8469	19.5075	19.5205	19.9075	19.5237	19.5611	-0.366317	0.700911	4.5598e-06	-0.34643	0.90348	7.24637e-06
Q5JTY5	CBWD3	COBW domain-containing protein 3 OS=Homo sapiens OX=9606 GN=CBWD3 PE=1 SV=1	17	5	5	5	44	17.7953	18.2206	18.4431	17.7513	18.2435	18.374	17.9028	18.1864	18.4343	0.600658	0.501268	1.36779e-07	0.40038	0.894056	4.40419e-06
P83916	CBX1	Chromobox protein homolog 1 OS=Homo sapiens OX=9606 GN=CBX1 PE=1 SV=1	35	7	14	6	21.4	20.5734	20.2504	20.0898	20.6447	20.3602	20.232	20.4727	20.26	20.1551	-0.404649	0.773585	3.3573e-05	-0.273412	0.946775	0.000628551
Q13185	CBX3	Chromobox protein homolog 3 OS=Homo sapiens OX=9606 GN=CBX3 PE=1 SV=4	62	9	22	7	20.8	22.4441	22.2109	22.3178	22.3671	22.3387	22.3666	22.4412	22.2721	22.387	-0.0603994	0.886347	0.159428	-0.143598	0.955675	0.00529544
O00257	CBX4	E3 SUMO-protein ligase CBX4 OS=Homo sapiens OX=9606 GN=CBX4 PE=1 SV=3	4	2	2	2	61.3	18.0339	17.8831	17.9811	17.9583	18.0469	17.9979	18.0685	17.8991	17.7757	-0.101955	0.886309	0.158574	-0.0771574	0.966178	0.274647
P45973	CBX5	Chromobox protein homolog 5 OS=Homo sapiens OX=9606 GN=CBX5 PE=1 SV=1	58	12	18	11	22.2	22.1048	21.7589	21.765	21.9295	21.8258	21.7202	21.9924	21.702	21.7835	-0.252638	0.831408	0.000553956	-0.246681	0.946978	0.000653856
O95503	CBX6	Chromobox protein homolog 6 OS=Homo sapiens OX=9606 GN=CBX6 PE=1 SV=1	15	5	5	5	43.9	18.3862	18.3647	18.3221	18.386	18.393	18.3489	18.3118	18.3835	18.2989	-0.0380403	0.889	0.231451	0.0190351	0.967836	0.536894
Q9HC52	CBX8	Chromobox protein homolog 8 OS=Homo sapiens OX=9606 GN=CBX8 PE=1 SV=3	19	6	7	6	43.4	19.4429	19.0112	19.044	19.2454	18.9168	19.0631	19.0974	19.0085	19.0509	-0.209218	0.870187	0.0185389	-0.283052	0.954434	0.00371242
Q6P1N0	CC2D1A	Coiled-coil and C2 domain-containing protein 1A OS=Homo sapiens OX=9606 GN=CC2D1A PE=1 SV=1	22	19	21	18	104	20.8641	21.0205	21.1153	20.9891	20.9543	21.099	20.9674	20.9992	21.1137	0.16918	0.84184	0.00117401	0.0511437	0.965347	0.192963
Q5T0F9	CC2D1B	Coiled-coil and C2 domain-containing protein 1B OS=Homo sapiens OX=9606 GN=CC2D1B PE=1 SV=1	13	12	14	11	94.2	20.8362	20.5656	20.5067	20.7967	20.5353	20.5111	20.8325	20.587	20.4861	-0.320501	0.584959	5.90786e-07	-0.259186	0.889695	3.5881e-06
Q8IX12	CCAR1	Cell division cycle and apoptosis regulator protein 1 OS=Homo sapiens OX=9606 GN=CCAR1 PE=1 SV=2	23	22	27	22	132.7	22.4993	22.1495	22.1475	22.3748	22.1563	22.1488	22.4784	22.1454	22.213	-0.281087	0.770634	3.0261e-05	-0.300432	0.91704	1.77406e-05
Q8N163	CCAR2	Cell cycle and apoptosis regulator protein 2 OS=Homo sapiens OX=9606 GN=CCAR2 PE=1 SV=2	42	34	65	34	102.8	24.1137	23.801	23.7563	24.0045	23.8891	23.7946	24.0666	23.8523	23.7875	-0.282152	0.763054	2.34454e-05	-0.21421	0.939918	0.000197281
Q96A19	CCDC102A	Coiled-coil domain-containing protein 102A OS=Homo sapiens OX=9606 GN=CCDC102A PE=1 SV=2	9	4	4	4	62.6	17.2065	17.1908	17.3338	17.3238	17.1697	17.3742	17.2163	17.2932	17.0607	0.00737467	0.900166	0.926367	-0.030975	0.968557	0.699057
Q8IWD4	CCDC117	Coiled-coil domain-containing protein 117 OS=Homo sapiens OX=9606 GN=CCDC117 PE=1 SV=1	17	5	6	5	30.5	18.6009	19.3649	19.3069	18.7163	19.348	19.2603	18.8058	19.418	19.3363	0.593486	0.594148	7.23758e-07	0.669287	0.791777	2.56419e-07
Q8WUD4	CCDC12	Coiled-coil domain-containing protein 12 OS=Homo sapiens OX=9606 GN=CCDC12 PE=1 SV=1	36	5	7	5	19.2	21.0995	21.2464	21.2439	21.1637	21.2241	21.3177	21.1276	21.2004	21.2241	0.131622	0.852934	0.00299419	0.0933683	0.959588	0.0190089
Q96CT7	CCDC124	Coiled-coil domain-containing protein 124 OS=Homo sapiens OX=9606 GN=CCDC124 PE=1 SV=1	50	13	15	13	25.8	20.8519	21.2796	21.5325	20.8183	21.403	21.5694	20.9509	21.3129	21.4642	0.64833	0.530313	2.13084e-07	0.45815	0.892751	4.13579e-06
Q96BQ5	CCDC127	Coiled-coil domain-containing protein 127 OS=Homo sapiens OX=9606 GN=CCDC127 PE=1 SV=1	7	2	2	2	30.8	18.3952	18.2938	18.2779	18.4153	18.1825	18.0845	18.4673	18.1789	18.1943	-0.240333	0.842338	0.00122043	-0.207534	0.953763	0.00309161
Q6PK04	CCDC137	Coiled-coil domain-containing protein 137 OS=Homo sapiens OX=9606 GN=CCDC137 PE=1 SV=1	20	5	6	5	33.2	18.5346	18.9549	19.1875	18.4852	18.9704	19.1659	18.6552	18.9946	19.0672	0.581886	0.587256	6.20733e-07	0.414962	0.909806	1.06652e-05
Q9P0B6	CCDC167	Coiled-coil domain-containing protein 167 OS=Homo sapiens OX=9606 GN=CCDC167 PE=1 SV=2	15	3	3	3	11.5	18.6444	19.068	19.2834	18.6078	19.1006	19.3427	18.4886	19.0877	19.2632	0.716183	0.397989	3.25949e-08	0.505153	0.839793	6.83508e-07
Q6PII3	CCDC174	Coiled-coil domain-containing protein 174 OS=Homo sapiens OX=9606 GN=CCDC174 PE=1 SV=3	5	2	2	2	53.9	16.7557	16.5315	16.5992	16.5809	16.5763	16.4328	16.6503	16.4464	16.574	-0.126949	0.879156	0.0586364	-0.14426	0.961305	0.0361462
Q7Z3E2	CCDC186	Coiled-coil domain-containing protein 186 OS=Homo sapiens OX=9606 GN=CCDC186 PE=1 SV=2	11	6	6	6	103.6	17.76	18.0754	17.8931	17.9676	17.9569	17.9699	17.7946	18.2394	18.0069	0.115916	0.886401	0.160661	0.249845	0.957474	0.00923603
O60826	CCDC22	Coiled-coil domain-containing protein 22 OS=Homo sapiens OX=9606 GN=CCDC22 PE=1 SV=1	20	11	11	11	70.7	20.1168	19.9546	19.9984	20.1039	19.9577	20.0113	20.1077	20.0051	20.0137	-0.101633	0.851872	0.00271816	-0.13699	0.943883	0.000370905
Q86WR0	CCDC25	Coiled-coil domain-containing protein 25 OS=Homo sapiens OX=9606 GN=CCDC25 PE=1 SV=2	37	7	7	7	24.5	20.2963	20.2138	20.1742	20.1461	20.3102	20.1575	20.2369	20.2042	20.154	-0.0645157	0.886702	0.167621	0.0162492	0.968619	0.714293
Q96MW1	CCDC43	Coiled-coil domain-containing protein 43 OS=Homo sapiens OX=9606 GN=CCDC43 PE=1 SV=2	17	4	4	4	25.2	19.5712	19.4587	19.7514	19.698	19.5616	19.7671	19.6863	19.4181	19.7092	0.0907261	0.881556	0.0814661	-0.172377	0.955255	0.00468433
Q96A33	CCDC47	Coiled-coil domain-containing protein 47 OS=Homo sapiens OX=9606 GN=CCDC47 PE=1 SV=1	21	8	9	8	55.8	20.2585	20.379	20.612	20.303	20.3703	20.5977	20.2246	20.3927	20.6102	0.344601	0.572195	4.53053e-07	0.118636	0.951627	0.00179531
Q8IVM0	CCDC50	Coiled-coil domain-containing protein 50 OS=Homo sapiens OX=9606 GN=CCDC50 PE=1 SV=1	9	3	3	3	35.8	17.5024	17.6107	17.6575	17.4886	17.7631	17.5502	17.4321	17.8772	17.5275	0.104041	0.88518	0.135249	0.275977	0.95168	0.00181844
Q4VC31	CCDC58	Coiled-coil domain-containing protein 58 OS=Homo sapiens OX=9606 GN=CCDC58 PE=1 SV=1	31	4	7	4	16.6	19.6572	19.4672	19.7166	19.6044	19.5061	19.6085	19.6436	19.4372	19.6876	0.0358518	0.891654	0.333671	-0.164885	0.949506	0.00110258
Q9P031	CCDC59	Thyroid transcription factor 1-associated protein 26 OS=Homo sapiens OX=9606 GN=CCDC59 PE=1 SV=2	12	3	3	3	28.7	21.0876	21.7933	21.3648	21.5982	21.6946	21.4651	21.1689	21.3992	21.3631	0.112799	0.893469	0.424928	0.344135	0.960912	0.0310712
Q16204	CCDC6	Coiled-coil domain-containing protein 6 OS=Homo sapiens OX=9606 GN=CCDC6 PE=1 SV=2	21	9	9	9	53.3	20.6624	21.0272	21.1368	20.6783	21.0717	21.1551	20.7456	20.9949	21.1246	0.443394	0.52937	2.09816e-07	0.335821	0.878831	2.27642e-06
Q9Y6R9	CCDC61	Centrosomal protein CCDC61 OS=Homo sapiens OX=9606 GN=CCDC61 PE=1 SV=3	4	2	2	2	57.3	17.1286	17.4845	17.3026	17.1184	17.3105	17.4715	17.1208	17.4588	17.5085	0.304957	0.833068	0.000619774	0.295363	0.947815	0.000772315
Q96M83	CCDC7	Coiled-coil domain-containing protein 7 OS=Homo sapiens OX=9606 GN=CCDC7 PE=1 SV=3	2	3	3	3	157.4	17.1747	17.6834	17.5468	17.0028	17.6979	17.6184	17.1081	17.563	17.5359	0.471847	0.722245	7.43371e-06	0.552923	0.875055	1.97418e-06
Q8N9Z2	CCDC71L	Coiled-coil domain-containing protein 71L OS=Homo sapiens OX=9606 GN=CCDC71L PE=1 SV=2	22	5	7	5	26.2	18.7436	19.2314	19.2879	18.9058	19.2922	19.3302	18.8385	19.3002	19.3165	0.482242	0.613964	9.8744e-07	0.445308	0.874643	1.9446e-06
Q8N4S0	CCDC82	Coiled-coil domain-containing protein 82 OS=Homo sapiens OX=9606 GN=CCDC82 PE=1 SV=2	4	2	2	2	64	17.5756	17.0388	17.1634	17.5785	17.1883	17.2617	17.7157	17.236	17.3851	-0.353225	0.833315	0.000630376	-0.468898	0.932924	7.88715e-05
Q9H6F5	CCDC86	Coiled-coil domain-containing protein 86 OS=Homo sapiens OX=9606 GN=CCDC86 PE=1 SV=1	44	13	19	13	40.2	19.9898	20.7443	20.9359	19.954	20.8735	20.9906	20.0159	20.7815	20.8212	0.929363	0.33813	1.25035e-08	0.813196	0.637315	4.07163e-08
A6NC98	CCDC88B	Coiled-coil domain-containing protein 88B OS=Homo sapiens OX=9606 GN=CCDC88B PE=1 SV=1	18	21	21	21	164.7	20.9638	20.8488	21.1345	20.877	20.9341	20.9747	20.7977	20.8557	20.9575	0.142768	0.874817	0.0330303	7.18266448771487e-05	0.969674	0.999019
Q9P219	CCDC88C	Protein Daple OS=Homo sapiens OX=9606 GN=CCDC88C PE=1 SV=3	7	11	11	11	228.1	19.0509	18.6117	18.7549	18.9471	18.8004	18.7398	19.107	18.704	18.8583	-0.250615	0.847873	0.00191518	-0.329616	0.942525	0.000295543
Q9Y3X0	CCDC9	Coiled-coil domain-containing protein 9 OS=Homo sapiens OX=9606 GN=CCDC9 PE=1 SV=1	18	9	11	8	59.7	20.1161	19.9763	20.006	19.9095	19.9484	19.9956	20.0586	19.8906	20.0318	-0.016952	0.898045	0.741782	-0.089651	0.963935	0.105672
Q9GZT6	CCDC90B	Coiled-coil domain-containing protein 90B, mitochondrial OS=Homo sapiens OX=9606 GN=CCDC90B PE=1 SV=2	19	4	4	4	29.5	18.446	18.3027	18.3122	18.5506	18.2385	18.3822	18.49	18.2873	18.3317	-0.153511	0.847358	0.00183363	-0.219365	0.938113	0.000152424
Q7Z6B0	CCDC91	Coiled-coil domain-containing protein 91 OS=Homo sapiens OX=9606 GN=CCDC91 PE=1 SV=2	21	9	9	9	49.9	20.6109	20.2924	20.2172	20.5239	20.2202	20.1772	20.5769	20.2825	20.2833	-0.344651	0.719812	7.00824e-06	-0.305493	0.917778	1.87752e-05
Q567U6	CCDC93	Coiled-coil domain-containing protein 93 OS=Homo sapiens OX=9606 GN=CCDC93 PE=1 SV=2	24	14	15	13	73.2	21.2725	21.0956	21.0524	21.2659	21.1205	21.0508	21.2636	21.1218	21.0772	-0.207159	0.732966	9.74644e-06	-0.154688	0.934823	9.908e-05
Q96F63	CCDC97	Coiled-coil domain-containing protein 97 OS=Homo sapiens OX=9606 GN=CCDC97 PE=1 SV=1	6	2	2	2	38.9	16.8194	17.021	17.1827	16.8762	17.217	17.0571	16.9517	17.1563	17.152	0.248159	0.847118	0.00179705	0.248988	0.951543	0.00175913
P16619	CCL3L1	C-C motif chemokine 3-like 1 OS=Homo sapiens OX=9606 GN=CCL3L1 PE=1 SV=1	24	2	2	2	10.2	16.1946	17.3124	17.1048	16.3259	17.5413	17.1637	16.2378	17.361	17.054	0.854709	0.522827	1.88877e-07	1.15212	0.517141	1.36714e-08
P13236	CCL4	C-C motif chemokine 4 OS=Homo sapiens OX=9606 GN=CCL4 PE=1 SV=1	48	2	2	2	10.2	15.7657	17.5466	16.99	16.2432	17.5259	17.2337	16.4305	17.4399	17.1228	0.969045	0.794916	7.77288e-05	1.35769	0.897255	5.16801e-06
P13501	CCL5	C-C motif chemokine 5 OS=Homo sapiens OX=9606 GN=CCL5 PE=1 SV=3	31	3	3	3	10	19.1361	17.3402	17.685	19.1174	17.4377	17.4958	19.1293	17.6666	18.0344	-1.38922	0.635576	1.37188e-06	-1.64607	0.804205	3.19568e-07
Q9BSQ5	CCM2	Cerebral cavernous malformations 2 protein OS=Homo sapiens OX=9606 GN=CCM2 PE=1 SV=1	25	8	8	8	48.8	19.6449	18.9102	18.85	19.6156	18.8443	18.8035	19.5383	18.8255	18.9763	-0.723002	0.491365	1.19179e-07	-0.739624	0.722781	9.76881e-08
P30281	CCND3	G1/S-specific cyclin-D3 OS=Homo sapiens OX=9606 GN=CCND3 PE=1 SV=2	25	6	6	6	32.5	19.0639	19.7593	19.8944	19.0721	19.7532	19.8993	19.05	19.7426	19.7525	0.786724	0.301202	7.96849e-09	0.689646	0.583683	2.56064e-08
O95273	CCNDBP1	Cyclin-D1-binding protein 1 OS=Homo sapiens OX=9606 GN=CCNDBP1 PE=1 SV=2	16	5	5	5	40.2	18.5792	19.758	19.4565	18.6646	19.6633	19.4654	18.7413	19.6365	19.3058	0.747519	0.555311	3.27066e-07	1.02424	0.557595	2.07087e-08
P51946	CCNH	Cyclin-H OS=Homo sapiens OX=9606 GN=CCNH PE=1 SV=1	9	3	3	3	37.6	18.1423	18.392	18.4171	18.1496	18.3721	18.5588	18.268	18.4148	18.4241	0.280043	0.815438	0.00021118	0.206355	0.951509	0.00174475
O75909	CCNK	Cyclin-K OS=Homo sapiens OX=9606 GN=CCNK PE=1 SV=2	14	5	5	5	64.2	18.3217	18.4688	18.3247	18.4309	18.378	18.3975	18.3197	18.3842	18.3219	-0.00940883	0.89904	0.82607	0.0529149	0.965809	0.234989
Q9UK58	CCNL1	Cyclin-L1 OS=Homo sapiens OX=9606 GN=CCNL1 PE=1 SV=1	8	3	3	3	59.6	19.2374	19.5133	19.2549	19.2199	19.326	19.361	19.2159	19.3516	19.3309	0.0912121	0.88295	0.0989049	0.172559	0.956541	0.00687801
Q96S94	CCNL2	Cyclin-L2 OS=Homo sapiens OX=9606 GN=CCNL2 PE=1 SV=1	12	5	6	5	58.1	19.0891	19.3384	19.4285	19.0336	19.267	19.4294	18.9599	19.2299	19.3354	0.370228	0.74941	1.53709e-05	0.250881	0.942798	0.000309036
O60563	CCNT1	Cyclin-T1 OS=Homo sapiens OX=9606 GN=CCNT1 PE=1 SV=1	12	8	10	7	80.6	20.1598	20.7933	20.6348	20.1453	20.8581	20.6452	20.3138	20.7847	20.6333	0.431413	0.701911	4.65933e-06	0.605721	0.792201	2.58276e-07
O60583	CCNT2	Cyclin-T2 OS=Homo sapiens OX=9606 GN=CCNT2 PE=1 SV=2	7	3	3	2	81	16.5268	16.4364	16.9976	16.663	16.4151	17.019	16.6441	16.3172	16.3367	0.173147	0.890686	0.292385	-0.221721	0.965259	0.185862
Q8ND76	CCNY	Cyclin-Y OS=Homo sapiens OX=9606 GN=CCNY PE=1 SV=2	9	2	2	2	39.3	16.6532	17.6034	17.8728	16.8273	17.4793	17.6535	16.815	17.5454	17.5926	0.941115	0.576194	4.9215e-07	0.77754	0.881293	2.50814e-06
P51684	CCR6	C-C chemokine receptor type 6 OS=Homo sapiens OX=9606 GN=CCR6 PE=1 SV=2	5	2	2	2	42.5	18.2426	17.5405	17.8845	18.3114	17.6256	17.794	18.2928	17.5505	17.8147	-0.451218	0.58034	5.36142e-07	-0.710065	0.482774	1.00803e-08
P32248	CCR7	C-C chemokine receptor type 7 OS=Homo sapiens OX=9606 GN=CCR7 PE=1 SV=2	8	2	2	2	42.8	16.5086	16.6051	16.3506	16.417	16.2776	16.4955	16.484	16.3328	16.2824	-0.0936937	0.890727	0.294033	-0.0647231	0.967445	0.461242
O14618	CCS	Copper chaperone for superoxide dismutase OS=Homo sapiens OX=9606 GN=CCS PE=1 SV=1	24	5	6	5	29	20.0733	19.6078	19.4796	19.9716	19.5919	19.4599	19.9463	19.6599	19.5394	-0.504104	0.572503	4.55919e-07	-0.377174	0.897889	5.34003e-06
Q6IQ19	CCSAP	Centriole, cilia and spindle-associated protein OS=Homo sapiens OX=9606 GN=CCSAP PE=1 SV=2	6	2	2	2	30.2	17.1456	16.8936	16.5984	17.1855	16.8469	16.6919	17.2458	16.8543	16.8573	-0.476406	0.757396	1.9573e-05	-0.327362	0.943487	0.00034668
P78371	CCT2	T-complex protein 1 subunit beta OS=Homo sapiens OX=9606 GN=CCT2 PE=1 SV=4	77	37	107	37	57.5	23.3336	23.6992	23.7559	23.3489	23.7424	23.7956	23.3643	23.7308	23.7282	0.410974	0.486871	1.11512e-07	0.375198	0.78947	2.46646e-07
P49368	CCT3	T-complex protein 1 subunit gamma OS=Homo sapiens OX=9606 GN=CCT3 PE=1 SV=4	64	29	72	29	60.5	23.7639	24.281	24.3967	23.7691	24.3181	24.4188	23.7601	24.3096	24.3069	0.609744	0.350266	1.47369e-08	0.538538	0.645863	4.4149e-08
P50991	CCT4	T-complex protein 1 subunit delta OS=Homo sapiens OX=9606 GN=CCT4 PE=1 SV=4	65	29	82	28	57.9	22.9342	23.265	23.3027	22.9316	23.2798	23.3406	22.9371	23.2637	23.2971	0.3792	0.452358	6.87046e-08	0.335217	0.776996	2.01842e-07
P48643	CCT5	T-complex protein 1 subunit epsilon OS=Homo sapiens OX=9606 GN=CCT5 PE=1 SV=1	75	37	85	36	59.6	23.3553	23.818	23.8891	23.3676	23.8354	23.9088	23.4042	23.8267	23.8443	0.50503	0.361002	1.72151e-08	0.451007	0.651754	4.67481e-08
P40227	CCT6A	T-complex protein 1 subunit zeta OS=Homo sapiens OX=9606 GN=CCT6A PE=1 SV=3	62	30	56	24	58	23.2901	23.8266	23.9343	23.239	23.8228	23.9716	23.28	23.8318	23.8739	0.656871	0.262499	4.75244e-09	0.557346	0.556439	2.04421e-08
Q99832	CCT7	T-complex protein 1 subunit eta OS=Homo sapiens OX=9606 GN=CCT7 PE=1 SV=2	69	33	102	33	59.3	23.4698	23.9431	24.0684	23.4743	24.0081	24.0769	23.4949	23.9471	24.0166	0.574316	0.321176	1.01033e-08	0.486438	0.645256	4.38924e-08
P50990	CCT8	T-complex protein 1 subunit theta OS=Homo sapiens OX=9606 GN=CCT8 PE=1 SV=4	70	36	101	36	59.6	23.9607	24.4787	24.6169	23.9761	24.5139	24.6414	23.9407	24.4838	24.5322	0.637677	0.322127	1.02204e-08	0.532995	0.658301	4.98886e-08
P86790	CCZ1B	Vacuolar fusion protein CCZ1 homolog B OS=Homo sapiens OX=9606 GN=CCZ1B PE=1 SV=1	9	5	5	5	55.8	18.7342	18.9991	19.0718	18.4888	19.0467	19.0548	18.6079	19.026	18.9748	0.423465	0.774738	3.49883e-05	0.413621	0.92706	4.21349e-05
P06729	CD2	T-cell surface antigen CD2 OS=Homo sapiens OX=9606 GN=CD2 PE=1 SV=2	25	9	18	9	39.4	21.6999	22.2048	21.9391	21.7704	22.211	22.0433	21.7614	22.1811	21.9899	0.246894	0.780241	4.28653e-05	0.455086	0.792775	2.60814e-07
Q15762	CD226	CD226 antigen OS=Homo sapiens OX=9606 GN=CD226 PE=1 SV=2	10	2	2	2	38.6	15.8185	15.6602	15.8916	15.9106	15.5083	15.6386	15.7986	15.7633	15.997	-0.00018656	0.90095	0.998422	-0.198641	0.962508	0.058358
P20963	CD247	T-cell surface glycoprotein CD3 zeta chain OS=Homo sapiens OX=9606 GN=CD247 PE=1 SV=2	36	5	8	5	18.7	21.683	20.3879	19.9315	21.5405	20.3183	19.9432	21.6539	20.1695	20.3301	-1.55753	0.480046	1.00675e-07	-1.33391	0.814278	3.87778e-07
P26842	CD27	CD27 antigen OS=Homo sapiens OX=9606 GN=CD27 PE=1 SV=2	17	3	4	3	29.1	18.8596	18.7518	18.8411	18.9805	18.7856	18.9258	18.9167	18.797	18.8685	-0.0404377	0.890982	0.304477	-0.140772	0.954897	0.00422809
P10747	CD28	T-cell-specific surface glycoprotein CD28 OS=Homo sapiens OX=9606 GN=CD28 PE=1 SV=1	18	4	6	4	25.1	20.1798	20.0531	19.2109	20.1284	19.9724	19.3196	20.1651	19.9619	19.3768	-0.855323	0.335873	1.21413e-08	-0.161992	0.955787	0.00547437
Q9Y5K6	CD2AP	CD2-associated protein OS=Homo sapiens OX=9606 GN=CD2AP PE=1 SV=1	39	22	29	22	71.4	22.3523	22.1088	22.0642	22.3132	22.203	22.0406	22.3704	22.1287	22.0657	-0.288515	0.721721	7.33931e-06	-0.198507	0.93759	0.000141871
O95400	CD2BP2	CD2 antigen cytoplasmic tail-binding protein 2 OS=Homo sapiens OX=9606 GN=CD2BP2 PE=1 SV=1	28	6	8	6	37.6	19.3297	19.28	19.4109	19.4045	19.2104	19.6202	19.3679	19.2349	19.5595	0.162818	0.865414	0.0106406	-0.12561	0.961239	0.0352341
P11049	CD37	Leukocyte antigen CD37 OS=Homo sapiens OX=9606 GN=CD37 PE=1 SV=2	17	3	4	3	31.7	18.8732	18.6453	18.5377	18.9028	18.534	18.5543	18.8762	18.7689	18.6584	-0.300627	0.828722	0.000464363	-0.234681	0.952816	0.00241263
P28907	CD38	ADP-ribosyl cyclase/cyclic ADP-ribose hydrolase 1 OS=Homo sapiens OX=9606 GN=CD38 PE=1 SV=2	11	4	4	4	34.3	18.4546	18.1701	18.1495	18.361	18.3254	18.1551	18.4222	18.2346	18.0706	-0.287561	0.805488	0.000126461	-0.16925	0.955137	0.00452717
P04234	CD3D	T-cell surface glycoprotein CD3 delta chain OS=Homo sapiens OX=9606 GN=CD3D PE=1 SV=1	32	6	8	6	18.9	20.6709	20.291	20.1249	20.6043	20.2728	20.121	20.6476	20.2955	20.1744	-0.50085	0.383554	2.48291e-08	-0.35454	0.827165	5.08393e-07
P07766	CD3E	T-cell surface glycoprotein CD3 epsilon chain OS=Homo sapiens OX=9606 GN=CD3E PE=1 SV=2	46	8	11	8	23.1	21.2764	20.7689	20.4331	21.242	20.6766	20.4668	21.2816	20.6868	20.6108	-0.763092	0.436545	5.50946e-08	-0.555882	0.848829	8.64071e-07
P09693	CD3G	T-cell surface glycoprotein CD3 gamma chain OS=Homo sapiens OX=9606 GN=CD3G PE=1 SV=1	31	5	7	5	20.5	19.3612	18.3767	18.5162	19.2578	18.4662	18.4309	19.4046	18.5729	18.5994	-0.825682	0.545135	2.73085e-07	-0.869292	0.767332	1.74565e-07
P01730	CD4	T-cell surface glycoprotein CD4 OS=Homo sapiens OX=9606 GN=CD4 PE=1 SV=1	9	3	3	3	51.1	18.3037	16.9076	17.0877	18.3785	16.7717	16.7906	18.3894	16.6764	17.1006	-1.36423	0.442494	6.02523e-08	-1.57193	0.540714	1.72568e-08
P29965	CD40LG	CD40 ligand OS=Homo sapiens OX=9606 GN=CD40LG PE=1 SV=1	23	4	4	4	29.3	16.9336	18.3947	18.0044	17.2922	18.258	17.9385	17.357	18.3309	17.8393	0.733108	0.77817	3.96647e-05	1.13354	0.856967	1.08801e-06
P16070	CD44	CD44 antigen OS=Homo sapiens OX=9606 GN=CD44 PE=1 SV=3	12	8	44	8	81.5	22.7559	23.0493	22.9399	22.6948	23.0759	22.9715	22.7408	23.0901	22.9613	0.227039	0.748026	1.47619e-05	0.341269	0.824645	4.81069e-07
P15529	CD46	Membrane cofactor protein OS=Homo sapiens OX=9606 GN=CD46 PE=1 SV=3	10	4	4	4	43.7	19.5969	19.6513	19.3794	19.7846	19.503	19.3806	19.6008	19.5818	19.39	-0.277427	0.833847	0.000653911	-0.082071	0.965016	0.167475
Q08722	CD47	Leukocyte surface antigen CD47 OS=Homo sapiens OX=9606 GN=CD47 PE=1 SV=1	12	4	7	4	35.2	19.4876	19.3102	19.4062	19.5009	19.3756	19.3381	19.5382	19.4111	19.3305	-0.150603	0.848133	0.00195801	-0.143232	0.953221	0.00267858
P09326	CD48	CD48 antigen OS=Homo sapiens OX=9606 GN=CD48 PE=1 SV=2	28	6	13	6	27.7	20.6694	20.8369	20.9432	20.6639	20.8539	20.9829	20.6819	20.8745	20.893	0.267945	0.718512	6.79332e-06	0.183377	0.937366	0.000137625
P06127	CD5	T-cell surface glycoprotein CD5 OS=Homo sapiens OX=9606 GN=CD5 PE=1 SV=2	38	15	19	15	54.5	22.5532	22.252	22.3256	22.4879	22.1878	22.3165	22.4867	22.245	22.3678	-0.172656	0.825458	0.000377866	-0.281016	0.906523	8.67483e-06
P19397	CD53	Leukocyte surface antigen CD53 OS=Homo sapiens OX=9606 GN=CD53 PE=1 SV=1	10	3	3	3	24.3	19.6737	19.4288	19.3262	19.7184	19.327	19.3229	19.7186	19.306	19.3728	-0.36294	0.688965	3.55471e-06	-0.349627	0.896033	4.85675e-06
P08174	CD55	Complement decay-accelerating factor OS=Homo sapiens OX=9606 GN=CD55 PE=1 SV=4	12	5	6	5	41.4	19.3213	19.6541	19.395	19.1962	19.6641	19.3916	19.2875	19.6928	19.4454	0.142315	0.853909	0.00327716	0.401973	0.863325	1.32219e-06
P13987	CD59	CD59 glycoprotein OS=Homo sapiens OX=9606 GN=CD59 PE=1 SV=1	25	4	4	4	14.2	19.9398	19.5253	19.3965	20.0036	19.5822	19.504	19.92	19.4807	19.467	-0.498637	0.576799	4.98457e-07	-0.425093	0.874701	1.94874e-06
P30203	CD6	T-cell differentiation antigen CD6 OS=Homo sapiens OX=9606 GN=CD6 PE=1 SV=3	21	13	18	13	71.8	21.5313	21.5242	21.1846	21.456	21.5593	21.2707	21.5438	21.5152	21.3129	-0.254357	0.80183	0.0001062	0.0225162	0.968034	0.578394
Q07108	CD69	Early activation antigen CD69 OS=Homo sapiens OX=9606 GN=CD69 PE=1 SV=1	23	6	14	6	22.5	19.4756	22.0359	21.6554	19.8446	22.0536	21.7241	19.7507	22.0415	21.6719	1.9935	0.135061	9.2206e-10	2.35334	0.0755252	2.07952e-10
P09564	CD7	T-cell antigen CD7 OS=Homo sapiens OX=9606 GN=CD7 PE=1 SV=1	15	2	2	2	25.4	13.6042	13.7762	13.572	13.9482	13.4062	13.9538	13.7337	13.672	13.7612	0.000330355	0.900944	0.997949	-0.143876	0.966218	0.279291
P04233	CD74	HLA class II histocompatibility antigen gamma chain OS=Homo sapiens OX=9606 GN=CD74 PE=1 SV=3	21	6	10	6	33.5	21.0899	20.7547	21.3051	20.9494	20.8496	21.3338	21.0523	20.8198	21.2913	0.279559	0.79391	7.4415e-05	-0.222493	0.944409	0.000406345
P60033	CD81	CD81 antigen OS=Homo sapiens OX=9606 GN=CD81 PE=1 SV=1	18	3	9	3	25.8	19.4022	19.4103	18.9432	19.4208	19.3179	19.0355	19.3748	19.4381	19.1085	-0.370197	0.760732	2.175e-05	-0.0105319	0.969051	0.825625
P27701	CD82	CD82 antigen OS=Homo sapiens OX=9606 GN=CD82 PE=1 SV=1	17	3	3	3	29.6	16.1008	16.9406	16.5871	15.8817	17.0442	16.698	16.035	17.0376	16.6716	0.646429	0.631889	1.29455e-06	1.00166	0.597876	2.87584e-08
Q9UIB8	CD84	SLAM family member 5 OS=Homo sapiens OX=9606 GN=CD84 PE=1 SV=1	18	4	4	4	38.8	17.1388	17.016	17.0512	17.2539	17.0799	17.1271	17.2828	17.0787	17.1085	-0.129572	0.867148	0.0129574	-0.166955	0.953882	0.00319229
P01732	CD8A	T-cell surface glycoprotein CD8 alpha chain OS=Homo sapiens OX=9606 GN=CD8A PE=1 SV=1	29	5	5	5	25.7	23.1605	22.3689	22.4619	23.086	22.3093	22.4255	23.0911	22.2931	22.6556	-0.598168	0.663095	2.1774e-06	-0.788748	0.777273	2.0271e-07
P10966	CD8B	T-cell surface glycoprotein CD8 beta chain OS=Homo sapiens OX=9606 GN=CD8B PE=1 SV=1	10	2	2	2	23.7	20.8859	19.7274	19.9635	20.7819	19.7636	19.9599	20.8177	19.7223	20.0539	-0.836087	0.224825	2.93174e-09	-1.09078	0.0887174	2.7081e-10
P14209	CD99	CD99 antigen OS=Homo sapiens OX=9606 GN=CD99 PE=1 SV=1	13	2	13	2	18.8	20.0418	19.76	19.6203	20.0651	19.7469	19.5844	20.0143	19.8163	19.7508	-0.388598	0.729564	8.92539e-06	-0.266017	0.939134	0.000175994
O75794	CDC123	Cell division cycle protein 123 homolog OS=Homo sapiens OX=9606 GN=CDC123 PE=1 SV=1	27	9	9	9	39.1	19.0849	20.224	20.4383	19.0692	20.2177	20.4387	19.0744	20.327	20.3262	1.32494	0.0237669	1.07369e-10	1.18007	0.0948178	3.04139e-10
Q13042	CDC16	Cell division cycle protein 16 homolog OS=Homo sapiens OX=9606 GN=CDC16 PE=1 SV=2	10	5	5	5	71.6	19.0755	19.3182	19.5765	19.2008	19.3186	19.5095	19.0446	19.2042	19.4983	0.421134	0.73965	1.16554e-05	0.173358	0.956201	0.00619844
Q9UJX2	CDC23	Cell division cycle protein 23 homolog OS=Homo sapiens OX=9606 GN=CDC23 PE=1 SV=3	11	6	6	6	68.8	18.3646	18.4088	18.4785	18.3433	18.3295	18.4411	18.3284	18.4336	18.4513	0.111533	0.86131	0.0068173	0.0451886	0.965329	0.191493
P30260	CDC27	Cell division cycle protein 27 homolog OS=Homo sapiens OX=9606 GN=CDC27 PE=1 SV=2	15	13	14	13	91.8	20.4275	20.8207	20.753	20.3604	20.816	20.7897	20.3937	20.8118	20.7607	0.373926	0.521784	1.85801e-07	0.422314	0.683734	6.40894e-08
Q16543	CDC37	Hsp90 co-chaperone Cdc37 OS=Homo sapiens OX=9606 GN=CDC37 PE=1 SV=1	42	18	28	18	44.4	21.7858	22.0031	22.1546	22.068	22.2269	22.1547	21.8282	22.0578	22.1313	0.252911	0.864207	0.00930652	0.201961	0.960578	0.027375
Q7L3B6	CDC37L1	Hsp90 co-chaperone Cdc37-like 1 OS=Homo sapiens OX=9606 GN=CDC37L1 PE=1 SV=1	11	3	3	3	38.8	17.6213	17.9486	17.7579	17.3928	18.0804	17.8879	17.5634	18.0017	17.7823	0.283514	0.843956	0.00138686	0.484394	0.922341	2.72792e-05
O60508	CDC40	Pre-mRNA-processing factor 17 OS=Homo sapiens OX=9606 GN=CDC40 PE=1 SV=1	29	14	16	14	65.5	21.1858	21.2361	21.0936	21.1805	21.2582	21.1327	21.1534	21.268	21.1409	-0.0508473	0.881401	0.0797415	0.0808746	0.958231	0.0118584
P60953	CDC42	Cell division control protein 42 homolog OS=Homo sapiens OX=9606 GN=CDC42 PE=1 SV=2	48	9	32	8	21.2	23.193	22.8299	22.6789	23.0791	22.8679	22.7142	23.1076	22.8392	22.6973	-0.429771	0.563211	3.79233e-07	-0.28091	0.913427	1.36223e-05
Q9UKI2	CDC42EP3	Cdc42 effector protein 3 OS=Homo sapiens OX=9606 GN=CDC42EP3 PE=1 SV=1	11	2	2	2	27.7	16.4593	16.5923	16.3659	16.5121	16.5815	16.5414	16.4104	16.5042	16.3927	-0.0273113	0.896205	0.599536	0.0987056	0.96329	0.0805867
Q99459	CDC5L	Cell division cycle 5-like protein OS=Homo sapiens OX=9606 GN=CDC5L PE=1 SV=2	46	28	41	28	92.2	22.0217	22.1228	22.1046	21.9609	22.2058	22.1421	22.009	22.1748	22.1133	0.122799	0.853555	0.00317078	0.170637	0.943667	0.000357429
Q6P1J9	CDC73	Parafibromin OS=Homo sapiens OX=9606 GN=CDC73 PE=1 SV=1	35	19	23	19	60.5	21.2381	21.6669	21.5733	21.241	21.6583	21.6218	21.2574	21.642	21.528	0.328883	0.627733	1.21379e-06	0.410246	0.769595	1.80469e-07
Q96GN5	CDCA7L	Cell division cycle-associated 7-like protein OS=Homo sapiens OX=9606 GN=CDCA7L PE=1 SV=2	4	2	2	2	52.2	15.3225	16.8319	17.0085	15.2297	16.7964	16.9743	15.4551	16.8588	16.775	1.5835	0.215245	2.61891e-09	1.49328	0.380568	4.41973e-09
O14735	CDIPT	CDP-diacylglycerol--inositol 3-phosphatidyltransferase OS=Homo sapiens OX=9606 GN=CDIPT PE=1 SV=1	8	2	2	2	23.5	18.7376	18.599	18.3542	18.7455	18.3857	18.473	18.7604	18.3621	18.5065	-0.303273	0.83862	0.000919954	-0.298883	0.949123	0.00101468
Q9UQ88	CDK11A	Cyclin-dependent kinase 11A OS=Homo sapiens OX=9606 GN=CDK11A PE=1 SV=4	24	20	22	2	91.3	17.5064	17.3136	17.054	17.4741	17.2082	17.1792	17.6107	17.1673	17.2165	-0.380475	0.794709	7.70341e-05	-0.300688	0.944871	0.000440973
P21127	CDK11B	Cyclin-dependent kinase 11B OS=Homo sapiens OX=9606 GN=CDK11B PE=1 SV=4	25	22	25	4	92.6	22.3313	22.2858	22.3125	22.2978	22.2785	22.3226	22.2935	22.2848	22.3163	0.00959591	0.897445	0.693366	-0.0244738	0.966588	0.32601
Q9NYV4	CDK12	Cyclin-dependent kinase 12 OS=Homo sapiens OX=9606 GN=CDK12 PE=1 SV=2	14	15	15	14	164.1	20.4962	20.7259	20.5776	20.4785	20.7531	20.6227	20.5021	20.6721	20.5935	0.105658	0.858676	0.00520041	0.224761	0.922011	2.65132e-05
Q14004	CDK13	Cyclin-dependent kinase 13 OS=Homo sapiens OX=9606 GN=CDK13 PE=1 SV=2	7	10	11	9	164.8	20.1117	19.9193	19.895	20.0709	19.8955	19.8374	20.1039	19.9951	19.8863	-0.222623	0.796364	8.28278e-05	-0.158858	0.94883	0.000953193
Q00537	CDK17	Cyclin-dependent kinase 17 OS=Homo sapiens OX=9606 GN=CDK17 PE=1 SV=2	9	5	5	5	59.5	18.7103	19.0986	18.8112	18.8754	19.0858	18.8327	18.8194	19.0165	18.7662	0.00166571	0.900653	0.970943	0.265257	0.940192	0.000205475
P24941	CDK2	Cyclin-dependent kinase 2 OS=Homo sapiens OX=9606 GN=CDK2 PE=1 SV=2	39	8	9	8	33.9	19.2434	19.5783	19.9114	19.2542	19.6484	19.9391	19.1346	19.512	19.8627	0.693647	0.466564	8.30811e-08	0.368831	0.916988	1.767e-05
O14519	CDK2AP1	Cyclin-dependent kinase 2-associated protein 1 OS=Homo sapiens OX=9606 GN=CDK2AP1 PE=1 SV=1	38	3	3	3	12.4	19.9699	19.7984	19.8657	20.0457	19.769	19.9085	19.9999	19.7841	19.905	-0.112077	0.854409	0.00343398	-0.221309	0.922337	2.72693e-05
P11802	CDK4	Cyclin-dependent kinase 4 OS=Homo sapiens OX=9606 GN=CDK4 PE=1 SV=2	14	3	3	3	33.7	16.485	17.0828	17.1397	16.392	17.1469	17.2099	16.607	17.037	17.1305	0.665374	0.583731	5.75558e-07	0.594201	0.86749	1.51444e-06
Q00535	CDK5	Cyclin-dependent-like kinase 5 OS=Homo sapiens OX=9606 GN=CDK5 PE=1 SV=3	12	3	3	3	33.3	18.1628	18.0999	17.9012	17.9619	17.9699	17.9481	18.1001	17.9009	17.8834	-0.164021	0.872437	0.0244313	-0.084723	0.965397	0.197096
Q96SN8	CDK5RAP2	CDK5 regulatory subunit-associated protein 2 OS=Homo sapiens OX=9606 GN=CDK5RAP2 PE=1 SV=5	2	2	2	2	214.9	14.8819	14.9382	15.243	14.7479	14.6965	15.0164	14.9062	15.0457	15.0275	0.250338	0.872491	0.024595	0.0481636	0.968209	0.617052
Q96JB5	CDK5RAP3	CDK5 regulatory subunit-associated protein 3 OS=Homo sapiens OX=9606 GN=CDK5RAP3 PE=1 SV=2	28	13	18	13	56.9	21.0072	20.9245	20.8517	20.9478	20.8618	20.8696	21.0167	20.8959	20.8553	-0.13172	0.844257	0.0014208	-0.0965158	0.957384	0.00897166
Q00534	CDK6	Cyclin-dependent kinase 6 OS=Homo sapiens OX=9606 GN=CDK6 PE=1 SV=1	40	11	14	11	36.9	21.177	22.5214	22.5294	21.2562	22.5636	22.5099	21.3867	22.5453	22.4162	1.21187	0.204353	2.21722e-09	1.27014	0.255905	1.45705e-09
P50613	CDK7	Cyclin-dependent kinase 7 OS=Homo sapiens OX=9606 GN=CDK7 PE=1 SV=1	23	7	7	7	39	19.5673	19.9006	19.9226	19.6076	19.9292	19.9164	19.6119	19.9036	19.8191	0.290392	0.735517	1.04249e-05	0.315547	0.897565	5.25122e-06
P50750	CDK9	Cyclin-dependent kinase 9 OS=Homo sapiens OX=9606 GN=CDK9 PE=1 SV=3	22	8	10	8	42.8	20.2268	20.4039	20.4223	20.024	20.3801	20.3795	20.058	20.3726	20.3108	0.26788	0.832664	0.000602945	0.282551	0.944521	0.00041444
Q5VV42	CDKAL1	Threonylcarbamoyladenosine tRNA methylthiotransferase OS=Homo sapiens OX=9606 GN=CDKAL1 PE=1 SV=1	25	11	12	11	65.1	18.9317	19.4168	19.4671	19.0964	19.4274	19.4785	18.9985	19.4136	19.4866	0.468559	0.592759	7.01256e-07	0.410419	0.877555	2.16773e-06
P46527	CDKN1B	Cyclin-dependent kinase inhibitor 1B OS=Homo sapiens OX=9606 GN=CDKN1B PE=1 SV=1	53	6	7	6	22.1	20.4624	19.0334	18.8963	20.4921	18.9056	18.9463	20.4103	18.9028	19.1614	-1.45356	0.248073	3.90692e-09	-1.50764	0.322276	2.82032e-09
Q9NXV6	CDKN2AIP	CDKN2A-interacting protein OS=Homo sapiens OX=9606 GN=CDKN2AIP PE=1 SV=3	43	18	26	18	61.1	21.4569	21.1276	21.0576	21.4706	21.1193	21.0909	21.4822	21.238	21.2473	-0.337935	0.800941	0.000101892	-0.308258	0.940119	0.000203227
Q6NVV7	CDPF1	Cysteine-rich DPF motif domain-containing protein 1 OS=Homo sapiens OX=9606 GN=CDPF1 PE=1 SV=1	20	2	2	2	13.9	14.6821	14.9258	15.1952	14.7366	14.772	14.9338	14.7342	14.985	14.9079	0.294693	0.856912	0.00436579	0.176645	0.962128	0.0500533
O95674	CDS2	Phosphatidate cytidylyltransferase 2 OS=Homo sapiens OX=9606 GN=CDS2 PE=1 SV=1	18	8	12	8	51.4	20.0512	19.7326	19.8438	20.0517	19.8193	19.8034	20.0157	19.7508	19.8778	-0.197879	0.812301	0.000178511	-0.271959	0.914707	1.49223e-05
Q9UKY7	CDV3	Protein CDV3 homolog OS=Homo sapiens OX=9606 GN=CDV3 PE=1 SV=1	74	15	30	15	27.3	21.6387	21.7051	21.7828	21.5836	21.7786	21.7908	21.5972	21.7666	21.7854	0.179772	0.809191	0.000152018	0.14355	0.947765	0.000764613
Q9Y232	CDYL	Chromodomain Y-like protein OS=Homo sapiens OX=9606 GN=CDYL PE=1 SV=2	9	5	5	5	66.4	19.4041	19.5084	19.4536	19.4143	19.3071	19.3775	19.3557	19.456	19.3791	0.0120264	0.89892	0.815679	0.032473	0.967818	0.533049
Q03701	CEBPZ	CCAAT/enhancer-binding protein zeta OS=Homo sapiens OX=9606 GN=CEBPZ PE=1 SV=3	24	22	22	22	120.9	21.0271	21.6537	21.6538	21.1201	21.6318	21.6776	21.0342	21.6524	21.6063	0.585465	0.382549	2.43937e-08	0.585515	0.577499	2.43754e-08
Q92879	CELF1	CUGBP Elav-like family member 1 OS=Homo sapiens OX=9606 GN=CELF1 PE=1 SV=2	15	7	8	4	52	19.8777	20.2804	20.4284	19.9573	20.2703	20.3673	19.8568	20.2173	20.2693	0.457709	0.677997	2.86597e-06	0.358725	0.919394	2.13308e-05
O95319	CELF2	CUGBP Elav-like family member 2 OS=Homo sapiens OX=9606 GN=CELF2 PE=1 SV=1	15	7	11	4	54.3	20.4934	20.4791	20.4721	20.4769	20.5699	20.5121	20.512	20.5272	20.4798	-0.00609214	0.899242	0.843719	0.0313073	0.966575	0.32416
Q9UHN6	CEMIP2	Cell surface hyaluronidase OS=Homo sapiens OX=9606 GN=CEMIP2 PE=1 SV=1	7	9	10	9	154.3	20.3183	20.6526	20.4095	20.4858	20.7435	20.4818	20.2985	20.6902	20.4235	0.0707544	0.887801	0.195674	0.327895	0.935722	0.000110935
P07199	CENPB	Major centromere autoantigen B OS=Homo sapiens OX=9606 GN=CENPB PE=1 SV=2	17	8	8	8	65.1	19.2553	18.965	19.1148	19.2908	19.0404	19.0096	19.1988	19.02	19.0887	-0.177264	0.842271	0.0012141	-0.239842	0.937627	0.00014258
Q03188	CENPC	Centromere protein C OS=Homo sapiens OX=9606 GN=CENPC PE=1 SV=2	12	9	9	9	106.8	19.9341	19.8551	19.6689	20.0256	19.8127	19.6662	19.992	19.8289	19.6665	-0.316688	0.653702	1.84843e-06	-0.151652	0.946482	0.00059407
Q7Z7K6	CENPV	Centromere protein V OS=Homo sapiens OX=9606 GN=CENPV PE=1 SV=1	40	10	10	10	29.9	21.8658	21.7523	21.4861	21.869	21.6953	21.4494	21.9058	21.6819	21.4359	-0.423024	0.506982	1.48513e-07	-0.17035	0.94155	0.000252891
Q8N960	CEP120	Centrosomal protein of 120 kDa OS=Homo sapiens OX=9606 GN=CEP120 PE=1 SV=2	10	9	10	8	112.6	19.6776	19.5967	19.3857	19.8331	19.5619	19.435	19.7502	19.5523	19.5275	-0.304263	0.803132	0.000112916	-0.183332	0.954334	0.00361136
Q6ZU80	CEP128	Centrosomal protein of 128 kDa OS=Homo sapiens OX=9606 GN=CEP128 PE=1 SV=2	1	2	2	2	127.9	17.4186	17.0386	16.96	17.4444	16.9602	16.6918	17.4589	16.9413	16.5684	-0.700553	0.74422	1.32357e-05	-0.460601	0.94331	0.0003365
Q9UPN4	CEP131	Centrosomal protein of 131 kDa OS=Homo sapiens OX=9606 GN=CEP131 PE=1 SV=3	3	2	2	2	122.1	16.5853	16.5821	16.6008	16.5869	16.4465	16.5568	16.4895	16.551	16.4466	-0.0191602	0.897733	0.71641	-0.0273449	0.968158	0.605563
Q66GS9	CEP135	Centrosomal protein of 135 kDa OS=Homo sapiens OX=9606 GN=CEP135 PE=1 SV=2	13	16	16	16	133.4	20.9525	20.8542	20.6675	20.8947	20.7643	20.6152	20.9211	20.8084	20.6436	-0.280692	0.731312	9.33584e-06	-0.113798	0.955981	0.00580002
Q5SW79	CEP170	Centrosomal protein of 170 kDa OS=Homo sapiens OX=9606 GN=CEP170 PE=1 SV=1	11	16	19	16	175.2	20.3805	20.8196	20.7395	20.4384	20.7914	20.7255	20.4286	20.7952	20.6929	0.303468	0.636326	1.38831e-06	0.386243	0.767011	1.73748e-07
Q8TEP8	CEP192	Centrosomal protein of 192 kDa OS=Homo sapiens OX=9606 GN=CEP192 PE=1 SV=3	3	5	5	5	278.9	17.5803	17.5661	17.7391	17.797	17.6323	17.6669	17.6569	17.7212	17.7014	0.0243876	0.897313	0.682986	-0.0382127	0.967778	0.525088
Q9BV73	CEP250	Centrosome-associated protein CEP250 OS=Homo sapiens OX=9606 GN=CEP250 PE=1 SV=2	8	17	20	17	281	20.6837	20.5251	20.4528	20.7737	20.4708	20.4878	20.6756	20.4946	20.4847	-0.235888	0.784795	5.11054e-05	-0.214174	0.935489	0.000107703
Q9C0D2	CEP295	Centrosomal protein of 295 kDa OS=Homo sapiens OX=9606 GN=CEP295 PE=1 SV=4	0	2	2	2	295	18.1023	17.4561	17.4231	17.926	17.5125	17.5862	17.9685	17.5319	17.556	-0.477148	0.739335	1.15555e-05	-0.49877	0.905243	8.03224e-06
Q5VT06	CEP350	Centrosome-associated protein 350 OS=Homo sapiens OX=9606 GN=CEP350 PE=1 SV=1	3	6	6	5	350.7	19.2356	19.1371	19.1093	19.2558	19.0652	19.2043	19.1531	19.1069	19.1401	-0.0636534	0.884881	0.129676	-0.111789	0.959225	0.016703
Q9BYV8	CEP41	Centrosomal protein of 41 kDa OS=Homo sapiens OX=9606 GN=CEP41 PE=1 SV=1	14	3	3	3	41.3	17.1121	17.0451	16.7885	17.0805	16.813	16.6406	16.9846	16.7424	16.8521	-0.298688	0.858139	0.00492841	-0.192262	0.961647	0.041335
O95684	CEP43	Centrosomal protein 43 OS=Homo sapiens OX=9606 GN=CEP43 PE=1 SV=1	15	4	4	4	43	16.9242	17.0208	17.2583	16.9949	17.1484	17.2511	17.0414	17.1791	17.0713	0.206748	0.862472	0.00771039	0.129272	0.962649	0.0618233
Q9C0F1	CEP44	Centrosomal protein of 44 kDa OS=Homo sapiens OX=9606 GN=CEP44 PE=1 SV=2	6	2	2	2	44.1	14.2292	15.1078	14.8888	13.9711	14.9694	14.6015	13.7538	14.8553	14.8534	0.796542	0.800724	0.000100873	0.992821	0.917107	1.78304e-05
Q86XR8	CEP57	Centrosomal protein of 57 kDa OS=Homo sapiens OX=9606 GN=CEP57 PE=1 SV=2	21	10	11	10	57.1	20.1879	19.9072	19.7534	20.1497	19.9154	19.752	20.1622	19.9589	19.7676	-0.408968	0.447205	6.43066e-08	-0.239487	0.90103	6.31513e-06
Q5JTW2	CEP78	Centrosomal protein of 78 kDa OS=Homo sapiens OX=9606 GN=CEP78 PE=1 SV=1	7	4	5	4	76.3	17.9399	18.0318	17.8664	17.8316	17.9454	17.9415	17.8333	18.0053	17.9227	0.0419163	0.891266	0.316541	0.125881	0.95801	0.0110139
Q9Y592	CEP83	Centrosomal protein of 83 kDa OS=Homo sapiens OX=9606 GN=CEP83 PE=1 SV=3	3	2	2	2	82.9	14.8063	15.4174	15.4939	14.7893	15.4782	15.3524	14.2202	15.5469	15.1122	0.714244	0.840649	0.00107137	0.875558	0.94167	0.000257697
Q6P2H3	CEP85	Centrosomal protein of 85 kDa OS=Homo sapiens OX=9606 GN=CEP85 PE=1 SV=1	7	4	4	4	85.6	16.997	17.9761	18.1094	17.1696	17.9951	18.2333	17.1127	17.9848	17.9711	1.01143	0.454428	7.05827e-08	0.892224	0.779893	2.11169e-07
Q5SZL2	CEP85L	Centrosomal protein of 85 kDa-like OS=Homo sapiens OX=9606 GN=CEP85L PE=1 SV=1	5	3	3	3	91.8	15.4475	15.6236	15.7302	15.6032	15.6498	15.7956	15.6357	15.7655	15.3368	0.0587092	0.896252	0.602901	0.117473	0.966457	0.308703
Q96GE4	CEP95	Centrosomal protein of 95 kDa OS=Homo sapiens OX=9606 GN=CEP95 PE=1 SV=1	3	2	2	2	95.2	16.0232	16.1191	16.2844	16.3421	16.2393	16.3208	16.1387	16.2639	16.2606	0.120591	0.885054	0.132879	0.0394169	0.968144	0.602441
Q8IW35	CEP97	Centrosomal protein of 97 kDa OS=Homo sapiens OX=9606 GN=CEP97 PE=1 SV=1	8	6	6	6	96.9	18.9553	19.673	19.6971	19.0439	19.6658	19.65	19.1019	19.7297	19.6483	0.63144	0.445366	6.28266e-08	0.655783	0.647949	4.50463e-08
Q9Y6K0	CEPT1	Choline/ethanolaminephosphotransferase 1 OS=Homo sapiens OX=9606 GN=CEPT1 PE=1 SV=1	5	2	3	2	46.5	15.9366	16.1024	16.0007	15.7605	15.9069	16.0058	15.6658	15.9531	15.9142	0.185928	0.873918	0.0294405	0.199853	0.959918	0.0214243
Q8TCT0	CERK	Ceramide kinase OS=Homo sapiens OX=9606 GN=CERK PE=1 SV=1	8	2	2	2	59.9	16.7457	16.5571	16.5374	16.7898	16.471	16.5973	16.4994	16.5841	16.5731	-0.109007	0.885782	0.147232	-0.140871	0.962972	0.0706073
Q96G23	CERS2	Ceramide synthase 2 OS=Homo sapiens OX=9606 GN=CERS2 PE=1 SV=1	9	3	3	3	44.8	19.022	19.7088	19.8832	19.159	19.7238	19.9773	19.199	19.7074	19.9051	0.795202	0.393965	3.01041e-08	0.586685	0.819293	4.29437e-07
Q9Y5P4	CERT1	Ceramide transfer protein OS=Homo sapiens OX=9606 GN=CERT1 PE=1 SV=1	20	12	14	12	70.8	20.5777	20.8871	20.5108	20.5138	20.8264	20.5702	20.5829	20.9097	20.5749	-0.00619494	0.899426	0.859922	0.316266	0.901124	6.34775e-06
P41208	CETN2	Centrin-2 OS=Homo sapiens OX=9606 GN=CETN2 PE=1 SV=1	52	7	7	7	19.7	21.1613	21.1075	20.8934	20.986	21.1666	20.9092	21.1337	21.1284	20.8723	-0.202036	0.843767	0.00136617	0.0405473	0.966995	0.385196
O15182	CETN3	Centrin-3 OS=Homo sapiens OX=9606 GN=CETN3 PE=1 SV=2	19	4	4	4	19.5	18.8239	19.1107	19.2378	18.8931	19.1479	19.3053	18.9106	19.086	19.2552	0.390249	0.608819	9.16512e-07	0.23898	0.929147	5.20266e-05
Q9Y6A4	CFAP20	Cilia- and flagella-associated protein 20 OS=Homo sapiens OX=9606 GN=CFAP20 PE=1 SV=1	32	4	4	4	22.8	18.8122	18.7407	18.7811	18.7944	18.6645	18.7427	18.8721	18.6796	18.7476	-0.0690903	0.879317	0.0599285	-0.131307	0.953248	0.00269789
P57076	CFAP298	Cilia- and flagella-associated protein 298 OS=Homo sapiens OX=9606 GN=CFAP298 PE=1 SV=1	30	7	9	7	33.2	19.2315	19.8418	19.9229	19.2414	19.8495	19.9491	19.355	19.8565	19.894	0.64599	0.375282	2.15526e-08	0.573293	0.679988	6.17471e-08
Q96G28	CFAP36	Cilia- and flagella-associated protein 36 OS=Homo sapiens OX=9606 GN=CFAP36 PE=1 SV=2	11	3	3	3	39.4	18.2901	18.4529	18.2892	18.2468	18.4311	18.3881	18.2059	18.3812	18.2145	0.0497009	0.890917	0.30179	0.174131	0.954641	0.00393295
O43822	CFAP410	Cilia- and flagella-associated protein 410 OS=Homo sapiens OX=9606 GN=CFAP410 PE=1 SV=1	12	3	3	3	28.3	17.446	17.211	17.1079	17.2657	17.1346	17.0462	17.2947	17.0948	17.1507	-0.233909	0.845754	0.00160464	-0.188694	0.956026	0.00587886
Q9P2B7	CFAP97	Cilia- and flagella-associated protein 97 OS=Homo sapiens OX=9606 GN=CFAP97 PE=1 SV=2	8	3	3	3	59.4	20.2024	19.6532	19.2287	20.292	19.6098	19.2913	20.2808	19.5671	19.3968	-0.952819	0.288387	6.69026e-09	-0.648378	0.776013	1.98806e-07
Q9UEE9	CFDP1	Craniofacial development protein 1 OS=Homo sapiens OX=9606 GN=CFDP1 PE=1 SV=1	19	5	6	5	33.6	20.6164	20.552	20.5474	20.4575	20.5121	20.4768	20.4884	20.476	20.4467	-0.0304496	0.895142	0.526248	-0.00738234	0.969238	0.876557
P23528	CFL1	Cofilin-1 OS=Homo sapiens OX=9606 GN=CFL1 PE=1 SV=3	79	18	189	17	18.5	25.8521	25.3446	25.105	25.7625	25.3274	25.1588	25.8087	25.3104	25.2177	-0.647287	0.372818	2.06984e-08	-0.480325	0.797488	2.83057e-07
O15519	CFLAR	CASP8 and FADD-like apoptosis regulator OS=Homo sapiens OX=9606 GN=CFLAR PE=1 SV=1	8	4	4	4	55.3	17.5045	18.2017	17.7973	17.4754	18.1834	17.8879	17.3984	18.1815	17.801	0.369321	0.681564	3.06993e-06	0.729421	0.458447	8.27893e-09
Q8N884	CGAS	Cyclic GMP-AMP synthase OS=Homo sapiens OX=9606 GN=CGAS PE=1 SV=2	13	5	6	5	58.8	17.8953	18.6793	18.7848	17.8881	18.5391	18.7312	17.9127	18.5944	18.7295	0.849802	0.213292	2.53933e-09	0.705571	0.514155	1.32945e-08
Q9UFW8	CGGBP1	CGG triplet repeat-binding protein 1 OS=Homo sapiens OX=9606 GN=CGGBP1 PE=1 SV=2	50	7	10	7	18.8	20.9576	20.4994	20.4474	20.9544	20.5202	20.4692	20.963	20.3997	20.5097	-0.482873	0.535074	2.3067e-07	-0.485235	0.782785	2.2109e-07
Q8WUX2	CHAC2	Glutathione-specific gamma-glutamylcyclotransferase 2 OS=Homo sapiens OX=9606 GN=CHAC2 PE=1 SV=1	26	4	4	4	20.9	16.9275	17.4731	17.6022	17.0619	17.3717	17.6789	16.9081	17.5397	17.5245	0.636032	0.649187	1.7125e-06	0.495673	0.913438	1.36328e-05
Q13111	CHAF1A	Chromatin assembly factor 1 subunit A OS=Homo sapiens OX=9606 GN=CHAF1A PE=1 SV=3	4	3	3	3	106.8	17.4018	17.9486	18.6026	17.6052	18.0169	18.5441	17.3702	18.0015	18.5201	1.09654	0.340568	1.29119e-08	0.529953	0.902537	6.86764e-06
Q96JM3	CHAMP1	Chromosome alignment-maintaining phosphoprotein 1 OS=Homo sapiens OX=9606 GN=CHAMP1 PE=1 SV=2	34	24	26	23	89	21.5195	21.4126	21.4117	21.5418	21.3821	21.3932	21.5321	21.3923	21.4381	-0.116767	0.840828	0.0010861	-0.135467	0.944164	0.000389332
Q9Y6H1	CHCHD2	Coiled-coil-helix-coiled-coil-helix domain-containing protein 2 OS=Homo sapiens OX=9606 GN=CHCHD2 PE=1 SV=1	34	3	6	3	15.5	18.1837	18.1802	18.5295	18.219	18.2098	18.4612	18.0572	18.2235	18.3093	0.280035	0.84021	0.00103623	0.051189	0.96714	0.408581
Q9NX63	CHCHD3	MICOS complex subunit MIC19 OS=Homo sapiens OX=9606 GN=CHCHD3 PE=1 SV=1	37	12	16	12	26.1	21.9872	21.8018	21.8203	21.8868	21.8758	21.7876	21.9748	21.8188	21.8269	-0.138001	0.853792	0.00324139	-0.117471	0.957074	0.00812719
Q9BRQ6	CHCHD6	MICOS complex subunit MIC25 OS=Homo sapiens OX=9606 GN=CHCHD6 PE=1 SV=1	16	3	3	3	26.4	16.9617	16.7863	16.5602	16.9772	16.7449	16.6662	16.8046	16.7105	16.7095	-0.269171	0.835378	0.000727788	-0.16723	0.9584	0.012553
O14646	CHD1	Chromodomain-helicase-DNA-binding protein 1 OS=Homo sapiens OX=9606 GN=CHD1 PE=1 SV=2	11	16	16	13	196.6	20.1469	20.9782	20.8662	20.1892	20.9029	20.8783	20.1657	20.9232	20.8298	0.690872	0.197135	1.99885e-09	0.767515	0.187536	7.79582e-10
Q86WJ1	CHD1L	Chromodomain-helicase-DNA-binding protein 1-like OS=Homo sapiens OX=9606 GN=CHD1L PE=1 SV=3	9	8	8	8	100.9	18.8546	18.9162	18.9112	18.892	18.9315	18.8308	18.9245	18.8985	18.8686	-0.0201937	0.895162	0.527564	0.025019	0.967306	0.43657
O14647	CHD2	Chromodomain-helicase-DNA-binding protein 2 OS=Homo sapiens OX=9606 GN=CHD2 PE=1 SV=2	10	15	15	12	211.2	19.8001	19.4898	19.3631	19.825	19.4912	19.3889	19.9114	19.5008	19.3787	-0.468625	0.494788	1.24906e-07	-0.351562	0.867025	1.49111e-06
Q12873	CHD3	Chromodomain-helicase-DNA-binding protein 3 OS=Homo sapiens OX=9606 GN=CHD3 PE=1 SV=3	15	24	27	14	226.5	20.5564	20.2958	20.3177	20.6476	20.2272	20.3267	20.6772	20.2676	20.3035	-0.3111	0.734686	1.01976e-05	-0.363558	0.883937	2.79404e-06
Q14839	CHD4	Chromodomain-helicase-DNA-binding protein 4 OS=Homo sapiens OX=9606 GN=CHD4 PE=1 SV=2	34	56	67	46	217.9	23.1941	23.4508	23.4416	23.1674	23.4916	23.4605	23.1955	23.4007	23.4245	0.256553	0.737564	1.10129e-05	0.262081	0.907562	9.24732e-06
Q8TD26	CHD6	Chromodomain-helicase-DNA-binding protein 6 OS=Homo sapiens OX=9606 GN=CHD6 PE=1 SV=4	2	6	6	2	305.2	17.5021	17.6368	17.7319	17.3765	17.6182	17.7425	17.4873	17.5514	17.7286	0.279028	0.782402	4.65521e-05	0.146819	0.954776	0.00408507
Q9P2D1	CHD7	Chromodomain-helicase-DNA-binding protein 7 OS=Homo sapiens OX=9606 GN=CHD7 PE=1 SV=3	3	8	8	3	335.7	17.8293	18.0101	18.2028	17.7247	18.1419	18.1191	17.8247	18.2016	18.0836	0.342233	0.807327	0.000138429	0.324988	0.94013	0.000203579
Q9HCK8	CHD8	Chromodomain-helicase-DNA-binding protein 8 OS=Homo sapiens OX=9606 GN=CHD8 PE=1 SV=5	13	27	27	21	290.3	20.3993	20.7579	20.8553	20.4356	20.7548	20.8448	20.511	20.7428	20.7829	0.379032	0.643854	1.56764e-06	0.303205	0.908984	1.01151e-05
O14757	CHEK1	Serine/threonine-protein kinase Chk1 OS=Homo sapiens OX=9606 GN=CHEK1 PE=1 SV=2	8	4	4	4	54.4	17.2227	18.7735	19.3615	17.4534	18.866	19.4059	17.5379	18.7816	19.2718	1.94177	0.113928	7.20238e-10	1.40238	0.512823	1.3131e-08
Q8IWX8	CHERP	Calcium homeostasis endoplasmic reticulum protein OS=Homo sapiens OX=9606 GN=CHERP PE=1 SV=3	25	19	22	19	103.6	21.9032	22.0474	22.0888	21.8777	22.1132	22.1037	21.9124	22.0722	22.0253	0.174835	0.821498	0.000297632	0.179811	0.941283	0.000242581
Q9BWS9	CHID1	Chitinase domain-containing protein 1 OS=Homo sapiens OX=9606 GN=CHID1 PE=1 SV=1	26	9	10	9	44.9	21.3473	21.0293	21.057	21.3058	21.0049	21.0384	21.262	20.9606	21.0331	-0.262192	0.743888	1.31122e-05	-0.306747	0.889666	3.5834e-06
P35790	CHKA	Choline kinase alpha OS=Homo sapiens OX=9606 GN=CHKA PE=1 SV=3	4	2	2	2	52.2	15.9368	16.9136	17.0317	16.2125	16.7275	17.045	16.2287	16.8388	17.0203	0.906345	0.595387	7.44651e-07	0.700675	0.901647	6.5338e-06
Q9Y259	CHKB	Choline/ethanolamine kinase OS=Homo sapiens OX=9606 GN=CHKB PE=1 SV=3	13	4	4	4	45.2	17.6275	17.5384	17.4519	17.7611	17.4453	17.4362	17.659	17.4494	17.4881	-0.223828	0.827069	0.000417873	-0.204884	0.947826	0.00077412
P24386	CHM	Rab proteins geranylgeranyltransferase component A 1 OS=Homo sapiens OX=9606 GN=CHM PE=1 SV=3	16	8	9	5	73.4	18.9671	19.1849	18.9458	18.9981	19.1967	19.1106	18.9747	19.1929	19.0753	0.0639555	0.88583	0.148229	0.211578	0.945874	0.000529623
Q9HD42	CHMP1A	Charged multivesicular body protein 1a OS=Homo sapiens OX=9606 GN=CHMP1A PE=1 SV=1	16	4	7	4	21.7	21.0049	20.8834	20.8056	20.9902	20.87	20.8801	21.0367	20.9559	20.9861	-0.120053	0.873362	0.0274366	-0.107516	0.961751	0.0430719
Q7LBR1	CHMP1B	Charged multivesicular body protein 1b OS=Homo sapiens OX=9606 GN=CHMP1B PE=1 SV=1	20	5	10	5	22.1	21.8644	21.4006	21.1499	21.7618	21.3318	21.1784	21.8506	21.3504	21.3122	-0.612124	0.562048	3.70889e-07	-0.464691	0.891378	3.87681e-06
O43633	CHMP2A	Charged multivesicular body protein 2a OS=Homo sapiens OX=9606 GN=CHMP2A PE=1 SV=1	20	4	6	4	25.1	20.1476	20.4695	20.4603	20.1015	20.4679	20.5893	20.0722	20.3062	20.3952	0.374441	0.804647	0.000121406	0.307397	0.945703	0.000513103
Q9UQN3	CHMP2B	Charged multivesicular body protein 2b OS=Homo sapiens OX=9606 GN=CHMP2B PE=1 SV=1	34	9	11	9	23.9	20.9381	21.2126	20.9795	20.8807	21.2959	21.0109	20.9291	21.1934	20.9797	0.0740878	0.878421	0.0530996	0.318028	0.896573	4.99109e-06
Q9Y3E7	CHMP3	Charged multivesicular body protein 3 OS=Homo sapiens OX=9606 GN=CHMP3 PE=1 SV=3	9	2	3	2	25.1	17.3209	17.3575	17.1908	17.1892	17.0686	17.0381	17.1142	17.1315	17.0825	-0.104292	0.888778	0.224375	-0.0222459	0.968905	0.787147
Q9BY43	CHMP4A	Charged multivesicular body protein 4a OS=Homo sapiens OX=9606 GN=CHMP4A PE=1 SV=3	32	7	9	7	25.1	19.4027	19.5766	19.6817	19.317	19.6063	19.7202	19.3785	19.5389	19.6019	0.301818	0.764362	2.44728e-05	0.207824	0.944552	0.000416675
Q9H444	CHMP4B	Charged multivesicular body protein 4b OS=Homo sapiens OX=9606 GN=CHMP4B PE=1 SV=1	50	9	11	9	24.9	21.0387	21.192	20.9428	20.9303	21.2263	20.9569	21.0076	21.1651	20.9694	-0.0358259	0.891108	0.309761	0.202248	0.939259	0.000179183
Q9NZZ3	CHMP5	Charged multivesicular body protein 5 OS=Homo sapiens OX=9606 GN=CHMP5 PE=1 SV=1	41	6	10	6	24.6	18.1106	18.1964	18.212	18.0864	18.2673	18.089	18.0495	18.2836	18.1079	0.054114	0.888208	0.20716	0.166889	0.952634	0.00230319
Q8WUX9	CHMP7	Charged multivesicular body protein 7 OS=Homo sapiens OX=9606 GN=CHMP7 PE=1 SV=1	37	14	17	14	50.9	20.5717	20.3114	20.2625	20.5819	20.3218	20.2232	20.5764	20.2465	20.2334	-0.336955	0.59555	7.47465e-07	-0.283406	0.887461	3.24783e-06
Q9UHD1	CHORDC1	Cysteine and histidine-rich domain-containing protein 1 OS=Homo sapiens OX=9606 GN=CHORDC1 PE=1 SV=2	55	14	37	14	37.5	22.8321	24.2187	24.2536	22.8838	24.2503	24.3059	22.8947	24.3195	24.1202	1.35636	0.0776545	4.38886e-10	1.3926	0.101275	3.46372e-10
Q99653	CHP1	Calcineurin B homologous protein 1 OS=Homo sapiens OX=9606 GN=CHP1 PE=1 SV=3	26	5	5	5	22.4	18.4571	18.9485	18.7038	18.5167	18.9073	18.858	18.4546	18.789	18.7749	0.30276	0.814246	0.000197966	0.405481	0.918952	2.05877e-05
Q9NRG0	CHRAC1	Chromatin accessibility complex protein 1 OS=Homo sapiens OX=9606 GN=CHRAC1 PE=1 SV=1	25	2	3	2	14.7	13.4415	14.0284	13.9411	13.6131	14.3161	14.2545	13.9954	13.8132	14.03	0.391871	0.875548	0.0363081	0.369241	0.961908	0.0458356
Q86X52	CHSY1	Chondroitin sulfate synthase 1 OS=Homo sapiens OX=9606 GN=CHSY1 PE=1 SV=3	3	2	2	2	91.7	15.6304	15.4521	15.4496	15.6299	15.642	15.5836	15.8745	15.2694	15.541	-0.18685	0.881695	0.0830513	-0.257096	0.960342	0.0250539
Q8WVB6	CHTF18	Chromosome transmission fidelity protein 18 homolog OS=Homo sapiens OX=9606 GN=CHTF18 PE=1 SV=1	5	4	4	3	107.3	16.4328	16.9877	17.8705	16.2369	17.2695	17.7637	16.6749	17.1223	17.7052	1.33161	0.580471	5.37591e-07	0.678291	0.937104	0.000132872
Q9Y3Y2	CHTOP	Chromatin target of PRMT1 protein OS=Homo sapiens OX=9606 GN=CHTOP PE=1 SV=2	29	5	13	5	26.4	21.1553	20.5748	20.7695	20.8092	20.642	20.6042	20.6953	20.5081	20.492	-0.264683	0.876576	0.0415337	-0.311652	0.959834	0.020782
O15111	CHUK	Inhibitor of nuclear factor kappa-B kinase subunit alpha OS=Homo sapiens OX=9606 GN=CHUK PE=1 SV=2	17	11	13	10	84.6	20.8976	20.7897	20.6516	20.8485	20.7391	20.6818	20.8881	20.7262	20.6923	-0.202848	0.786527	5.47503e-05	-0.126436	0.951234	0.00163397
Q8WUH1	CHURC1	Protein Churchill OS=Homo sapiens OX=9606 GN=CHURC1 PE=1 SV=2	28	3	3	3	16.1	17.3632	17.9152	17.7674	17.4563	17.8745	17.901	17.4059	17.8338	17.711	0.384662	0.766879	2.66139e-05	0.466036	0.898675	5.56387e-06
O76071	CIAO1	Probable cytosolic iron-sulfur protein assembly protein CIAO1 OS=Homo sapiens OX=9606 GN=CIAO1 PE=1 SV=1	35	8	9	8	37.8	19.6318	19.8995	20.0041	19.5777	19.8518	20.0142	19.6135	19.7886	20.0366	0.410595	0.580323	5.35947e-07	0.238954	0.928264	4.75163e-05
Q9Y3D0	CIAO2B	Cytosolic iron-sulfur assembly component 2B OS=Homo sapiens OX=9606 GN=CIAO2B PE=1 SV=1	39	3	4	3	17.7	16.9737	17.8492	17.9477	17.2701	17.8494	17.9542	17.3819	17.9033	17.8428	0.706343	0.758969	2.0564e-05	0.658756	0.925388	3.58941e-05
Q6FI81	CIAPIN1	Anamorsin OS=Homo sapiens OX=9606 GN=CIAPIN1 PE=1 SV=2	44	12	16	12	33.6	21.7279	21.6899	21.7649	21.7431	21.6666	21.7697	21.6865	21.7332	21.7602	0.0457476	0.885244	0.136471	-0.0225847	0.967329	0.440547
Q99828	CIB1	Calcium and integrin-binding protein 1 OS=Homo sapiens OX=9606 GN=CIB1 PE=1 SV=4	56	10	10	10	21.7	20.5383	19.9131	19.9033	20.5073	19.9339	19.9822	20.5258	19.9212	20.1805	-0.501827	0.745528	1.37371e-05	-0.601054	0.886296	3.08741e-06
Q96RK0	CIC	Protein capicua homolog OS=Homo sapiens OX=9606 GN=CIC PE=1 SV=2	7	5	5	5	163.7	17.1882	17.1037	17.2229	17.2146	17.0804	17.2329	17.2406	17.1958	17.1225	-0.0217265	0.896337	0.609104	-0.0878446	0.962602	0.0606585
Q8TCG1	CIP2A	Protein CIP2A OS=Homo sapiens OX=9606 GN=CIP2A PE=1 SV=2	3	2	2	2	102.1	15.8209	16.7193	17.5266	15.5823	16.6829	17.4325	15.7234	16.7714	17.358	1.73015	0.0806922	4.66883e-10	1.01566	0.665067	5.3446e-08
Q86X95	CIR1	Corepressor interacting with RBPJ 1 OS=Homo sapiens OX=9606 GN=CIR1 PE=1 SV=1	9	3	3	3	52.3	18.7817	19.057	18.8024	18.8881	18.8619	18.8751	18.7536	18.9564	18.8666	0.0402346	0.894261	0.470773	0.150644	0.959724	0.0199677
Q14011	CIRBP	Cold-inducible RNA-binding protein OS=Homo sapiens OX=9606 GN=CIRBP PE=1 SV=1	33	4	6	4	18.6	21.5866	21.1362	21.1803	21.5524	21.146	21.152	21.6566	21.1261	21.2164	-0.415648	0.570537	4.38067e-07	-0.462457	0.766952	1.736e-07
Q9NZ45	CISD1	CDGSH iron-sulfur domain-containing protein 1 OS=Homo sapiens OX=9606 GN=CISD1 PE=1 SV=1	44	4	9	4	12.2	20.4892	20.246	20.216	20.5192	20.1845	20.2388	20.3607	20.1945	20.1867	-0.242513	0.820041	0.000273429	-0.248047	0.94099	0.000231846
P0C7P0	CISD3	CDGSH iron-sulfur domain-containing protein 3, mitochondrial OS=Homo sapiens OX=9606 GN=CISD3 PE=1 SV=1	25	3	4	3	14.2	18.4197	18.0165	18.0926	18.4616	17.9816	18.152	18.3466	18.1666	18.1639	-0.273134	0.828509	0.000458045	-0.35441	0.931374	6.61088e-05
Q9NSE2	CISH	Cytokine-inducible SH2-containing protein OS=Homo sapiens OX=9606 GN=CISH PE=1 SV=1	13	2	3	2	28.6	16.2815	16.8389	16.8552	16.4241	16.9023	16.7548	16.3522	16.764	16.5516	0.367956	0.835612	0.000739921	0.482503	0.935176	0.000103537
Q9ULV3	CIZ1	Cip1-interacting zinc finger protein OS=Homo sapiens OX=9606 GN=CIZ1 PE=1 SV=2	15	8	10	8	100	19.6795	19.753	19.8016	19.7331	19.7477	19.8484	19.8326	19.7598	19.7848	0.0631607	0.88551	0.14169	0.00512661	0.969319	0.898908
Q07065	CKAP4	Cytoskeleton-associated protein 4 OS=Homo sapiens OX=9606 GN=CKAP4 PE=1 SV=2	43	19	21	19	66	20.9867	21.1949	21.181	20.9436	21.1713	21.2036	21.0455	21.2063	21.1288	0.1792	0.828814	0.000467109	0.198901	0.940649	0.000220078
Q14008	CKAP5	Cytoskeleton-associated protein 5 OS=Homo sapiens OX=9606 GN=CKAP5 PE=1 SV=3	31	57	66	57	225.4	23.2371	23.5887	23.5009	23.2672	23.6048	23.5376	23.3031	23.5878	23.5125	0.24789	0.714851	6.23139e-06	0.324632	0.836961	6.37712e-07
P33552	CKS2	Cyclin-dependent kinases regulatory subunit 2 OS=Homo sapiens OX=9606 GN=CKS2 PE=1 SV=1	20	2	2	2	9.9	17.0313	18.5825	18.8714	17.183	18.6953	18.891	17.088	18.5806	18.7077	1.72259	0.0551063	2.74956e-10	1.51867	0.197053	8.51582e-10
Q7Z460	CLASP1	CLIP-associating protein 1 OS=Homo sapiens OX=9606 GN=CLASP1 PE=1 SV=1	21	29	30	24	169.3	21.154	21.7675	21.7207	21.2073	21.7919	21.7482	21.2033	21.7722	21.6522	0.518872	0.42572	4.7154e-08	0.589022	0.529378	1.53847e-08
O75122	CLASP2	CLIP-associating protein 2 OS=Homo sapiens OX=9606 GN=CLASP2 PE=1 SV=3	17	19	22	14	141	21.0025	20.9825	21.0831	20.985	21.005	21.0693	21.0341	20.9982	21.0337	0.0548077	0.880113	0.0667938	-0.0119442	0.968398	0.660668
Q8N2M8	CLASRP	CLK4-associating serine/arginine rich protein OS=Homo sapiens OX=9606 GN=CLASRP PE=1 SV=4	6	4	4	4	77.1	19.4358	19.5545	19.609	19.4918	19.5328	19.6627	19.4896	19.5247	19.5499	0.134811	0.853198	0.00306805	0.064953	0.963443	0.0858948
Q96S66	CLCC1	Chloride channel CLIC-like protein 1 OS=Homo sapiens OX=9606 GN=CLCC1 PE=1 SV=1	13	7	7	7	62	19.1964	19.3481	19.2782	19.1133	19.4411	19.2268	19.1217	19.3519	19.0962	0.0565928	0.890533	0.2863	0.236598	0.949243	0.00104139
P51798	CLCN7	H(+)/Cl(-) exchange transporter 7 OS=Homo sapiens OX=9606 GN=CLCN7 PE=1 SV=2	3	3	3	3	88.6	18.0336	17.9832	17.9516	17.8661	18.0276	17.9424	18.0789	18.0228	18.0382	-0.0154659	0.898477	0.777846	0.0183647	0.968714	0.737856
Q2KHT3	CLEC16A	Protein CLEC16A OS=Homo sapiens OX=9606 GN=CLEC16A PE=1 SV=2	2	2	2	2	117.6	14.2611	14.5145	14.4909	14.2715	14.3224	14.385	14.4898	14.2351	14.2766	0.0433451	0.89664	0.631466	0.0165071	0.969157	0.854241
Q92478	CLEC2B	C-type lectin domain family 2 member B OS=Homo sapiens OX=9606 GN=CLEC2B PE=1 SV=2	19	2	4	2	17.3	16.5701	17.0406	17.0809	16.5975	16.9483	16.9562	16.4665	17.0126	16.8117	0.404913	0.808028	0.000143358	0.455784	0.930163	5.79245e-05
Q9UHP7	CLEC2D	C-type lectin domain family 2 member D OS=Homo sapiens OX=9606 GN=CLEC2D PE=1 SV=1	29	3	3	3	21.8	15.6538	16.1098	16.1201	15.7928	16.1162	16.0499	15.6635	16.029	16.1061	0.388664	0.730632	9.17345e-06	0.381649	0.909786	1.06514e-05
O00299	CLIC1	Chloride intracellular channel protein 1 OS=Homo sapiens OX=9606 GN=CLIC1 PE=1 SV=4	80	17	32	16	26.9	22.7629	22.5216	22.4955	22.618	22.6261	22.5655	22.7419	22.5161	22.5081	-0.184573	0.853594	0.0031824	-0.152981	0.957467	0.00921699
O95833	CLIC3	Chloride intracellular channel protein 3 OS=Homo sapiens OX=9606 GN=CLIC3 PE=1 SV=2	11	2	2	2	26.6	15.7503	15.0957	15.0037	15.9914	15.0166	14.6801	15.9781	15.1218	15.3127	-0.907721	0.796937	8.49573e-05	-0.82853	0.938874	0.000169577
Q14677	CLINT1	Clathrin interactor 1 OS=Homo sapiens OX=9606 GN=CLINT1 PE=1 SV=1	23	13	15	13	68.2	21.1551	21.2401	21.3996	21.0759	21.2842	21.4062	21.0689	21.2773	21.3855	0.297135	0.695415	4.05817e-06	0.167206	0.943835	0.000367832
P30622	CLIP1	CAP-Gly domain-containing linker protein 1 OS=Homo sapiens OX=9606 GN=CLIP1 PE=1 SV=2	28	38	41	35	162.1	21.8811	22.0146	22.0718	21.9163	22.0604	22.0862	21.9159	22.0655	22.0744	0.173032	0.797523	8.72063e-05	0.142351	0.943894	0.000371571
P49761	CLK3	Dual specificity protein kinase CLK3 OS=Homo sapiens OX=9606 GN=CLK3 PE=1 SV=3	3	2	2	2	73.5	17.535	17.1893	17.1728	17.5555	17.3411	17.2503	17.469	17.3579	17.3647	-0.25724	0.846436	0.00169757	-0.223753	0.954707	0.00400721
O75503	CLN5	Ceroid-lipofuscinosis neuronal protein 5 OS=Homo sapiens OX=9606 GN=CLN5 PE=1 SV=2	9	3	3	3	41.5	16.859	16.5868	16.5479	16.6176	16.4098	16.4764	16.5271	16.4603	16.5798	-0.133208	0.884963	0.131176	-0.182266	0.962081	0.0491186
P54105	CLNS1A	Methylosome subunit pICln OS=Homo sapiens OX=9606 GN=CLNS1A PE=1 SV=1	49	7	19	7	26.2	19.243	19.5385	19.5341	19.2791	19.5376	19.5703	19.2698	19.577	19.4852	0.265914	0.727293	8.42514e-06	0.287078	0.894344	4.46639e-06
Q92989	CLP1	Polyribonucleotide 5'-hydroxyl-kinase Clp1 OS=Homo sapiens OX=9606 GN=CLP1 PE=1 SV=1	10	5	5	5	47.6	19.0811	19.2021	19.171	19.0954	19.1405	19.1894	19.0691	19.2021	19.1173	0.0773884	0.874031	0.0298653	0.0997162	0.957363	0.00891259
Q9H078	CLPB	Caseinolytic peptidase B protein homolog OS=Homo sapiens OX=9606 GN=CLPB PE=1 SV=1	21	13	13	13	78.7	20.2997	20.5441	20.7331	20.2829	20.5388	20.6985	20.2948	20.5175	20.6595	0.404579	0.48157	1.02969e-07	0.241023	0.906258	8.5368e-06
Q16740	CLPP	ATP-dependent Clp protease proteolytic subunit, mitochondrial OS=Homo sapiens OX=9606 GN=CLPP PE=1 SV=1	26	6	7	6	30.2	18.2789	18.2281	18.4544	18.2921	18.2648	18.4432	18.4162	18.3499	18.4304	0.113625	0.873816	0.0290615	-0.0480943	0.966399	0.301311
O96005	CLPTM1	Cleft lip and palate transmembrane protein 1 OS=Homo sapiens OX=9606 GN=CLPTM1 PE=1 SV=1	13	6	7	6	76	18.9199	19.2413	19.1972	19.0276	19.2026	19.1706	18.8433	19.163	19.1359	0.237652	0.831869	0.00057137	0.272051	0.940543	0.000216588
Q96KA5	CLPTM1L	Cleft lip and palate transmembrane protein 1-like protein OS=Homo sapiens OX=9606 GN=CLPTM1L PE=1 SV=1	8	4	4	4	62.2	18.9355	18.8422	18.8925	18.9162	18.9745	18.8277	18.9452	18.8645	18.9734	-0.0344411	0.894166	0.465078	-0.0385511	0.967181	0.415305
O76031	CLPX	ATP-dependent Clp protease ATP-binding subunit clpX-like, mitochondrial OS=Homo sapiens OX=9606 GN=CLPX PE=1 SV=2	29	15	15	15	69.2	19.888	20.3495	20.5712	19.8724	20.3651	20.5632	19.9511	20.4312	20.4969	0.639926	0.372887	2.07219e-08	0.478108	0.794164	2.6711e-07
Q9HAW4	CLSPN	Claspin OS=Homo sapiens OX=9606 GN=CLSPN PE=1 SV=3	2	2	2	2	151	14.433	13.6665	13.4765	13.4082	13.6506	13.9026	14.6399	14.4277	14.0577	-0.348081	0.891213	0.314231	-0.245449	0.967501	0.471533
P09496	CLTA	Clathrin light chain A OS=Homo sapiens OX=9606 GN=CLTA PE=1 SV=1	10	4	5	4	27.1	20.5771	20.7192	20.8821	20.3921	20.8062	20.9319	20.4961	20.7592	20.8288	0.392472	0.760552	2.16253e-05	0.273087	0.943481	0.00034632
P09497	CLTB	Clathrin light chain B OS=Homo sapiens OX=9606 GN=CLTB PE=1 SV=1	31	9	11	9	25.2	21.8756	21.7703	21.7515	21.8053	21.8741	21.8038	21.8332	21.8021	21.7156	-0.0810666	0.878874	0.0564424	-0.0225489	0.967939	0.558179
Q00610	CLTC	Clathrin heavy chain 1 OS=Homo sapiens OX=9606 GN=CLTC PE=1 SV=5	54	71	125	71	191.5	24.6192	24.6598	24.5457	24.5858	24.6602	24.5848	24.5976	24.6202	24.6041	-0.022657	0.893474	0.425207	0.0458767	0.964329	0.124913
O75153	CLUH	Clustered mitochondria protein homolog OS=Homo sapiens OX=9606 GN=CLUH PE=1 SV=2	29	32	39	32	146.6	21.2515	22.381	22.7068	21.3715	22.4016	22.7183	21.2416	22.4061	22.5684	1.3763	0.0630084	3.26297e-10	1.10803	0.300226	2.27623e-09
Q8N0X4	CLYBL	Citramalyl-CoA lyase, mitochondrial OS=Homo sapiens OX=9606 GN=CLYBL PE=1 SV=2	30	10	11	10	37.3	21.2153	20.7121	20.5095	21.1705	20.7026	20.5488	21.1244	20.669	20.6412	-0.60358	0.466268	8.2743e-08	-0.475518	0.838158	6.56531e-07
Q8NFW8	CMAS	N-acylneuraminate cytidylyltransferase OS=Homo sapiens OX=9606 GN=CMAS PE=1 SV=2	32	13	18	13	48.3	22.2934	21.8168	21.5206	22.2468	21.7729	21.5601	22.251	21.7873	21.6358	-0.691595	0.29345	7.19059e-09	-0.471403	0.779621	2.10269e-07
P30085	CMPK1	UMP-CMP kinase OS=Homo sapiens OX=9606 GN=CMPK1 PE=1 SV=3	52	9	16	9	22.2	21.7963	21.3898	21.2678	21.646	21.5485	21.2888	21.7135	21.4214	21.3573	-0.41397	0.759827	2.1131e-05	-0.265396	0.946581	0.000605402
Q9BQ75	CMSS1	Protein CMSS1 OS=Homo sapiens OX=9606 GN=CMSS1 PE=1 SV=2	23	6	6	6	31.9	19.6994	20.1114	20.1591	19.6704	20.0466	20.1676	19.7201	20.0633	20.0752	0.437318	0.559693	3.54722e-07	0.377138	0.861919	1.26485e-06
Q96MX0	CMTM3	CKLF-like MARVEL transmembrane domain-containing protein 3 OS=Homo sapiens OX=9606 GN=CMTM3 PE=1 SV=1	10	2	2	2	19.7	20.1853	19.9606	19.8389	20.0773	19.877	19.8111	20.0813	19.9461	19.9415	-0.250775	0.823538	0.000336081	-0.186718	0.952864	0.0024426
Q8N1G2	CMTR1	Cap-specific mRNA (nucleoside-2'-O-)-methyltransferase 1 OS=Homo sapiens OX=9606 GN=CMTR1 PE=1 SV=1	9	8	8	8	95.3	20.3604	20.3225	20.2176	20.3728	20.3404	20.2714	20.4209	20.2374	20.2036	-0.15382	0.847865	0.001914	-0.0846161	0.961656	0.0414779
P62633	CNBP	Cellular nucleic acid-binding protein OS=Homo sapiens OX=9606 GN=CNBP PE=1 SV=1	59	9	14	9	19.5	21.6688	22.0351	22.0114	21.7383	22.1854	22.146	21.735	22.1569	22.1783	0.397855	0.774556	3.47602e-05	0.411761	0.92198	2.64429e-05
Q96KP4	CNDP2	Cytosolic non-specific dipeptidase OS=Homo sapiens OX=9606 GN=CNDP2 PE=1 SV=2	57	21	41	21	52.8	22.5805	22.2755	22.2282	22.5812	22.2288	22.2279	22.5223	22.2664	22.229	-0.332956	0.587383	6.22452e-07	-0.304473	0.86369	1.33768e-06
Q8N9A8	CNEP1R1	Nuclear envelope phosphatase-regulatory subunit 1 OS=Homo sapiens OX=9606 GN=CNEP1R1 PE=1 SV=1	20	2	2	2	14.3	17.5578	17.3965	17.4521	17.5426	17.4025	17.3637	17.5993	17.4887	17.182	-0.233999	0.856406	0.00415545	-0.137328	0.962244	0.0524476
G9CGD6	CNK3/IPCEF1	CNK3/IPCEF1 fusion protein OS=Homo sapiens OX=9606 GN=CNK3/IPCEF1 PE=1 SV=1	7	6	6	6	100.3	20.8979	19.8968	19.757	20.7836	19.8843	19.7744	20.8619	19.7858	19.9606	-1.01714	0.38946	2.76361e-08	-0.992185	0.618773	3.44117e-08
Q99439	CNN2	Calponin-2 OS=Homo sapiens OX=9606 GN=CNN2 PE=1 SV=4	61	15	35	12	33.7	22.9613	22.3084	22.1646	22.8626	22.3268	22.1648	22.942	22.2579	22.2742	-0.720746	0.382699	2.44578e-08	-0.624244	0.712324	8.66865e-08
Q15417	CNN3	Calponin-3 OS=Homo sapiens OX=9606 GN=CNN3 PE=1 SV=1	12	5	6	2	36.4	17.9341	17.9121	17.6999	18.0748	17.8477	17.6574	17.9896	17.8396	17.7908	-0.283444	0.811113	0.000167771	-0.132993	0.959463	0.0181798
Q8NE01	CNNM3	Metal transporter CNNM3 OS=Homo sapiens OX=9606 GN=CNNM3 PE=1 SV=1	12	6	6	6	76.1	18.8667	18.3578	18.3099	18.6947	18.3819	18.2746	18.8283	18.434	18.4071	-0.466016	0.720501	7.1255e-06	-0.405296	0.919907	2.22355e-05
Q6P4Q7	CNNM4	Metal transporter CNNM4 OS=Homo sapiens OX=9606 GN=CNNM4 PE=1 SV=3	3	2	2	2	86.6	16.1407	17.1611	16.9245	16.096	17.0268	16.8326	16.2753	17.0034	16.8152	0.686785	0.597328	7.79055e-07	0.893121	0.704674	7.96898e-08
A5YKK6	CNOT1	CCR4-NOT transcription complex subunit 1 OS=Homo sapiens OX=9606 GN=CNOT1 PE=1 SV=2	22	45	52	45	266.8	22.3891	22.4287	22.4155	22.3934	22.4511	22.4206	22.4039	22.4209	22.3975	0.0157712	0.895033	0.51916	0.0381047	0.964585	0.139349
Q9H9A5	CNOT10	CCR4-NOT transcription complex subunit 10 OS=Homo sapiens OX=9606 GN=CNOT10 PE=1 SV=1	17	10	11	10	82.3	19.5082	19.6242	19.7405	19.5602	19.6904	19.7018	19.5498	19.6356	19.6853	0.169791	0.82172	0.000301553	0.110687	0.95544	0.00494205
Q9UKZ1	CNOT11	CCR4-NOT transcription complex subunit 11 OS=Homo sapiens OX=9606 GN=CNOT11 PE=1 SV=1	15	6	8	6	55.2	19.6019	19.7772	19.8777	19.688	19.8079	19.8305	19.6553	19.8369	19.8461	0.203052	0.802455	0.000109359	0.158929	0.946947	0.000649971
Q9NZN8	CNOT2	CCR4-NOT transcription complex subunit 2 OS=Homo sapiens OX=9606 GN=CNOT2 PE=1 SV=1	18	8	8	8	59.7	18.8669	18.8213	18.7428	18.9128	18.9317	18.7888	18.934	18.7307	18.8638	-0.10611	0.880571	0.0711195	-0.0766739	0.9651	0.17364
O75175	CNOT3	CCR4-NOT transcription complex subunit 3 OS=Homo sapiens OX=9606 GN=CNOT3 PE=1 SV=1	10	7	8	7	81.8	20.314	20.5438	20.4622	20.3604	20.5244	20.4347	20.3789	20.514	20.4349	0.092839	0.86172	0.00711808	0.176334	0.934876	9.97327e-05
O95628	CNOT4	CCR4-NOT transcription complex subunit 4 OS=Homo sapiens OX=9606 GN=CNOT4 PE=1 SV=3	12	6	7	6	63.5	17.6751	18.0444	17.92	17.7047	17.9765	17.9182	17.7003	17.8805	17.9513	0.23643	0.814874	0.000204798	0.273733	0.931562	6.75096e-05
Q96LI5	CNOT6L	CCR4-NOT transcription complex subunit 6-like OS=Homo sapiens OX=9606 GN=CNOT6L PE=1 SV=2	8	4	4	4	63	18.8632	18.7046	18.8091	18.8918	18.684	18.7245	18.8228	18.6868	18.7472	-0.0989549	0.865659	0.0109371	-0.167415	0.944667	0.000425302
Q9UIV1	CNOT7	CCR4-NOT transcription complex subunit 7 OS=Homo sapiens OX=9606 GN=CNOT7 PE=1 SV=3	23	5	6	5	32.7	18.9303	18.8506	18.8546	18.8826	18.9683	18.8168	18.9614	18.8723	18.8097	-0.0977346	0.873286	0.0271762	-0.0277219	0.967517	0.474534
Q92600	CNOT9	CCR4-NOT transcription complex subunit 9 OS=Homo sapiens OX=9606 GN=CNOT9 PE=1 SV=1	19	6	6	6	33.6	18.4529	18.4764	18.8978	18.537	18.6278	18.9519	18.6084	18.5758	18.8315	0.360964	0.79327	7.23961e-05	0.0272212	0.968214	0.618099
P09543	CNP	2',3'-cyclic-nucleotide 3'-phosphodiesterase OS=Homo sapiens OX=9606 GN=CNP PE=1 SV=2	41	18	20	17	47.5	21.0221	21.0961	21.095	21.0102	21.1329	21.0621	21.027	21.0712	21.0646	0.0541068	0.880356	0.0690593	0.0802773	0.958608	0.0134766
Q9Y2B0	CNPY2	Protein canopy homolog 2 OS=Homo sapiens OX=9606 GN=CNPY2 PE=1 SV=1	42	6	8	6	20.6	19.3641	19.5976	19.6862	19.4749	19.6427	19.7854	19.3041	19.6491	19.7162	0.348214	0.771424	3.11068e-05	0.248714	0.944285	0.000397625
Q9BT09	CNPY3	Protein canopy homolog 3 OS=Homo sapiens OX=9606 GN=CNPY3 PE=1 SV=1	31	7	7	7	30.7	19.3103	19.4166	19.367	19.2942	19.4086	19.3198	19.2775	19.3388	19.2708	0.0251949	0.894309	0.473708	0.0939779	0.959858	0.0209646
Q8N129	CNPY4	Protein canopy homolog 4 OS=Homo sapiens OX=9606 GN=CNPY4 PE=1 SV=1	17	3	4	3	28.3	18.5858	18.0263	17.9925	18.7095	18.1199	18.0267	18.6786	18.1134	18.1512	-0.601177	0.594805	7.34739e-07	-0.571455	0.858348	1.13376e-06
Q6PJW8	CNST	Consortin OS=Homo sapiens OX=9606 GN=CNST PE=1 SV=3	10	8	8	8	79.5	19.78	19.3829	19.4533	19.7083	19.527	19.4975	19.7692	19.4123	19.4137	-0.297697	0.789528	6.1858e-05	-0.311766	0.92729	4.31012e-05
Q7Z7A1	CNTRL	Centriolin OS=Homo sapiens OX=9606 GN=CNTRL PE=1 SV=2	7	17	17	16	268.7	21.4005	20.7942	20.536	21.4426	20.7322	20.4463	21.436	20.7503	20.6026	-0.898098	0.22798	3.04323e-09	-0.667511	0.641436	4.23242e-08
Q8N137	CNTROB	Centrobin OS=Homo sapiens OX=9606 GN=CNTROB PE=1 SV=1	8	6	6	6	101.2	19.6393	19.2879	19.2977	19.5401	19.3431	19.2365	19.537	19.318	19.2924	-0.296629	0.748817	1.51061e-05	-0.255855	0.928602	4.91803e-05
Q5JTJ3	COA6	Cytochrome c oxidase assembly factor 6 homolog OS=Homo sapiens OX=9606 GN=COA6 PE=1 SV=1	22	2	3	2	14.1	18.0819	18.0356	17.9637	17.9695	17.8862	17.9184	17.9923	18.015	18.0225	-0.0463539	0.892337	0.365814	-0.0356452	0.96756	0.48265
Q96BR5	COA7	Cytochrome c oxidase assembly factor 7 OS=Homo sapiens OX=9606 GN=COA7 PE=1 SV=2	15	4	4	4	25.7	18.8427	19.7101	20.051	18.9651	19.767	20.1303	18.9296	19.8315	19.987	1.14366	0.195183	1.94507e-09	0.857084	0.582101	2.52839e-08
Q13057	COASY	Bifunctional coenzyme A synthase OS=Homo sapiens OX=9606 GN=COASY PE=1 SV=4	32	13	15	12	62.3	20.2881	20.1598	20.166	20.3552	20.1927	20.233	20.4018	20.1975	20.2572	-0.129625	0.860764	0.00643922	-0.16502	0.950873	0.00150103
Q8WTW3	COG1	Conserved oligomeric Golgi complex subunit 1 OS=Homo sapiens OX=9606 GN=COG1 PE=1 SV=1	12	9	9	9	108.9	18.6162	18.7721	18.7417	18.6849	18.7372	18.8012	18.7528	18.902	18.7411	0.0766931	0.88619	0.15594	0.119148	0.961528	0.0394474
Q14746	COG2	Conserved oligomeric Golgi complex subunit 2 OS=Homo sapiens OX=9606 GN=COG2 PE=1 SV=1	22	11	12	11	83.2	18.8654	18.9402	19.1066	18.8343	19.0377	19.0891	18.8416	19.0448	19.0131	0.222483	0.814848	0.000204507	0.160461	0.951958	0.00194569
Q96JB2	COG3	Conserved oligomeric Golgi complex subunit 3 OS=Homo sapiens OX=9606 GN=COG3 PE=1 SV=3	19	11	11	11	94	19.5893	19.7933	19.7279	19.6908	19.7503	19.7175	19.5486	19.6931	19.6648	0.0938402	0.878664	0.0548656	0.135978	0.957969	0.0108648
Q9H9E3	COG4	Conserved oligomeric Golgi complex subunit 4 OS=Homo sapiens OX=9606 GN=COG4 PE=1 SV=3	10	7	7	7	89	19.4224	19.6506	19.8025	19.3886	19.5871	19.7384	19.348	19.6173	19.7268	0.369533	0.630457	1.266e-06	0.231952	0.930119	5.76502e-05
Q9UP83	COG5	Conserved oligomeric Golgi complex subunit 5 OS=Homo sapiens OX=9606 GN=COG5 PE=1 SV=3	13	9	10	9	92.7	19.4626	19.5775	19.6023	19.5085	19.5747	19.6634	19.4317	19.5607	19.6363	0.166436	0.821051	0.000289949	0.103411	0.956249	0.00629017
Q9Y2V7	COG6	Conserved oligomeric Golgi complex subunit 6 OS=Homo sapiens OX=9606 GN=COG6 PE=1 SV=2	6	3	3	3	73.2	17.9753	17.9502	17.979	17.946	17.9656	17.9286	17.8458	17.9614	17.8556	-0.00130975	0.900703	0.975631	0.0367101	0.967097	0.401531
P83436	COG7	Conserved oligomeric Golgi complex subunit 7 OS=Homo sapiens OX=9606 GN=COG7 PE=1 SV=1	11	7	7	7	86.3	19.5613	19.7418	19.8353	19.5623	19.7347	19.8276	19.4907	19.7779	19.7861	0.27827	0.718546	6.79892e-06	0.21345	0.930088	5.74625e-05
Q96MW5	COG8	Conserved oligomeric Golgi complex subunit 8 OS=Homo sapiens OX=9606 GN=COG8 PE=1 SV=2	4	3	3	3	68.4	18.2467	18.2277	18.2998	18.2079	18.2041	18.2521	18.1673	18.1676	18.2167	0.0489039	0.887041	0.175825	-0.00749253	0.969056	0.826999
P38432	COIL	Coilin OS=Homo sapiens OX=9606 GN=COIL PE=1 SV=1	20	9	9	9	62.6	18.5679	19.1155	19.0831	18.6117	19.1606	19.1587	18.6167	19.2041	19.0253	0.490248	0.577407	5.04898e-07	0.561302	0.759521	1.56124e-07
P02452	COL1A1	Collagen alpha-1(I) chain OS=Homo sapiens OX=9606 GN=COL1A1 PE=1 SV=5	1	2	2	2	138.9	18.3733	18.0656	18.2979	18.126	18.0284	18.1324	18.2347	17.9401	18.1933	-0.0368399	0.896094	0.591519	-0.233324	0.95631	0.00640794
Q02388	COL7A1	Collagen alpha-1(VII) chain OS=Homo sapiens OX=9606 GN=COL7A1 PE=1 SV=2	1	2	2	2	295	17.5976	17.1935	16.7705	17.4435	16.9763	16.8867	17.5596	17.1051	17.0355	-0.635995	0.747989	1.47458e-05	-0.441908	0.941429	0.000248132
Q8NBJ5	COLGALT1	Procollagen galactosyltransferase 1 OS=Homo sapiens OX=9606 GN=COLGALT1 PE=1 SV=1	10	7	7	7	71.6	19.5878	19.6505	19.9648	19.5235	19.6591	19.9316	19.5203	19.5995	19.868	0.377629	0.647985	1.67843e-06	0.092538	0.960421	0.0257995
Q9Y6G5	COMMD10	COMM domain-containing protein 10 OS=Homo sapiens OX=9606 GN=COMMD10 PE=1 SV=1	28	5	5	5	23	18.4644	18.2497	18.3186	18.5018	18.275	18.3838	18.5139	18.3283	18.3775	-0.133388	0.84993	0.00228695	-0.208988	0.934816	9.89951e-05
Q86X83	COMMD2	COMM domain-containing protein 2 OS=Homo sapiens OX=9606 GN=COMMD2 PE=1 SV=2	11	3	3	3	22.7	19.5472	19.5983	19.5661	19.5539	19.5059	19.5467	19.4648	19.6313	19.5069	0.0179473	0.897076	0.664538	0.0565429	0.965327	0.191328
Q9UBI1	COMMD3	COMM domain-containing protein 3 OS=Homo sapiens OX=9606 GN=COMMD3 PE=1 SV=1	35	6	9	6	22.1	19.5535	19.6806	19.6223	19.5236	19.6667	19.6454	19.538	19.7028	19.658	0.103521	0.850353	0.00237358	0.144987	0.941206	0.000239684
Q9H0A8	COMMD4	COMM domain-containing protein 4 OS=Homo sapiens OX=9606 GN=COMMD4 PE=1 SV=1	22	3	3	3	21.8	18.3637	18.3088	18.2606	18.1002	18.3722	18.2909	18.3033	18.2988	18.3717	0.0519861	0.893605	0.432517	0.0708373	0.966323	0.291834
Q7Z4G1	COMMD6	COMM domain-containing protein 6 OS=Homo sapiens OX=9606 GN=COMMD6 PE=1 SV=1	36	3	3	3	9.6	19.8526	19.569	19.3223	19.8698	19.6461	19.3739	19.7506	19.6195	19.5539	-0.407669	0.791932	6.83899e-05	-0.212848	0.955909	0.00567607
Q86VX2	COMMD7	COMM domain-containing protein 7 OS=Homo sapiens OX=9606 GN=COMMD7 PE=1 SV=2	27	5	6	5	22.5	19.553	19.3456	19.3037	19.5784	19.241	19.3001	19.6032	19.2731	19.3657	-0.255023	0.779103	4.10684e-05	-0.291666	0.91382	1.4005e-05
Q9NX08	COMMD8	COMM domain-containing protein 8 OS=Homo sapiens OX=9606 GN=COMMD8 PE=1 SV=1	11	2	2	2	21.1	18.8443	18.8994	18.9426	18.8932	18.9543	18.8964	18.7095	18.9383	18.8319	0.0746087	0.886419	0.161053	0.115002	0.961743	0.0429239
Q9P000	COMMD9	COMM domain-containing protein 9 OS=Homo sapiens OX=9606 GN=COMMD9 PE=1 SV=2	19	2	2	2	21.8	16.477	16.576	16.7164	16.5489	16.6975	16.6295	16.6092	16.5315	16.5307	0.0804841	0.888157	0.205683	0.0566346	0.966844	0.36229
P49747	COMP	Cartilage oligomeric matrix protein OS=Homo sapiens OX=9606 GN=COMP PE=1 SV=2	5	3	3	2	82.8	18.4549	18.0106	18.2146	18.4859	17.9351	18.1224	18.4014	17.8372	18.1848	-0.273497	0.81766	0.000238799	-0.519801	0.86495	1.39298e-06
P21964	COMT	Catechol O-methyltransferase OS=Homo sapiens OX=9606 GN=COMT PE=1 SV=2	34	7	10	7	30	20.2778	20.2064	20.1469	20.332	20.2022	20.1974	20.2097	20.2095	20.169	-0.102036	0.867906	0.0141468	-0.0671197	0.963189	0.0772459
Q8NHY2	COP1	E3 ubiquitin-protein ligase COP1 OS=Homo sapiens OX=9606 GN=COP1 PE=1 SV=1	2	2	2	2	80.4	17.1306	17.6641	17.4651	17.1708	17.591	17.5228	17.0082	17.658	17.4368	0.371734	0.754033	1.76475e-05	0.534537	0.848261	8.50908e-07
P53621	COPA	Coatomer subunit alpha OS=Homo sapiens OX=9606 GN=COPA PE=1 SV=2	44	47	72	47	138.3	23.0916	23.2462	23.1114	23.0921	23.2729	23.1543	23.1044	23.2389	23.1337	0.0370802	0.886675	0.166969	0.156596	0.93689	0.000129133
P53618	COPB1	Coatomer subunit beta OS=Homo sapiens OX=9606 GN=COPB1 PE=1 SV=3	42	32	54	32	107.1	22.1838	22.4541	22.3184	22.2311	22.406	22.3367	22.2416	22.4551	22.3185	0.105657	0.855803	0.00392073	0.219541	0.919591	2.16711e-05
P35606	COPB2	Coatomer subunit beta' OS=Homo sapiens OX=9606 GN=COPB2 PE=1 SV=2	33	25	32	25	102.4	22.7064	22.8255	22.7056	22.7171	22.851	22.741	22.6644	22.8412	22.7027	0.0204735	0.894017	0.456228	0.143262	0.944273	0.000396817
O14579	COPE	Coatomer subunit epsilon OS=Homo sapiens OX=9606 GN=COPE PE=1 SV=3	50	9	12	9	34.5	19.8051	19.9552	19.8418	19.9077	19.8835	19.9006	19.7434	19.9317	19.8349	0.0404055	0.892551	0.376423	0.10474	0.961498	0.0389851
Q9Y678	COPG1	Coatomer subunit gamma-1 OS=Homo sapiens OX=9606 GN=COPG1 PE=1 SV=1	65	44	65	41	97.7	23.1608	23.4415	23.3193	23.1309	23.4721	23.3378	23.216	23.4911	23.3321	0.16048	0.82611	0.000393486	0.299002	0.885264	2.95414e-06
Q9UBF2	COPG2	Coatomer subunit gamma-2 OS=Homo sapiens OX=9606 GN=COPG2 PE=1 SV=1	19	15	17	12	97.6	20.7036	20.4839	20.4902	20.6889	20.4395	20.433	20.6539	20.3947	20.4737	-0.216469	0.793513	7.31542e-05	-0.242743	0.923337	2.97677e-05
P61201	COPS2	COP9 signalosome complex subunit 2 OS=Homo sapiens OX=9606 GN=COPS2 PE=1 SV=1	44	18	26	18	51.6	21.451	21.295	21.3927	21.4662	21.3523	21.4152	21.42	21.3425	21.4173	-0.0373394	0.887998	0.201148	-0.115807	0.952127	0.00202877
Q9UNS2	COPS3	COP9 signalosome complex subunit 3 OS=Homo sapiens OX=9606 GN=COPS3 PE=1 SV=3	36	13	17	13	47.8	21.6092	21.6359	21.7028	21.5989	21.6699	21.7114	21.5764	21.6404	21.6853	0.104994	0.848599	0.00203764	0.0538624	0.962401	0.0558867
Q9BT78	COPS4	COP9 signalosome complex subunit 4 OS=Homo sapiens OX=9606 GN=COPS4 PE=1 SV=1	34	12	15	12	46.2	21.1861	21.1743	21.2873	21.2697	21.222	21.2433	21.21	21.1384	21.2954	0.0534139	0.885762	0.146814	-0.0436773	0.965723	0.226536
Q92905	COPS5	COP9 signalosome complex subunit 5 OS=Homo sapiens OX=9606 GN=COPS5 PE=1 SV=4	29	8	12	8	37.6	21.4886	21.5162	21.5971	21.4603	21.5406	21.5839	21.3919	21.4793	21.5669	0.135672	0.849161	0.00213888	0.0651011	0.963026	0.0722082
Q7L5N1	COPS6	COP9 signalosome complex subunit 6 OS=Homo sapiens OX=9606 GN=COPS6 PE=1 SV=1	33	8	11	8	36.1	20.4795	20.4006	20.4039	20.4721	20.4793	20.4221	20.538	20.4484	20.4712	-0.0641602	0.881721	0.0833547	-0.0538178	0.964544	0.136925
Q9UBW8	COPS7A	COP9 signalosome complex subunit 7a OS=Homo sapiens OX=9606 GN=COPS7A PE=1 SV=1	15	4	4	4	30.3	18.9767	19.0062	18.9245	18.8753	18.9099	18.9567	18.9568	18.9616	18.8893	-0.0127937	0.898046	0.741915	0.0230061	0.967931	0.556442
Q9H9Q2	COPS7B	COP9 signalosome complex subunit 7b OS=Homo sapiens OX=9606 GN=COPS7B PE=1 SV=1	33	8	12	8	29.6	19.6866	19.4767	19.558	19.6765	19.5603	19.5165	19.668	19.5459	19.5111	-0.148488	0.835692	0.000744105	-0.149415	0.947417	0.000713029
Q99627	COPS8	COP9 signalosome complex subunit 8 OS=Homo sapiens OX=9606 GN=COPS8 PE=1 SV=1	47	5	5	5	23.2	18.3693	18.4846	18.5567	18.5251	18.4398	18.5051	18.4201	18.4146	18.5036	0.0836265	0.880978	0.0752237	0.00817824	0.969136	0.848587
P61923	COPZ1	Coatomer subunit zeta-1 OS=Homo sapiens OX=9606 GN=COPZ1 PE=1 SV=1	36	6	14	6	20.2	20.0821	20.3237	20.2461	20.1675	20.3602	20.1924	20.1396	20.3269	20.1789	0.0760678	0.876337	0.0402493	0.207209	0.935343	0.000105733
Q9NZJ6	COQ3	Ubiquinone biosynthesis O-methyltransferase, mitochondrial OS=Homo sapiens OX=9606 GN=COQ3 PE=1 SV=3	17	5	5	5	41	18.474	18.1804	18.1803	18.5132	18.22	18.2728	18.6315	18.1882	18.301	-0.28823	0.808161	0.000144314	-0.343367	0.925816	3.73731e-05
Q5HYK3	COQ5	2-methoxy-6-polyprenyl-1,4-benzoquinol methylase, mitochondrial OS=Homo sapiens OX=9606 GN=COQ5 PE=1 SV=2	23	7	8	7	37.1	20.2535	19.2942	19.4315	20.1451	19.3299	19.3834	20.202	19.3746	19.5755	-0.736779	0.507687	1.50052e-07	-0.867359	0.623378	3.58545e-08
Q9Y2Z9	COQ6	Ubiquinone biosynthesis monooxygenase COQ6, mitochondrial OS=Homo sapiens OX=9606 GN=COQ6 PE=1 SV=2	4	2	2	2	50.8	17.8935	17.374	17.5234	17.8394	17.3711	17.4096	17.807	17.4132	17.461	-0.381985	0.665033	2.2542e-06	-0.460562	0.822173	4.56211e-07
Q99807	COQ7	5-demethoxyubiquinone hydroxylase, mitochondrial OS=Homo sapiens OX=9606 GN=COQ7 PE=1 SV=3	8	2	2	2	24.3	18.4273	17.9184	17.9113	18.3616	17.8928	17.9128	18.3599	17.8647	18.0572	-0.42253	0.692801	3.84399e-06	-0.490976	0.856729	1.08041e-06
Q8NI60	COQ8A	Atypical kinase COQ8A, mitochondrial OS=Homo sapiens OX=9606 GN=COQ8A PE=1 SV=1	11	6	8	6	71.9	19.5989	18.9736	18.9702	19.5493	19.0196	18.9823	19.5423	19.0018	18.9735	-0.58817	0.237992	3.43687e-09	-0.56518	0.39414	4.90367e-09
O75208	COQ9	Ubiquinone biosynthesis protein COQ9, mitochondrial OS=Homo sapiens OX=9606 GN=COQ9 PE=1 SV=1	14	3	3	3	35.5	18.1746	17.4142	17.6193	18.1233	17.4625	17.6307	18.0199	17.4721	17.73	-0.445953	0.696083	4.11535e-06	-0.656333	0.756927	1.50601e-07
P31146	CORO1A	Coronin-1A OS=Homo sapiens OX=9606 GN=CORO1A PE=1 SV=4	61	32	254	30	51	26.2165	25.7128	25.5058	26.1377	25.6592	25.4602	26.1422	25.6483	25.5526	-0.65922	0.355863	1.59602e-08	-0.492045	0.779078	2.08486e-07
Q9BR76	CORO1B	Coronin-1B OS=Homo sapiens OX=9606 GN=CORO1B PE=1 SV=1	3	2	2	2	54.2	17.4616	17.4834	18.1077	17.4779	17.6026	18.0257	17.5526	17.7045	17.9562	0.532526	0.724586	7.8741e-06	0.0994828	0.964342	0.125616
Q9ULV4	CORO1C	Coronin-1C OS=Homo sapiens OX=9606 GN=CORO1C PE=1 SV=1	18	9	14	8	53.2	19.6823	19.9078	19.6378	19.7125	19.8888	19.7391	19.6815	19.919	19.662	-0.0124929	0.897513	0.698793	0.213077	0.932488	7.49848e-05
Q92828	CORO2A	Coronin-2A OS=Homo sapiens OX=9606 GN=CORO2A PE=1 SV=2	7	4	4	4	59.7	19.0379	18.8569	18.6101	19.1507	18.7612	18.7034	19.1836	18.7732	18.7205	-0.446034	0.711551	5.774e-06	-0.326974	0.931897	7.01025e-05
P57737	CORO7	Coronin-7 OS=Homo sapiens OX=9606 GN=CORO7 PE=1 SV=2	34	22	32	22	100.5	22.8727	22.3155	22.2077	22.8048	22.2509	22.1825	22.8326	22.3144	22.289	-0.610293	0.408777	3.75605e-08	-0.543052	0.728658	1.04728e-07
Q14019	COTL1	Coactosin-like protein OS=Homo sapiens OX=9606 GN=COTL1 PE=1 SV=3	74	13	38	13	15.9	23.0801	22.6415	22.3171	22.9806	22.6321	22.3268	23.0374	22.5973	22.4315	-0.674281	0.393702	2.99512e-08	-0.40912	0.878769	2.271e-06
Q7KZN9	COX15	Cytochrome c oxidase assembly protein COX15 homolog OS=Homo sapiens OX=9606 GN=COX15 PE=1 SV=1	5	2	2	2	46	17.1358	17.0863	17.1608	17.2357	16.9846	17.093	17.1054	16.9696	17.0381	-0.061668	0.889016	0.231985	-0.145467	0.958783	0.0143141
Q5RI15	COX20	Cytochrome c oxidase assembly protein COX20, mitochondrial OS=Homo sapiens OX=9606 GN=COX20 PE=1 SV=2	22	2	2	2	13.3	17.8537	18.1692	17.9579	18.0457	17.8287	17.9787	17.9278	18.0232	17.8661	-0.00816074	0.900125	0.922667	0.0646505	0.967378	0.449298
P13073	COX4I1	Cytochrome c oxidase subunit 4 isoform 1, mitochondrial OS=Homo sapiens OX=9606 GN=COX4I1 PE=1 SV=1	44	9	24	9	19.6	22.5005	22.1652	22.1803	22.4605	22.2095	22.1793	22.4445	22.1843	22.2125	-0.277784	0.675426	2.72945e-06	-0.282168	0.8801	2.39209e-06
P20674	COX5A	Cytochrome c oxidase subunit 5A, mitochondrial OS=Homo sapiens OX=9606 GN=COX5A PE=1 SV=2	47	6	16	6	16.8	20.6676	20.5653	20.4755	20.6581	20.5956	20.5203	20.7499	20.5388	20.5158	-0.187966	0.819735	0.000268643	-0.125301	0.954662	0.00395628
P10606	COX5B	Cytochrome c oxidase subunit 5B, mitochondrial OS=Homo sapiens OX=9606 GN=COX5B PE=1 SV=2	35	6	16	6	13.7	21.9703	21.5614	21.4665	21.8947	21.5695	21.4588	21.8957	21.5125	21.5394	-0.431953	0.577367	5.0447e-07	-0.372393	0.872398	1.79339e-06
P14854	COX6B1	Cytochrome c oxidase subunit 6B1 OS=Homo sapiens OX=9606 GN=COX6B1 PE=1 SV=2	66	5	5	5	10.2	20.8968	20.5528	20.6097	20.8614	20.5696	20.4573	20.7274	20.6193	20.6431	-0.258495	0.844334	0.00142957	-0.247959	0.951793	0.001869
P09669	COX6C	Cytochrome c oxidase subunit 6C OS=Homo sapiens OX=9606 GN=COX6C PE=1 SV=2	20	2	5	2	8.8	20.9035	19.9015	20.0583	20.8381	19.7951	20.0442	20.8454	19.8798	20.1888	-0.765244	0.410137	3.82282e-08	-1.00355	0.347815	3.45035e-09
O14548	COX7A2L	Cytochrome c oxidase subunit 7A-related protein, mitochondrial OS=Homo sapiens OX=9606 GN=COX7A2L PE=1 SV=2	27	3	4	3	12.6	19.6166	19.3835	19.35	19.714	19.4672	19.381	19.7185	19.5048	19.3528	-0.321769	0.7571	1.93934e-05	-0.231218	0.94144	0.000248563
O75976	CPD	Carboxypeptidase D OS=Homo sapiens OX=9606 GN=CPD PE=1 SV=2	5	6	6	6	152.8	18.0319	18.8196	18.744	17.9541	18.6907	18.6966	18.0499	18.8377	18.6417	0.682205	0.500285	1.34884e-07	0.770722	0.650717	4.62756e-08
P14384	CPM	Carboxypeptidase M OS=Homo sapiens OX=9606 GN=CPM PE=1 SV=2	6	3	3	3	50.5	18.0481	18.7375	18.7127	18.1384	18.6195	18.7061	17.9459	18.7399	18.6079	0.631454	0.620638	1.08991e-06	0.654849	0.845875	7.98478e-07
Q99829	CPNE1	Copine-1 OS=Homo sapiens OX=9606 GN=CPNE1 PE=1 SV=1	26	15	24	15	59	21.7046	21.5263	21.4146	21.5949	21.5609	21.3976	21.6606	21.4886	21.437	-0.236947	0.792194	6.91531e-05	-0.128088	0.955261	0.0046918
Q96FN4	CPNE2	Copine-2 OS=Homo sapiens OX=9606 GN=CPNE2 PE=1 SV=3	7	3	3	2	61.2	15.6346	15.275	15.1723	15.4646	15.1794	15.1749	15.5879	15.3779	15.5174	-0.274115	0.86952	0.017113	-0.284877	0.958761	0.014203
O75131	CPNE3	Copine-3 OS=Homo sapiens OX=9606 GN=CPNE3 PE=1 SV=1	37	15	20	14	60.1	22.3648	22.1718	21.9572	22.3516	22.2362	22.034	22.3868	22.1639	22.032	-0.360004	0.635186	1.36342e-06	-0.177111	0.944045	0.000381389
P36551	CPOX	Oxygen-dependent coproporphyrinogen-III oxidase, mitochondrial OS=Homo sapiens OX=9606 GN=CPOX PE=1 SV=3	21	7	9	7	50.1	19.1627	19.2917	19.359	19.2037	19.3452	19.3756	19.2323	19.2779	19.3037	0.146493	0.844627	0.00146384	0.10532	0.957765	0.0101545
Q9BRF8	CPPED1	Serine/threonine-protein phosphatase CPPED1 OS=Homo sapiens OX=9606 GN=CPPED1 PE=1 SV=3	20	5	5	5	35.5	18.726	18.1903	18.1455	18.741	18.0331	18.1173	18.6505	18.1065	18.248	-0.535572	0.648558	1.69457e-06	-0.595889	0.839674	6.81502e-07
Q10570	CPSF1	Cleavage and polyadenylation specificity factor subunit 1 OS=Homo sapiens OX=9606 GN=CPSF1 PE=1 SV=2	25	31	34	31	160.8	22.0461	21.9388	21.9745	22.0712	21.9022	21.9454	22.0722	21.9664	22.001	-0.0895236	0.865549	0.0108034	-0.127387	0.950459	0.00136441
Q9P2I0	CPSF2	Cleavage and polyadenylation specificity factor subunit 2 OS=Homo sapiens OX=9606 GN=CPSF2 PE=1 SV=2	19	12	12	12	88.4	20.3411	20.2959	20.306	20.3133	20.2772	20.2999	20.31	20.2753	20.3483	-0.00339271	0.899843	0.89709	-0.038657	0.964962	0.16368
Q9UKF6	CPSF3	Cleavage and polyadenylation specificity factor subunit 3 OS=Homo sapiens OX=9606 GN=CPSF3 PE=1 SV=1	11	6	8	6	77.4	18.794	18.9571	18.9896	18.8147	18.8892	19.0176	18.7924	18.8441	18.9467	0.18425	0.827645	0.0004334	0.0964444	0.959735	0.0200436
O95639	CPSF4	Cleavage and polyadenylation specificity factor subunit 4 OS=Homo sapiens OX=9606 GN=CPSF4 PE=1 SV=1	32	6	7	6	30.2	20.1295	20.1805	20.1797	20.1141	20.1303	20.1752	20.0913	20.21	20.0931	0.0376993	0.890643	0.290664	0.0620026	0.963752	0.0978082
Q16630	CPSF6	Cleavage and polyadenylation specificity factor subunit 6 OS=Homo sapiens OX=9606 GN=CPSF6 PE=1 SV=2	26	11	16	11	59.2	21.3436	21.384	21.3519	21.3835	21.4123	21.3946	21.3615	21.3924	21.319	-0.00769848	0.898621	0.790001	0.0333628	0.966091	0.26474
Q8N684	CPSF7	Cleavage and polyadenylation specificity factor subunit 7 OS=Homo sapiens OX=9606 GN=CPSF7 PE=1 SV=1	31	13	17	13	52	21.6541	21.8222	21.795	21.5993	21.8143	21.8083	21.6265	21.8239	21.7831	0.168902	0.795479	7.96652e-05	0.19353	0.922382	2.73759e-05
P50416	CPT1A	Carnitine O-palmitoyltransferase 1, liver isoform OS=Homo sapiens OX=9606 GN=CPT1A PE=1 SV=2	17	11	11	11	88.3	20.1425	19.6956	19.558	20.1185	19.683	19.5055	20.1696	19.6633	19.4873	-0.626598	0.243154	3.66715e-09	-0.462909	0.665449	5.36573e-08
P23786	CPT2	Carnitine O-palmitoyltransferase 2, mitochondrial OS=Homo sapiens OX=9606 GN=CPT2 PE=1 SV=2	28	16	17	16	73.7	21.5078	21.442	21.4087	21.5099	21.4273	21.4877	21.5501	21.4549	21.4597	-0.0705438	0.875686	0.0369658	-0.0812009	0.959749	0.0201464
Q9BSW2	CRACR2A	EF-hand calcium-binding domain-containing protein 4B OS=Homo sapiens OX=9606 GN=CRACR2A PE=1 SV=1	10	4	4	4	45.6	18.6917	18.9861	19.0918	18.8129	19.0062	19.144	18.6973	18.9925	19.0051	0.346361	0.762439	2.29805e-05	0.260952	0.940175	0.000204953
P43155	CRAT	Carnitine O-acetyltransferase OS=Homo sapiens OX=9606 GN=CRAT PE=1 SV=5	7	5	6	5	70.8	19.4789	18.7618	18.4406	19.3859	18.7264	18.5493	19.4479	18.7477	18.6288	-0.898006	0.331405	1.14659e-08	-0.692267	0.735358	1.13635e-07
Q96SW2	CRBN	Protein cereblon OS=Homo sapiens OX=9606 GN=CRBN PE=1 SV=1	22	8	9	8	50.5	19.9747	19.5437	19.3511	19.8432	19.5499	19.3282	19.9067	19.5278	19.401	-0.548111	0.484041	1.06837e-07	-0.36773	0.887777	3.29321e-06
Q92793	CREBBP	CREB-binding protein OS=Homo sapiens OX=9606 GN=CREBBP PE=1 SV=3	9	17	19	11	265.2	20.6997	20.5457	20.4952	20.6978	20.5486	20.4593	20.6669	20.5437	20.5177	-0.197422	0.770409	3.00266e-05	-0.142133	0.943773	0.000363963
Q8IUR6	CREBRF	CREB3 regulatory factor OS=Homo sapiens OX=9606 GN=CREBRF PE=1 SV=2	4	2	2	2	72.1	16.8876	16.1062	16.3428	16.994	16.2697	16.0735	16.9214	15.9313	16.1549	-0.743905	0.748416	1.49305e-05	-0.831919	0.899974	5.9624e-06
Q96HD1	CRELD1	Protein disulfide isomerase CRELD1 OS=Homo sapiens OX=9606 GN=CRELD1 PE=1 SV=3	6	2	2	2	45.4	16.8182	16.7888	16.5406	16.7045	16.7808	16.4989	16.5668	16.6529	16.5193	-0.176889	0.869768	0.0176288	0.0443214	0.967582	0.486672
Q6UXH1	CRELD2	Protein disulfide isomerase CRELD2 OS=Homo sapiens OX=9606 GN=CRELD2 PE=1 SV=1	10	3	3	3	38.2	19.0648	19.5081	19.6147	19.0139	19.4635	19.6575	19.063	19.4602	19.5646	0.56502	0.385297	2.56124e-08	0.430018	0.796897	2.80124e-07
P50238	CRIP1	Cysteine-rich protein 1 OS=Homo sapiens OX=9606 GN=CRIP1 PE=1 SV=3	31	3	11	3	8.5	23.1338	22.3509	22.2344	23.0631	22.3957	22.1673	23.0977	22.322	22.3254	-0.855829	0.297201	7.55919e-09	-0.741993	0.589255	2.67866e-08
P52943	CRIP2	Cysteine-rich protein 2 OS=Homo sapiens OX=9606 GN=CRIP2 PE=1 SV=1	28	3	4	3	22.5	19.9188	19.1046	18.9766	19.8022	19.2246	18.8915	19.9602	19.1961	19.0422	-0.923617	0.396194	3.1447e-08	-0.718607	0.797483	2.83028e-07
P46108	CRK	Adapter molecule crk OS=Homo sapiens OX=9606 GN=CRK PE=1 SV=2	22	6	6	6	33.8	18.4102	18.6937	18.8609	18.6751	18.8668	19.3627	19.538	20.1377	20.0231	0.541144	0.889522	0.24893	0.35832	0.9673	0.435529
P46109	CRKL	Crk-like protein OS=Homo sapiens OX=9606 GN=CRKL PE=1 SV=1	42	9	17	9	33.8	20.0332	19.9632	19.9065	20.1119	19.8896	19.8808	20.0572	19.9438	19.8578	-0.185699	0.818741	0.00025381	-0.135241	0.952457	0.00220244
Q8IUI8	CRLF3	Cytokine receptor-like factor 3 OS=Homo sapiens OX=9606 GN=CRLF3 PE=1 SV=2	32	13	20	13	49.7	22.794	22.4076	22.2609	22.7913	22.4762	22.2758	22.8506	22.3744	22.3708	-0.509473	0.565337	3.95159e-07	-0.392559	0.890009	3.63977e-06
Q9BZJ0	CRNKL1	Crooked neck-like protein 1 OS=Homo sapiens OX=9606 GN=CRNKL1 PE=1 SV=4	19	16	16	16	100.4	20.9314	21.2027	21.1207	20.9066	21.1638	21.1402	20.9057	21.2105	21.1074	0.208193	0.754515	1.79087e-05	0.277803	0.869747	1.63476e-06
Q5TZA2	CROCC	Rootletin OS=Homo sapiens OX=9606 GN=CROCC PE=1 SV=1	16	28	28	27	228.4	21.2527	21.039	20.9707	21.2404	20.9995	20.9497	21.2331	21.0026	21.0099	-0.26529	0.68779	3.47168e-06	-0.228368	0.911586	1.20009e-05
Q9UKG9	CROT	Peroxisomal carnitine O-octanoyltransferase OS=Homo sapiens OX=9606 GN=CROT PE=1 SV=2	5	2	2	2	70.1	15.3931	15.3104	15.3195	15.3632	15.28	15.2865	15.2862	15.2651	15.2821	-0.0514827	0.885929	0.150303	-0.0623245	0.963536	0.0893202
Q6UUV9	CRTC1	CREB-regulated transcription coactivator 1 OS=Homo sapiens OX=9606 GN=CRTC1 PE=1 SV=2	6	3	3	3	67.3	19.5802	19.3178	19.5202	19.7225	19.3851	19.4385	19.5618	19.4026	19.4271	-0.159538	0.86362	0.00872728	-0.253	0.945512	0.000495312
Q53ET0	CRTC2	CREB-regulated transcription coactivator 2 OS=Homo sapiens OX=9606 GN=CRTC2 PE=1 SV=2	12	5	5	5	73.3	17.9831	17.7923	17.7273	17.8195	17.7233	17.7963	17.9472	17.8063	17.764	-0.154032	0.862396	0.00764853	-0.142595	0.958135	0.0114797
Q6UUV7	CRTC3	CREB-regulated transcription coactivator 3 OS=Homo sapiens OX=9606 GN=CRTC3 PE=1 SV=2	18	8	8	8	66.9	20.2382	19.8886	19.8782	20.1756	19.9064	19.9155	20.2284	19.8982	19.8945	-0.31803	0.597588	7.82393e-07	-0.316368	0.846803	8.18333e-07
Q9Y4K1	CRYBG1	Beta/gamma crystallin domain-containing protein 1 OS=Homo sapiens OX=9606 GN=CRYBG1 PE=1 SV=3	14	17	18	17	188.6	20.4588	20.5341	20.5217	20.5412	20.5093	20.6239	20.5091	20.525	20.6179	0.084759	0.876228	0.0396813	0.0197235	0.968087	0.590004
Q68DQ2	CRYBG3	Very large A-kinase anchor protein OS=Homo sapiens OX=9606 GN=CRYBG3 PE=1 SV=3	1	2	2	2	330.4	14.9843	15.3278	14.9089	14.9906	15.05	15.0095	15.2318	15.1783	15.4135	0.0417305	0.898196	0.75432	0.116486	0.967032	0.391152
Q9Y2S2	CRYL1	Lambda-crystallin homolog OS=Homo sapiens OX=9606 GN=CRYL1 PE=1 SV=3	20	5	5	5	35.4	19.0321	18.5961	18.5744	19.0747	18.7453	18.642	19.0624	18.6135	18.6522	-0.433514	0.67675	2.7987e-06	-0.404775	0.896485	4.96874e-06
Q08257	CRYZ	Quinone oxidoreductase OS=Homo sapiens OX=9606 GN=CRYZ PE=1 SV=1	48	14	15	14	35.2	22.6402	22.0343	21.8006	22.5308	21.9839	21.7951	22.5516	21.9822	21.9234	-0.734529	0.405597	3.60603e-08	-0.574073	0.802792	3.11366e-07
O95825	CRYZL1	Quinone oxidoreductase-like protein 1 OS=Homo sapiens OX=9606 GN=CRYZL1 PE=1 SV=2	23	7	7	7	38.7	19.0806	18.8095	18.9658	18.9172	18.9161	18.7033	19.0094	18.7528	18.783	-0.185029	0.873942	0.0295292	-0.176238	0.961304	0.0361311
O75390	CS	Citrate synthase, mitochondrial OS=Homo sapiens OX=9606 GN=CS PE=1 SV=2	41	14	33	14	51.7	23.1341	22.8161	22.857	23.0695	22.8004	22.8491	23.0399	22.7902	22.8874	-0.216646	0.784499	5.05137e-05	-0.278913	0.901776	6.58104e-06
O75534	CSDE1	Cold shock domain-containing protein E1 OS=Homo sapiens OX=9606 GN=CSDE1 PE=1 SV=2	36	28	40	28	88.8	22.2042	23.3467	23.3589	22.2502	23.3529	23.3965	22.2452	23.3568	23.2598	1.10526	0.0412589	1.89853e-10	1.11896	0.0670659	1.69949e-10
P55060	CSE1L	Exportin-2 OS=Homo sapiens OX=9606 GN=CSE1L PE=1 SV=3	38	33	53	33	110.3	23.0467	23.2783	23.5246	23.0299	23.2988	23.5315	23.0396	23.2889	23.4637	0.467871	0.388383	2.70906e-08	0.249908	0.900091	6.00016e-06
P41240	CSK	Tyrosine-protein kinase CSK OS=Homo sapiens OX=9606 GN=CSK PE=1 SV=1	49	18	23	18	50.7	21.6902	21.446	21.4309	21.611	21.542	21.4132	21.6525	21.4773	21.4692	-0.213513	0.809648	0.000155593	-0.162826	0.949348	0.00106541
P48729	CSNK1A1	Casein kinase I isoform alpha OS=Homo sapiens OX=9606 GN=CSNK1A1 PE=1 SV=2	19	6	6	6	38.9	20.9333	21.1588	21.0717	20.9188	21.1344	21.0822	20.9558	21.0448	20.9738	0.106595	0.872757	0.0254278	0.176681	0.951208	0.00162394
P49674	CSNK1E	Casein kinase I isoform epsilon OS=Homo sapiens OX=9606 GN=CSNK1E PE=1 SV=1	8	3	4	3	47.3	17.8864	18.3531	18.2291	17.9174	18.2891	18.1625	18.0012	18.2244	18.2165	0.26765	0.806713	0.000134287	0.353825	0.914804	1.50267e-05
Q9HCP0	CSNK1G1	Casein kinase I isoform gamma-1 OS=Homo sapiens OX=9606 GN=CSNK1G1 PE=1 SV=1	12	4	4	4	48.5	18.1454	18.5441	18.5754	18.1283	18.5662	18.6493	18.1073	18.6034	18.5689	0.47088	0.475896	9.47687e-08	0.444225	0.760237	1.577e-07
P68400	CSNK2A1	Casein kinase II subunit alpha OS=Homo sapiens OX=9606 GN=CSNK2A1 PE=1 SV=1	42	13	19	13	45.1	20.3728	20.6754	20.7488	20.4467	20.7035	20.8353	20.3547	20.741	20.7227	0.377552	0.697625	4.25113e-06	0.315265	0.917728	1.8702e-05
P19784	CSNK2A2	Casein kinase II subunit alpha' OS=Homo sapiens OX=9606 GN=CSNK2A2 PE=1 SV=1	32	9	9	9	41.2	20.8358	20.987	20.8928	20.7489	20.9913	20.9171	20.7736	20.9784	20.8458	0.0991427	0.86597	0.0113279	0.199474	0.936666	0.00012537
P67870	CSNK2B	Casein kinase II subunit beta OS=Homo sapiens OX=9606 GN=CSNK2B PE=1 SV=1	36	6	10	6	24.9	19.8045	19.9879	20.1359	19.8027	20.0677	20.0827	19.8127	20.0256	19.9904	0.263035	0.795967	8.13898e-05	0.220435	0.942716	0.000304883
P21291	CSRP1	Cysteine and glycine-rich protein 1 OS=Homo sapiens OX=9606 GN=CSRP1 PE=1 SV=3	60	9	16	9	20.6	21.0061	20.5408	20.5174	20.8878	20.5977	20.4116	20.9111	20.5353	20.5591	-0.438931	0.702604	4.72983e-06	-0.377056	0.916071	1.6492e-05
P04080	CSTB	Cystatin-B OS=Homo sapiens OX=9606 GN=CSTB PE=1 SV=2	55	5	18	5	11.1	21.4073	20.9262	20.9291	21.3428	21.0313	20.8806	21.34	20.9337	20.9571	-0.44109	0.607782	9.02992e-07	-0.399638	0.876596	2.09053e-06
Q05048	CSTF1	Cleavage stimulation factor subunit 1 OS=Homo sapiens OX=9606 GN=CSTF1 PE=1 SV=1	26	10	13	10	48.3	20.8682	21.2078	21.0982	20.8878	21.1716	21.1217	20.9377	21.1839	21.0939	0.206719	0.774907	3.52023e-05	0.289858	0.877891	2.19566e-06
P33240	CSTF2	Cleavage stimulation factor subunit 2 OS=Homo sapiens OX=9606 GN=CSTF2 PE=1 SV=1	32	14	18	6	60.9	19.6296	19.7311	19.8763	19.6506	19.7211	19.9035	19.5704	19.6702	19.7881	0.239111	0.806598	0.000133524	0.09062	0.961569	0.040083
Q9H0L4	CSTF2T	Cleavage stimulation factor subunit 2 tau variant OS=Homo sapiens OX=9606 GN=CSTF2T PE=1 SV=1	31	15	21	7	64.4	21.0586	21.3386	21.4274	21.0855	21.3376	21.3689	21.0881	21.3372	21.3574	0.307161	0.624766	1.15995e-06	0.260406	0.89525	4.67029e-06
Q12996	CSTF3	Cleavage stimulation factor subunit 3 OS=Homo sapiens OX=9606 GN=CSTF3 PE=1 SV=1	37	20	22	20	82.9	21.0219	21.0394	20.9168	20.9771	20.9992	20.9735	21.0271	20.9566	20.9681	-0.055893	0.883694	0.109754	-0.010278	0.968769	0.751821
Q13363	CTBP1	C-terminal-binding protein 1 OS=Homo sapiens OX=9606 GN=CTBP1 PE=1 SV=2	22	10	12	10	47.5	20.9387	20.6779	20.6593	20.8885	20.7399	20.5968	20.9136	20.7608	20.6492	-0.278449	0.735528	1.04282e-05	-0.187366	0.940936	0.00022993
Q01459	CTBS	Di-N-acetylchitobiase OS=Homo sapiens OX=9606 GN=CTBS PE=1 SV=1	6	2	2	2	43.7	18.1141	17.3519	17.6816	18.0265	17.3686	17.5375	18.0608	17.3194	17.5688	-0.471145	0.62218	1.11544e-06	-0.720493	0.5933	2.76888e-08
Q2NKJ3	CTC1	CST complex subunit CTC1 OS=Homo sapiens OX=9606 GN=CTC1 PE=1 SV=2	2	2	2	2	134.5	16.7502	16.9199	16.8285	16.6153	16.8745	16.7395	16.6024	16.8213	16.9557	0.18527	0.86686	0.012536	0.215894	0.955822	0.00553156
P49711	CTCF	Transcriptional repressor CTCF OS=Homo sapiens OX=9606 GN=CTCF PE=1 SV=1	26	13	14	13	82.7	21.2273	20.8759	20.6828	21.0988	20.821	20.6644	21.1546	20.8281	20.7031	-0.476822	0.549149	2.92843e-07	-0.318573	0.906975	8.91801e-06
Q9Y5B0	CTDP1	RNA polymerase II subunit A C-terminal domain phosphatase OS=Homo sapiens OX=9606 GN=CTDP1 PE=1 SV=3	24	16	16	16	104.3	20.386	20.2946	20.2782	20.3938	20.2707	20.2979	20.3582	20.2531	20.2286	-0.111106	0.85392	0.00328051	-0.10655	0.954879	0.00420665
Q9GZU7	CTDSP1	Carboxy-terminal domain RNA polymerase II polypeptide A small phosphatase 1 OS=Homo sapiens OX=9606 GN=CTDSP1 PE=1 SV=1	10	3	3	3	29.2	18.3265	18.327	18.2558	18.4191	18.1304	18.3957	18.2832	18.4151	18.3447	-0.0108422	0.899676	0.882133	-0.0520826	0.967559	0.48233
Q05D32	CTDSPL2	CTD small phosphatase-like protein 2 OS=Homo sapiens OX=9606 GN=CTDSPL2 PE=1 SV=2	21	8	9	8	53	19.9316	19.7601	19.6369	19.9562	19.7275	19.694	19.8996	19.6586	19.726	-0.243533	0.795542	7.98833e-05	-0.21376	0.940451	0.000213579
P35221	CTNNA1	Catenin alpha-1 OS=Homo sapiens OX=9606 GN=CTNNA1 PE=1 SV=1	6	4	5	4	100	17.3195	18.0992	17.5458	17.2898	18.0453	17.6888	17.1465	17.9908	17.669	0.382586	0.791312	6.66285e-05	0.793132	0.758217	1.53312e-07
Q8WYA6	CTNNBL1	Beta-catenin-like protein 1 OS=Homo sapiens OX=9606 GN=CTNNBL1 PE=1 SV=1	19	10	12	10	65.1	20.732	20.7617	20.746	20.668	20.8833	20.7851	20.7625	20.8028	20.8171	0.0618802	0.886079	0.153517	0.0950806	0.961573	0.0401448
P17812	CTPS1	CTP synthase 1 OS=Homo sapiens OX=9606 GN=CTPS1 PE=1 SV=2	34	19	25	17	66.6	21.5341	22.5724	22.5766	21.5926	22.5833	22.624	21.5979	22.5638	22.4965	0.990852	0.081139	4.71187e-10	0.998326	0.125193	4.40456e-10
Q9NRF8	CTPS2	CTP synthase 2 OS=Homo sapiens OX=9606 GN=CTPS2 PE=1 SV=1	15	8	8	6	65.6	18.0659	17.7542	17.7203	18.1213	17.9273	17.792	17.939	17.7016	17.8599	-0.251328	0.857492	0.00462177	-0.247659	0.9555	0.00503038
Q6PD62	CTR9	RNA polymerase-associated protein CTR9 homolog OS=Homo sapiens OX=9606 GN=CTR9 PE=1 SV=1	23	24	26	24	133.4	21.7674	22.2066	22.1815	21.7599	22.1749	22.2076	21.7431	22.2012	22.1549	0.424501	0.418068	4.2455e-08	0.437442	0.612539	3.25803e-08
P10619	CTSA	Lysosomal protective protein OS=Homo sapiens OX=9606 GN=CTSA PE=1 SV=2	9	4	4	4	54.4	19.2576	18.7391	18.9562	19.2087	18.7896	19.0156	19.1547	18.814	18.9334	-0.238578	0.80261	0.000110163	-0.426081	0.853329	9.79109e-07
P07858	CTSB	Cathepsin B OS=Homo sapiens OX=9606 GN=CTSB PE=1 SV=3	9	3	3	3	37.8	17.4841	17.5799	17.8164	17.6272	17.7471	17.9168	17.5515	17.7708	17.7696	0.279989	0.842293	0.0012161	0.145014	0.961559	0.0399209
P53634	CTSC	Dipeptidyl peptidase 1 OS=Homo sapiens OX=9606 GN=CTSC PE=1 SV=2	6	2	2	2	51.8	17.3288	16.4366	16.1702	17.0063	16.6449	16.3032	17.1903	16.4132	16.5152	-0.845598	0.759861	2.11539e-05	-0.676916	0.936365	0.000120529
P07339	CTSD	Cathepsin D OS=Homo sapiens OX=9606 GN=CTSD PE=1 SV=1	18	6	8	6	44.5	21.5252	20.4787	20.9207	21.5102	20.5317	20.836	21.4747	20.5887	20.9389	-0.604835	0.450784	6.73203e-08	-0.970338	0.215089	1.01158e-09
Q9UBR2	CTSZ	Cathepsin Z OS=Homo sapiens OX=9606 GN=CTSZ PE=1 SV=1	8	3	3	3	33.8	19.259	18.7511	18.8467	19.1282	18.7898	18.8836	19.2548	18.7613	18.9189	-0.330898	0.746525	1.4135e-05	-0.446582	0.859044	1.15778e-06
Q14247	CTTN	Src substrate cortactin OS=Homo sapiens OX=9606 GN=CTTN PE=1 SV=2	21	10	11	10	61.5	19.226	20.4142	20.4412	19.3727	20.4141	20.4521	19.367	20.4037	20.3152	1.08092	0.230815	3.14827e-09	1.08876	0.326707	2.95162e-09
Q7Z7A3	CTU1	Cytoplasmic tRNA 2-thiolation protein 1 OS=Homo sapiens OX=9606 GN=CTU1 PE=1 SV=1	13	4	4	4	36.4	17.2427	17.6624	17.7663	17.0863	17.6194	17.891	17.1347	17.6692	17.7413	0.644985	0.562163	3.71702e-07	0.49579	0.889141	3.49941e-06
Q2VPK5	CTU2	Cytoplasmic tRNA 2-thiolation protein 2 OS=Homo sapiens OX=9606 GN=CTU2 PE=1 SV=1	13	6	7	6	56.1	18.3041	19.2561	19.3602	18.5303	19.2222	19.4556	18.4794	19.2943	19.4248	0.975568	0.386739	2.62879e-08	0.819599	0.740729	1.21551e-07
Q13616	CUL1	Cullin-1 OS=Homo sapiens OX=9606 GN=CUL1 PE=1 SV=2	23	17	21	17	89.6	21.466	22.1903	22.072	21.5152	22.2089	22.1338	21.5063	22.1781	22.0641	0.594143	0.286048	6.47604e-09	0.696602	0.263535	1.56624e-09
Q13617	CUL2	Cullin-2 OS=Homo sapiens OX=9606 GN=CUL2 PE=1 SV=2	22	17	18	17	86.9	21.779	21.706	21.6394	21.7228	21.7005	21.6565	21.7317	21.6844	21.6448	-0.0975608	0.856029	0.0040067	-0.0475226	0.963687	0.0951501
Q13618	CUL3	Cullin-3 OS=Homo sapiens OX=9606 GN=CUL3 PE=1 SV=2	35	23	28	23	88.9	22.3281	22.4105	22.3304	22.2857	22.3658	22.3884	22.3045	22.4265	22.3637	0.0547678	0.882143	0.0883801	0.0948425	0.957411	0.00905205
Q13619	CUL4A	Cullin-4A OS=Homo sapiens OX=9606 GN=CUL4A PE=1 SV=3	22	17	21	10	87.6	20.5331	20.6398	20.8144	20.5599	20.6756	20.8763	20.6507	20.6536	20.7987	0.248591	0.794675	7.69202e-05	0.0750797	0.96296	0.0702609
Q13620	CUL4B	Cullin-4B OS=Homo sapiens OX=9606 GN=CUL4B PE=1 SV=4	27	28	29	21	103.9	22.8592	22.5094	22.4777	22.8015	22.5102	22.4195	22.7795	22.4712	22.4775	-0.355148	0.623125	1.13146e-06	-0.316448	0.88567	3.00569e-06
Q93034	CUL5	Cullin-5 OS=Homo sapiens OX=9606 GN=CUL5 PE=1 SV=4	20	13	16	13	90.9	20.8437	20.7571	20.6365	20.7806	20.6957	20.6588	20.8557	20.7344	20.6993	-0.161783	0.833835	0.000653345	-0.0975882	0.958603	0.0134526
Q96C57	CUSTOS	Protein CUSTOS OS=Homo sapiens OX=9606 GN=CUSTOS PE=1 SV=2	15	3	3	3	28.2	18.2488	18.1855	18.3024	18.1827	18.2767	18.3021	18.2192	18.3493	18.3751	0.109622	0.87476	0.0327908	0.0536213	0.965949	0.24938
O60888	CUTA	Protein CutA OS=Homo sapiens OX=9606 GN=CUTA PE=1 SV=2	49	6	10	6	19.1	18.3988	18.2634	18.0831	18.2895	18.1264	18.1089	18.3281	18.1306	18.1569	-0.222518	0.836599	0.000793936	-0.165382	0.955567	0.00512915
Q9NTM9	CUTC	Copper homeostasis protein cutC homolog OS=Homo sapiens OX=9606 GN=CUTC PE=1 SV=1	38	7	8	7	29.3	20.4486	20.1573	20.0692	20.4735	20.177	20.0751	20.4361	20.0608	20.2043	-0.336537	0.772422	3.22163e-05	-0.321038	0.928105	4.67547e-05
P39880	CUX1	Homeobox protein cut-like 1 OS=Homo sapiens OX=9606 GN=CUX1 PE=1 SV=3	6	7	7	7	164.1	19.1946	19.1778	19.3523	19.2115	19.1082	19.2673	19.1684	19.1502	19.3087	0.117945	0.857578	0.00466094	-0.0460618	0.965176	0.179336
Q9P013	CWC15	Spliceosome-associated protein CWC15 homolog OS=Homo sapiens OX=9606 GN=CWC15 PE=1 SV=2	20	5	6	5	26.6	20.2275	20.3545	20.4106	20.1433	20.4437	20.3644	20.2192	20.3485	20.3336	0.172849	0.843633	0.00135158	0.185536	0.948241	0.000842709
Q9HCG8	CWC22	Pre-mRNA-splicing factor CWC22 homolog OS=Homo sapiens OX=9606 GN=CWC22 PE=1 SV=3	16	16	17	16	105.4	20.4428	20.7922	20.7607	20.453	20.8162	20.745	20.4734	20.7828	20.7556	0.297382	0.580981	5.433e-07	0.34067	0.764417	1.67345e-07
Q9NXE8	CWC25	Pre-mRNA-splicing factor CWC25 homolog OS=Homo sapiens OX=9606 GN=CWC25 PE=1 SV=1	15	6	6	6	49.6	19.1606	19.7335	19.8464	19.2662	19.6764	19.7533	19.1698	19.6919	19.7372	0.580105	0.507703	1.50085e-07	0.501685	0.828927	5.28788e-07
Q6UX04	CWC27	Spliceosome-associated protein CWC27 homolog OS=Homo sapiens OX=9606 GN=CWC27 PE=1 SV=1	26	9	9	9	53.8	20.7871	20.7917	20.864	20.8062	20.7608	20.812	20.759	20.7269	20.841	0.0549266	0.882095	0.0877941	-0.0242849	0.967206	0.419434
Q69YN2	CWF19L1	CWF19-like protein 1 OS=Homo sapiens OX=9606 GN=CWF19L1 PE=1 SV=2	34	16	17	16	60.6	21.1083	20.7581	20.7267	21.1439	20.6768	20.6875	21.0079	20.7757	20.762	-0.361289	0.745323	1.36568e-05	-0.349803	0.917046	1.77485e-05
Q2TBE0	CWF19L2	CWF19-like protein 2 OS=Homo sapiens OX=9606 GN=CWF19L2 PE=1 SV=4	12	10	11	10	103.7	20.309	20.1996	20.0621	20.261	20.157	20.1363	20.3265	20.3037	20.1618	-0.178775	0.851243	0.00256888	-0.0787234	0.963876	0.103048
P61073	CXCR4	C-X-C chemokine receptor type 4 OS=Homo sapiens OX=9606 GN=CXCR4 PE=1 SV=1	5	2	2	2	39.7	20.0006	17.0935	17.381	19.7575	17.0647	17.3517	19.8736	16.916	17.9679	-2.31038	0.454769	7.08985e-08	-2.85254	0.493274	1.1023e-08
Q8TB03	CXorf38	Uncharacterized protein CXorf38 OS=Homo sapiens OX=9606 GN=CXorf38 PE=1 SV=1	30	8	8	8	36.6	19.7787	19.8089	19.769	19.7201	19.7964	19.7542	19.8586	19.8761	19.6973	-0.0456662	0.89072	0.293726	0.0413166	0.966686	0.339432
Q9H5V9	CXorf56	UPF0428 protein CXorf56 OS=Homo sapiens OX=9606 GN=CXorf56 PE=1 SV=1	28	6	8	6	25.6	20.3271	20.647	20.619	20.3764	20.5655	20.6507	20.3598	20.6525	20.6055	0.270651	0.742393	1.25737e-05	0.267247	0.913754	1.3939e-05
Q9P0U4	CXXC1	CXXC-type zinc finger protein 1 OS=Homo sapiens OX=9606 GN=CXXC1 PE=1 SV=2	14	7	9	7	75.7	19.43	19.3876	19.3467	19.4681	19.2879	19.4165	19.4861	19.3364	19.3109	-0.103384	0.871485	0.0217151	-0.124106	0.957333	0.00882693
P00167	CYB5A	Cytochrome b5 OS=Homo sapiens OX=9606 GN=CYB5A PE=1 SV=2	43	4	4	4	15.3	18.8395	19.23	19.2189	18.8479	19.1868	19.2933	18.9589	19.2522	19.1483	0.338039	0.777307	3.84188e-05	0.340852	0.925414	3.59804e-05
O43169	CYB5B	Cytochrome b5 type B OS=Homo sapiens OX=9606 GN=CYB5B PE=1 SV=3	25	3	5	3	16.7	18.6497	18.4693	18.5426	18.6349	18.5603	18.6401	18.7665	18.5864	18.5488	-0.106511	0.87811	0.0509281	-0.14505	0.958594	0.0134115
Q9UHQ9	CYB5R1	NADH-cytochrome b5 reductase 1 OS=Homo sapiens OX=9606 GN=CYB5R1 PE=1 SV=1	35	11	11	11	34.1	21.5841	21.3656	21.2288	21.6723	21.3366	21.2361	21.6318	21.325	21.2498	-0.391169	0.546621	2.80186e-07	-0.287009	0.891679	3.93165e-06
P00387	CYB5R3	NADH-cytochrome b5 reductase 3 OS=Homo sapiens OX=9606 GN=CYB5R3 PE=1 SV=3	31	8	12	8	34.2	20.4305	20.2061	20.111	20.4772	20.1966	20.1306	20.4447	20.2007	20.1609	-0.316629	0.58549	5.97536e-07	-0.249666	0.89441	4.48083e-06
P13498	CYBA	Cytochrome b-245 light chain OS=Homo sapiens OX=9606 GN=CYBA PE=1 SV=3	13	2	2	2	21	19.2547	18.5849	19.1487	19.1704	18.5344	19.1292	19.1594	18.5494	19.1081	-0.0661801	0.880537	0.0707935	-0.638619	0.471145	9.15972e-09
Q9BQA9	CYBC1	Cytochrome b-245 chaperone 1 OS=Homo sapiens OX=9606 GN=CYBC1 PE=1 SV=1	15	3	4	3	20.8	19.0304	18.7566	18.7024	18.9281	18.8495	18.7309	19.0674	18.7523	18.6217	-0.323604	0.790454	6.42805e-05	-0.222488	0.948968	0.00098157
P08574	CYC1	Cytochrome c1, heme protein, mitochondrial OS=Homo sapiens OX=9606 GN=CYC1 PE=1 SV=3	47	9	18	9	35.4	21.3088	21.0312	21.0188	21.2514	21.0262	20.9952	21.2331	21.0302	21.0299	-0.249769	0.724226	7.80426e-06	-0.235219	0.912493	1.27659e-05
P99999	CYCS	Cytochrome c OS=Homo sapiens OX=9606 GN=CYCS PE=1 SV=2	49	5	13	5	11.7	21.0913	20.7887	21.2156	21.0529	20.8308	21.1099	21.1421	20.8076	21.1226	0.0539426	0.886963	0.173907	-0.286361	0.921331	2.5022e-05
Q7L576	CYFIP1	Cytoplasmic FMR1-interacting protein 1 OS=Homo sapiens OX=9606 GN=CYFIP1 PE=1 SV=1	12	15	17	3	145.1	17.8154	17.5352	17.3938	17.7785	17.6704	17.5206	17.5285	17.5476	17.5637	-0.214746	0.871512	0.0217874	-0.123032	0.964717	0.147407
Q96F07	CYFIP2	Cytoplasmic FMR1-interacting protein 2 OS=Homo sapiens OX=9606 GN=CYFIP2 PE=1 SV=2	24	29	38	17	148.3	22.7717	22.423	22.2826	22.691	22.4556	22.3295	22.7506	22.4184	22.3564	-0.414948	0.558477	3.46743e-07	-0.305418	0.895388	4.70239e-06
Q9NQC7	CYLD	Ubiquitin carboxyl-terminal hydrolase CYLD OS=Homo sapiens OX=9606 GN=CYLD PE=1 SV=1	24	18	24	18	107.2	21.3214	21.1359	21.0209	21.4108	21.0588	21.0272	21.3297	21.1218	21.1559	-0.285917	0.802543	0.000109815	-0.248452	0.942845	0.00031142
Q6UW02	CYP20A1	Cytochrome P450 20A1 OS=Homo sapiens OX=9606 GN=CYP20A1 PE=1 SV=1	21	8	10	8	52.4	21.2491	21.2743	21.0678	21.2956	21.2228	21.1873	21.2887	21.2496	21.1523	-0.141996	0.852413	0.00285507	-0.0288579	0.967279	0.431993
Q16850	CYP51A1	Lanosterol 14-alpha demethylase OS=Homo sapiens OX=9606 GN=CYP51A1 PE=1 SV=3	18	8	8	8	56.8	18.6256	20.6746	20.247	18.9672	20.6352	20.3084	18.996	20.6883	20.1365	1.36768	0.468481	8.53179e-08	1.80307	0.445681	7.42544e-09
Q9H0Q0	CYRIA	CYFIP-related Rac1 interactor A OS=Homo sapiens OX=9606 GN=CYRIA PE=2 SV=1	12	3	3	2	37.3	17.409	17.1669	17.3687	17.1964	17.3576	17.2707	17.2412	17.3606	17.088	-0.0397572	0.896871	0.648805	0.0128324	0.96926	0.882511
Q9NUQ9	CYRIB	CYFIP-related Rac1 interactor B OS=Homo sapiens OX=9606 GN=CYRIB PE=1 SV=1	56	15	29	14	36.7	22.2209	21.8557	21.708	22.1288	21.9576	21.7534	22.1884	21.8417	21.8205	-0.418742	0.698983	4.37539e-06	-0.294348	0.932484	7.49454e-05
Q15438	CYTH1	Cytohesin-1 OS=Homo sapiens OX=9606 GN=CYTH1 PE=1 SV=1	27	9	13	7	46.4	20.8187	19.8325	19.7251	20.709	19.8831	19.6967	20.7628	19.8092	20.0568	-0.937295	0.632928	1.31577e-06	-0.921905	0.867495	1.51469e-06
Q9UIA0	CYTH4	Cytohesin-4 OS=Homo sapiens OX=9606 GN=CYTH4 PE=1 SV=1	9	4	4	2	45.6	17.6155	17.53	17.8081	17.5966	17.499	17.6653	17.5979	17.4962	17.8562	0.173238	0.85529	0.00373279	-0.09493	0.962685	0.0627337
O60759	CYTIP	Cytohesin-interacting protein OS=Homo sapiens OX=9606 GN=CYTIP PE=1 SV=2	31	9	10	8	40	19.8691	18.9758	19.1327	19.8866	18.8981	19.0434	19.784	18.9234	19.1234	-0.746732	0.333979	1.18484e-08	-0.914153	0.285654	1.95487e-09
Q9NWV4	CZIB	CXXC motif containing zinc binding protein OS=Homo sapiens OX=9606 GN=CZIB PE=1 SV=1	70	7	11	7	18	20.4222	20.0542	20.0754	20.4478	20.1038	20.1109	20.4473	20.0834	20.0986	-0.344139	0.545126	2.73045e-07	-0.358646	0.773289	1.90722e-07
Q8N465	D2HGDH	D-2-hydroxyglutarate dehydrogenase, mitochondrial OS=Homo sapiens OX=9606 GN=D2HGDH PE=1 SV=3	5	3	3	3	56.4	17.9687	18.0477	17.7295	18.354	17.6593	17.6488	18.0232	17.5766	17.5343	-0.477747	0.859508	0.0056579	-0.354083	0.960386	0.025472
P61803	DAD1	Dolichyl-diphosphooligosaccharide--protein glycosyltransferase subunit DAD1 OS=Homo sapiens OX=9606 GN=DAD1 PE=1 SV=3	16	2	2	2	12.5	18.4071	18.4786	18.5277	18.3792	18.5301	18.6385	18.2008	18.5265	18.5439	0.240979	0.846061	0.00164564	0.182684	0.957195	0.00844589
Q8NCG7	DAGLB	Diacylglycerol lipase-beta OS=Homo sapiens OX=9606 GN=DAGLB PE=1 SV=2	4	2	2	2	73.7	15.8362	15.8794	15.7279	16.0026	15.6812	15.8187	15.8165	15.9046	15.9485	-0.0533846	0.894875	0.508946	-0.0633341	0.9673	0.435585
P51397	DAP	Death-associated protein 1 OS=Homo sapiens OX=9606 GN=DAP PE=1 SV=3	40	3	3	3	11.2	19.0354	18.3196	18.1938	19.021	18.2833	18.2146	19.1119	18.3607	18.3371	-0.807585	0.362833	1.76967e-08	-0.734912	0.637283	4.0704e-08
P51398	DAP3	28S ribosomal protein S29, mitochondrial OS=Homo sapiens OX=9606 GN=DAP3 PE=1 SV=1	26	8	8	8	45.5	19.0732	18.9264	19.4099	19.1036	18.9023	19.409	19.1158	18.9661	19.3581	0.294781	0.678775	2.90896e-06	-0.165948	0.942086	0.000275307
P14868	DARS1	Aspartate--tRNA ligase, cytoplasmic OS=Homo sapiens OX=9606 GN=DARS1 PE=1 SV=2	63	27	44	27	57.1	22.6571	22.5647	22.5672	22.6255	22.5875	22.5679	22.6425	22.5709	22.586	-0.0679576	0.870089	0.0183206	-0.0673114	0.959609	0.0191577
Q6PI48	DARS2	Aspartate--tRNA ligase, mitochondrial OS=Homo sapiens OX=9606 GN=DARS2 PE=1 SV=1	22	12	12	12	73.5	21.3949	21.0481	20.9416	21.3368	21.0114	20.9127	21.3726	21.0049	20.9876	-0.420819	0.522533	1.88003e-07	-0.346629	0.854156	1.00251e-06
Q9UER7	DAXX	Death domain-associated protein 6 OS=Homo sapiens OX=9606 GN=DAXX PE=1 SV=2	14	8	9	8	81.3	18.8971	18.6966	18.8754	18.8537	18.8513	18.7837	18.9307	18.8884	18.8539	-0.0561977	0.89077	0.295757	-0.0817164	0.964611	0.140868
Q96EP5	DAZAP1	DAZ-associated protein 1 OS=Homo sapiens OX=9606 GN=DAZAP1 PE=1 SV=1	29	8	13	8	43.4	21.6346	21.6925	21.7073	21.8409	21.7344	21.6946	21.8021	21.735	21.7353	-0.0467999	0.892313	0.364619	-0.038596	0.967389	0.451298
P07108	DBI	Acyl-CoA-binding protein OS=Homo sapiens OX=9606 GN=DBI PE=1 SV=2	43	3	6	3	10	20.5834	19.951	20.0512	20.5683	19.7968	20.0348	20.5336	19.9092	20.1458	-0.48449	0.654873	1.88588e-06	-0.676114	0.730109	1.06572e-07
Q16643	DBN1	Drebrin OS=Homo sapiens OX=9606 GN=DBN1 PE=1 SV=4	31	11	14	11	71.4	20.4665	20.2261	20.7549	20.3688	20.2795	20.4653	20.2723	20.1289	20.4522	0.188268	0.87815	0.0511975	-0.157688	0.963619	0.0924959
Q9UJU6	DBNL	Drebrin-like protein OS=Homo sapiens OX=9606 GN=DBNL PE=1 SV=1	53	17	35	17	48.2	22.4644	22.2042	22.1961	22.4472	22.2231	22.2276	22.5203	22.2036	22.2367	-0.257178	0.719433	6.94461e-06	-0.266996	0.896958	5.08999e-06
Q9UK59	DBR1	Lariat debranching enzyme OS=Homo sapiens OX=9606 GN=DBR1 PE=1 SV=2	31	13	13	13	61.5	21.1366	20.912	20.9802	21.1068	20.9658	20.9309	21.0975	20.9494	20.9346	-0.165038	0.815324	0.000209873	-0.171272	0.938432	0.000159338
P11182	DBT	Lipoamide acyltransferase component of branched-chain alpha-keto acid dehydrogenase complex, mitochondrial OS=Homo sapiens OX=9606 GN=DBT PE=1 SV=3	13	5	6	5	53.5	19.0166	18.7701	18.817	19.1279	18.5988	18.6811	19.0313	18.5685	18.7902	-0.295849	0.835554	0.000736885	-0.412826	0.931065	6.38863e-05
Q9Y4B6	DCAF1	DDB1- and CUL4-associated factor 1 OS=Homo sapiens OX=9606 GN=DCAF1 PE=1 SV=3	10	15	17	15	168.9	21.0928	21.461	21.4949	21.0977	21.4154	21.4521	21.1256	21.4196	21.4125	0.347822	0.604223	8.58422e-07	0.326634	0.866542	1.46744e-06
Q8TEB1	DCAF11	DDB1- and CUL4-associated factor 11 OS=Homo sapiens OX=9606 GN=DCAF11 PE=1 SV=1	12	5	6	5	61.6	17.302	17.2054	17.3425	17.4055	17.2428	17.1224	17.2285	17.4183	17.1343	-0.112247	0.886982	0.174366	-0.0231832	0.96883	0.767693
Q5T6F0	DCAF12	DDB1- and CUL4-associated factor 12 OS=Homo sapiens OX=9606 GN=DCAF12 PE=1 SV=1	5	2	2	2	50.5	17.2002	17.8295	17.6832	17.5039	17.5814	17.7373	17.2271	17.7343	17.59	0.359778	0.851775	0.00269466	0.404643	0.950162	0.00127544
Q9NV06	DCAF13	DDB1- and CUL4-associated factor 13 OS=Homo sapiens OX=9606 GN=DCAF13 PE=1 SV=2	38	13	15	13	51.4	20.0584	20.7304	20.6924	20.0479	20.7103	20.6781	20.1107	20.6831	20.5943	0.582586	0.395796	3.12008e-08	0.635612	0.522876	1.44389e-08
Q96JK2	DCAF5	DDB1- and CUL4-associated factor 5 OS=Homo sapiens OX=9606 GN=DCAF5 PE=1 SV=2	10	7	8	7	103.9	18.1279	18.1051	18.2576	18.3096	18.0956	18.2536	18.1508	18.1269	18.1444	0.0224404	0.897126	0.668377	-0.0869402	0.964239	0.120222
P61962	DCAF7	DDB1- and CUL4-associated factor 7 OS=Homo sapiens OX=9606 GN=DCAF7 PE=1 SV=1	23	7	7	7	38.9	20.3066	20.3529	20.277	20.353	20.3617	20.3829	20.2804	20.3234	20.2886	0.00282646	0.900291	0.937754	0.0326422	0.966947	0.377833
Q5TAQ9	DCAF8	DDB1- and CUL4-associated factor 8 OS=Homo sapiens OX=9606 GN=DCAF8 PE=1 SV=1	15	7	7	7	66.8	19.523	19.423	19.2459	19.5255	19.3929	19.2635	19.5516	19.3951	19.3197	-0.256986	0.718831	6.84528e-06	-0.129683	0.9499	0.0012027
Q8WVC6	DCAKD	Dephospho-CoA kinase domain-containing protein OS=Homo sapiens OX=9606 GN=DCAKD PE=1 SV=1	16	3	3	3	26.5	17.4971	17.5397	17.633	17.7841	17.6072	17.5848	17.7225	17.682	17.6347	-0.050436	0.894424	0.480695	-0.0582391	0.967195	0.417649
P81605	DCD	Dermcidin OS=Homo sapiens OX=9606 GN=DCD PE=1 SV=2	23	3	4	3	11.3	18.0106	17.4636	17.6738	17.8877	17.6671	17.618	18.0189	17.5369	19.5735	0.316064	0.894429	0.481014	-0.416544	0.966815	0.357941
P27707	DCK	Deoxycytidine kinase OS=Homo sapiens OX=9606 GN=DCK PE=1 SV=1	45	10	12	10	30.5	20.8157	19.9312	20.0358	20.7925	19.9204	19.972	20.8083	19.8781	20.1207	-0.762672	0.299876	7.83646e-09	-0.89561	0.281415	1.87055e-09
Q9NPI6	DCP1A	mRNA-decapping enzyme 1A OS=Homo sapiens OX=9606 GN=DCP1A PE=1 SV=3	21	8	8	8	63.2	19.3984	19.962	20.0866	19.4704	20.0401	20.1081	19.4817	20.0624	19.9587	0.600972	0.562305	3.72707e-07	0.571312	0.832722	5.76738e-07
Q8IZD4	DCP1B	mRNA-decapping enzyme 1B OS=Homo sapiens OX=9606 GN=DCP1B PE=1 SV=2	9	4	4	4	67.7	18.48	18.3083	18.4189	18.3837	18.1437	18.336	18.3961	18.1632	18.2236	-0.0937437	0.885758	0.146726	-0.214847	0.955713	0.00535514
Q8IU60	DCP2	m7GpppN-mRNA hydrolase OS=Homo sapiens OX=9606 GN=DCP2 PE=1 SV=3	12	4	5	4	48.4	18.3005	18.1227	18.2391	18.3312	18.2025	18.1761	18.3041	18.3067	18.1983	-0.107426	0.875651	0.036798	-0.101318	0.961931	0.0462514
Q96C86	DCPS	m7GpppX diphosphatase OS=Homo sapiens OX=9606 GN=DCPS PE=1 SV=2	48	13	22	13	38.6	21.9665	21.5648	21.6142	22.0685	21.656	21.6615	22.0189	21.6515	21.7229	-0.351784	0.741772	1.2358e-05	-0.393829	0.896095	4.87179e-06
Q14203	DCTN1	Dynactin subunit 1 OS=Homo sapiens OX=9606 GN=DCTN1 PE=1 SV=3	31	31	44	31	141.6	22.1806	22.0183	21.8168	22.1324	21.8945	21.8328	22.0796	21.9561	21.8635	-0.293182	0.773484	3.34522e-05	-0.174572	0.950769	0.00146531
Q13561	DCTN2	Dynactin subunit 2 OS=Homo sapiens OX=9606 GN=DCTN2 PE=1 SV=4	41	15	19	15	44.2	22.0227	21.7461	21.7246	21.9732	21.8209	21.7402	22.0403	21.801	21.7989	-0.257525	0.768224	2.78539e-05	-0.222764	0.933729	8.67356e-05
O75935	DCTN3	Dynactin subunit 3 OS=Homo sapiens OX=9606 GN=DCTN3 PE=1 SV=1	26	4	6	4	21.1	19.0085	18.925	18.8288	18.8349	18.8621	18.7751	18.9964	18.8487	18.8209	-0.138314	0.869339	0.0167485	-0.0679983	0.965235	0.183986
Q9UJW0	DCTN4	Dynactin subunit 4 OS=Homo sapiens OX=9606 GN=DCTN4 PE=1 SV=1	32	9	10	9	52.3	18.2155	18.3111	18.3833	18.2917	18.25	18.3043	18.3502	18.2945	18.229	0.0196945	0.897313	0.68293	-0.000605353	0.969642	0.989934
Q9BTE1	DCTN5	Dynactin subunit 5 OS=Homo sapiens OX=9606 GN=DCTN5 PE=1 SV=1	18	3	3	3	20.1	18.5964	18.6845	18.6232	18.6435	18.5888	18.5827	18.4169	18.7797	18.4795	0.00953725	0.899795	0.892782	0.132075	0.96347	0.0868579
O00399	DCTN6	Dynactin subunit 6 OS=Homo sapiens OX=9606 GN=DCTN6 PE=1 SV=1	12	2	2	2	20.7	18.4714	18.6915	18.6508	18.2551	18.946	18.764	18.4685	18.7268	18.5744	0.264742	0.865607	0.0108739	0.389802	0.949488	0.00109816
Q9H773	DCTPP1	dCTP pyrophosphatase 1 OS=Homo sapiens OX=9606 GN=DCTPP1 PE=1 SV=1	49	7	9	7	18.7	18.9142	19.5252	20.0504	18.8902	19.5036	19.9829	18.8246	19.488	19.9317	1.11196	0.0466196	2.18792e-10	0.629239	0.621054	3.51165e-08
Q96GG9	DCUN1D1	DCN1-like protein 1 OS=Homo sapiens OX=9606 GN=DCUN1D1 PE=1 SV=1	26	7	9	7	30.1	20.0138	20.0415	20.0045	19.9894	20.0109	20.0536	19.9773	19.9985	20.0208	0.0328323	0.889445	0.246256	0.0234747	0.967078	0.398366
Q9BTE7	DCUN1D5	DCN1-like protein 5 OS=Homo sapiens OX=9606 GN=DCUN1D5 PE=1 SV=1	13	3	3	3	27.5	18.1902	18.848	19.0154	18.1118	18.8881	18.9406	18.2513	18.8138	18.9064	0.769706	0.378496	2.27459e-08	0.665556	0.707116	8.18362e-08
Q7Z4W1	DCXR	L-xylulose reductase OS=Homo sapiens OX=9606 GN=DCXR PE=1 SV=2	53	10	14	10	25.9	21.5614	21.2138	21.122	21.5776	21.2552	21.1123	21.567	21.2624	21.144	-0.442561	0.386545	2.61955e-08	-0.324869	0.814759	3.91522e-07
Q9BW61	DDA1	DET1- and DDB1-associated protein 1 OS=Homo sapiens OX=9606 GN=DDA1 PE=1 SV=1	34	3	3	3	11.8	18.9532	19.1532	19.3614	19.1244	19.1159	19.4023	19.027	19.222	19.3863	0.3485	0.769698	2.92971e-05	0.128824	0.959628	0.0192886
O95865	DDAH2	N(G),N(G)-dimethylarginine dimethylaminohydrolase 2 OS=Homo sapiens OX=9606 GN=DDAH2 PE=1 SV=1	42	9	10	9	29.6	20.4517	19.9299	20.0383	20.3846	19.8946	20.0122	20.3069	19.9743	20.1156	-0.325674	0.776845	3.77725e-05	-0.44814	0.883763	2.77382e-06
Q16531	DDB1	DNA damage-binding protein 1 OS=Homo sapiens OX=9606 GN=DDB1 PE=1 SV=1	40	39	56	39	126.9	22.9088	22.894	22.9268	22.8753	22.9232	22.9807	22.9085	22.9063	22.9258	0.0469334	0.883931	0.113459	0.0102781	0.968602	0.710091
Q92466	DDB2	DNA damage-binding protein 2 OS=Homo sapiens OX=9606 GN=DDB2 PE=1 SV=1	10	4	5	4	47.8	19.6786	19.3406	19.1733	19.6268	19.2578	19.1279	19.6159	19.2382	19.2277	-0.464097	0.588235	6.34131e-07	-0.361557	0.897554	5.24817e-06
Q8NEL9	DDHD1	Phospholipase DDHD1 OS=Homo sapiens OX=9606 GN=DDHD1 PE=1 SV=2	4	3	3	3	100.4	16.6655	17.2515	17.41	16.8206	17.3641	17.4108	16.7115	17.3578	17.4622	0.695147	0.480791	1.01787e-07	0.591962	0.817254	4.11784e-07
Q5TDH0	DDI2	Protein DDI1 homolog 2 OS=Homo sapiens OX=9606 GN=DDI2 PE=1 SV=1	32	9	11	9	44.5	20.0588	20.0938	20.142	20.0782	20.0421	20.076	20.0742	20.0824	20.1138	0.0401582	0.887291	0.182114	0.0023172	0.96945	0.935363
P39656	DDOST	Dolichyl-diphosphooligosaccharide--protein glycosyltransferase 48 kDa subunit OS=Homo sapiens OX=9606 GN=DDOST PE=1 SV=4	27	9	12	9	50.8	20.7996	21.0418	20.8934	20.7414	20.9718	20.9361	20.7726	21.0127	20.879	0.131646	0.847532	0.00186074	0.237587	0.921481	2.53415e-05
Q96HY6	DDRGK1	DDRGK domain-containing protein 1 OS=Homo sapiens OX=9606 GN=DDRGK1 PE=1 SV=2	39	9	10	9	35.6	19.9252	20.0326	19.8633	19.8842	20.0442	19.8973	19.9786	19.9625	19.8653	-0.054052	0.885737	0.146293	0.0837746	0.961281	0.0358124
P30046	DDT	D-dopachrome decarboxylase OS=Homo sapiens OX=9606 GN=DDT PE=1 SV=3	42	5	8	5	12.7	20.0016	19.8165	19.6473	19.892	19.7119	19.63	19.9557	19.6881	19.6218	-0.316728	0.76555	2.54556e-05	-0.210902	0.946041	0.00054641
Q92499	DDX1	ATP-dependent RNA helicase DDX1 OS=Homo sapiens OX=9606 GN=DDX1 PE=1 SV=2	47	30	47	30	82.4	22.9845	22.8731	22.8262	22.9336	22.8658	22.817	22.9844	22.8567	22.8093	-0.150013	0.815056	0.000206829	-0.102304	0.953369	0.00278453
Q13206	DDX10	Probable ATP-dependent RNA helicase DDX10 OS=Homo sapiens OX=9606 GN=DDX10 PE=1 SV=2	26	20	24	20	100.8	21.0538	21.7184	21.6708	21.0652	21.7045	21.6633	21.0548	21.6989	21.6001	0.586811	0.248097	3.90812e-09	0.649327	0.264611	1.58254e-09
Q92841	DDX17	Probable ATP-dependent RNA helicase DDX17 OS=Homo sapiens OX=9606 GN=DDX17 PE=1 SV=2	48	32	87	24	80.2	23.9469	23.9989	23.9233	23.9796	23.9871	23.9196	23.9718	23.9664	23.9565	-0.03296	0.888684	0.221454	0.0180136	0.967605	0.491102
Q9NVP1	DDX18	ATP-dependent RNA helicase DDX18 OS=Homo sapiens OX=9606 GN=DDX18 PE=1 SV=2	50	26	40	26	75.4	22.6716	23.2281	23.0647	22.6835	23.2299	23.1097	22.6658	23.1991	23.0091	0.387507	0.567185	4.09732e-07	0.545379	0.557007	2.05724e-08
Q9NUU7	DDX19A	ATP-dependent RNA helicase DDX19A OS=Homo sapiens OX=9606 GN=DDX19A PE=1 SV=1	50	24	33	6	53.9	22.4901	22.6109	22.7658	22.5057	22.6575	22.7639	22.5176	22.6169	22.7497	0.255322	0.675714	2.74434e-06	0.123947	0.947649	0.000746834
Q9UMR2	DDX19B	ATP-dependent RNA helicase DDX19B OS=Homo sapiens OX=9606 GN=DDX19B PE=1 SV=1	44	23	34	5	53.9	21.152	21.0778	20.9571	21.1865	21.0672	20.9954	21.2413	21.0478	20.9824	-0.214959	0.781655	4.52351e-05	-0.128974	0.951603	0.0017847
Q9UHI6	DDX20	Probable ATP-dependent RNA helicase DDX20 OS=Homo sapiens OX=9606 GN=DDX20 PE=1 SV=2	15	10	10	10	92.2	19.4156	20.3816	20.3785	19.4946	20.3293	20.4288	19.3869	20.4132	20.2588	0.922983	0.335999	1.21612e-08	0.94233	0.483196	1.0116e-08
Q9NR30	DDX21	Nucleolar RNA helicase 2 OS=Homo sapiens OX=9606 GN=DDX21 PE=1 SV=5	53	34	76	33	87.3	22.5317	23.6559	23.7713	22.651	23.7542	23.8178	22.6532	23.7057	23.6541	1.13574	0.229993	3.11733e-09	1.09327	0.379387	4.37912e-09
Q9BUQ8	DDX23	Probable ATP-dependent RNA helicase DDX23 OS=Homo sapiens OX=9606 GN=DDX23 PE=1 SV=3	27	22	25	22	95.5	22.4149	22.3258	22.1828	22.4029	22.2712	22.1783	22.4156	22.2885	22.2207	-0.217221	0.750784	1.60072e-05	-0.115996	0.951239	0.00163603
Q9GZR7	DDX24	ATP-dependent RNA helicase DDX24 OS=Homo sapiens OX=9606 GN=DDX24 PE=1 SV=1	48	38	57	38	96.3	22.7967	22.9388	22.7124	22.7584	22.9203	22.6978	22.7714	22.8998	22.7354	-0.0603131	0.87668	0.0421097	0.144082	0.94273	0.000305614
Q96GQ7	DDX27	Probable ATP-dependent RNA helicase DDX27 OS=Homo sapiens OX=9606 GN=DDX27 PE=1 SV=2	24	19	21	19	89.8	21.3466	21.6604	21.6636	21.3224	21.7018	21.658	21.3284	21.6869	21.6448	0.323001	0.549182	2.93016e-07	0.35058	0.753478	1.43666e-07
Q9NUL7	DDX28	Probable ATP-dependent RNA helicase DDX28 OS=Homo sapiens OX=9606 GN=DDX28 PE=1 SV=2	11	5	5	5	59.5	18.9906	18.9717	19.2905	19.1646	18.9745	19.3179	18.9035	18.9409	19.2599	0.26986	0.840436	0.00105414	-0.0571791	0.966707	0.342437
Q9H8H2	DDX31	Probable ATP-dependent RNA helicase DDX31 OS=Homo sapiens OX=9606 GN=DDX31 PE=1 SV=2	13	10	11	10	94	20.0427	20.3077	20.3609	20.0878	20.32	20.3822	20.0733	20.4942	20.3377	0.292369	0.809863	0.000157306	0.306039	0.935759	0.000111454
O00148	DDX39A	ATP-dependent RNA helicase DDX39A OS=Homo sapiens OX=9606 GN=DDX39A PE=1 SV=2	37	15	47	6	49.1	21.5069	21.5995	21.8826	21.5168	21.7347	21.9063	21.507	21.6971	21.7727	0.343614	0.766868	2.66041e-05	0.16686	0.954975	0.00432235
Q13838	DDX39B	Spliceosome RNA helicase DDX39B OS=Homo sapiens OX=9606 GN=DDX39B PE=1 SV=1	53	20	60	11	49	23.5226	23.3444	23.4249	23.4437	23.319	23.3919	23.4995	23.2992	23.3964	-0.0842026	0.869864	0.017833	-0.167758	0.941909	0.000267656
O00571	DDX3X	ATP-dependent RNA helicase DDX3X OS=Homo sapiens OX=9606 GN=DDX3X PE=1 SV=3	54	33	66	32	73.2	23.0724	24.1343	24.1573	23.1452	24.1429	24.1964	23.1335	24.1189	24.0266	1.00973	0.203337	2.18448e-09	1.01498	0.291773	2.08554e-09
Q9UJV9	DDX41	Probable ATP-dependent RNA helicase DDX41 OS=Homo sapiens OX=9606 GN=DDX41 PE=1 SV=2	25	13	13	13	69.8	20.1696	20.3481	20.5002	20.1374	20.4001	20.4697	20.2389	20.4005	20.4634	0.295814	0.724544	7.86598e-06	0.200924	0.93874	0.000166392
Q86XP3	DDX42	ATP-dependent RNA helicase DDX42 OS=Homo sapiens OX=9606 GN=DDX42 PE=1 SV=1	34	23	27	23	102.9	21.4635	21.5953	21.5947	21.5074	21.5975	21.7165	21.5083	21.5756	21.5765	0.136146	0.860022	0.00596369	0.0963753	0.96101	0.0322599
Q7L014	DDX46	Probable ATP-dependent RNA helicase DDX46 OS=Homo sapiens OX=9606 GN=DDX46 PE=1 SV=2	33	34	45	34	117.3	23.5299	23.3003	23.2992	23.4786	23.3099	23.28	23.4672	23.2693	23.2819	-0.204827	0.773149	3.30562e-05	-0.198742	0.927018	4.1961e-05
Q9H0S4	DDX47	Probable ATP-dependent RNA helicase DDX47 OS=Homo sapiens OX=9606 GN=DDX47 PE=1 SV=1	31	13	15	13	50.6	20.7168	21.1399	21.2651	20.7872	21.2455	21.277	20.7671	21.1989	21.2181	0.496355	0.517717	1.74422e-07	0.437757	0.828015	5.18091e-07
Q9Y6V7	DDX49	Probable ATP-dependent RNA helicase DDX49 OS=Homo sapiens OX=9606 GN=DDX49 PE=1 SV=1	31	11	13	11	54.2	19.3854	20.2319	20.5556	19.4646	20.2725	20.5285	19.4405	20.2783	20.4141	1.06927	0.112417	7.07493e-10	0.830739	0.434389	6.74506e-09
P17844	DDX5	Probable ATP-dependent RNA helicase DDX5 OS=Homo sapiens OX=9606 GN=DDX5 PE=1 SV=1	51	30	82	22	69.1	22.2802	23.0618	23.1456	22.3572	23.0971	23.1783	22.3405	23.098	23.0803	0.8088	0.187293	1.74715e-09	0.759639	0.331171	3.05912e-09
Q9BQ39	DDX50	ATP-dependent RNA helicase DDX50 OS=Homo sapiens OX=9606 GN=DDX50 PE=1 SV=1	19	14	19	13	82.5	21.0777	21.6159	21.6212	21.1461	21.5719	21.6598	21.1743	21.6072	21.5767	0.486499	0.517366	1.73484e-07	0.465609	0.791245	2.54121e-07
Q8N8A6	DDX51	ATP-dependent RNA helicase DDX51 OS=Homo sapiens OX=9606 GN=DDX51 PE=1 SV=3	30	14	16	14	72.4	19.8575	19.8054	20.0512	19.8715	19.9006	20.0473	19.8814	19.9122	20.0206	0.169573	0.830813	0.00053244	0.00257251	0.969461	0.938553
Q9Y2R4	DDX52	Probable ATP-dependent RNA helicase DDX52 OS=Homo sapiens OX=9606 GN=DDX52 PE=1 SV=3	21	10	10	10	67.5	20.2767	20.7751	20.6934	20.2375	20.706	20.6474	20.2758	20.7323	20.6573	0.402726	0.522134	1.86826e-07	0.47449	0.646518	4.44282e-08
Q8TDD1	DDX54	ATP-dependent RNA helicase DDX54 OS=Homo sapiens OX=9606 GN=DDX54 PE=1 SV=2	22	14	16	14	98.5	20.6978	21.0794	21.0615	20.7661	21.0911	21.1131	20.7825	21.0809	21.0509	0.326384	0.660961	2.09659e-06	0.335003	0.870561	1.68139e-06
Q8NHQ9	DDX55	ATP-dependent RNA helicase DDX55 OS=Homo sapiens OX=9606 GN=DDX55 PE=1 SV=3	16	8	8	8	68.5	19.7939	19.9392	20.0447	19.7738	19.9544	20.0515	19.7036	19.9353	19.9916	0.272129	0.738295	1.1233e-05	0.185848	0.94066	0.00022043
Q9NY93	DDX56	Probable ATP-dependent RNA helicase DDX56 OS=Homo sapiens OX=9606 GN=DDX56 PE=1 SV=1	21	10	10	10	61.6	19.2994	20.0951	19.921	19.5368	20.1016	20.0509	19.4335	19.9397	19.9196	0.540627	0.761773	2.24901e-05	0.622234	0.903249	7.15101e-06
O95786	DDX58	Antiviral innate immune response receptor RIG-I OS=Homo sapiens OX=9606 GN=DDX58 PE=1 SV=2	31	23	26	23	106.5	22.0119	21.4956	21.3373	21.9132	21.4707	21.3456	21.9372	21.4413	21.421	-0.586098	0.430953	5.07823e-08	-0.484896	0.793979	2.66257e-07
Q5T1V6	DDX59	Probable ATP-dependent RNA helicase DDX59 OS=Homo sapiens OX=9606 GN=DDX59 PE=1 SV=1	11	5	6	5	68.8	18.9556	18.9251	18.8833	18.9845	18.8683	18.8749	18.9285	18.8534	18.8662	-0.0813763	0.870543	0.0193556	-0.0739282	0.96079	0.0296531
P26196	DDX6	Probable ATP-dependent RNA helicase DDX6 OS=Homo sapiens OX=9606 GN=DDX6 PE=1 SV=2	58	21	30	21	54.4	21.2043	21.2879	21.1511	21.1881	21.2694	21.1974	21.1835	21.2778	21.166	-0.0204618	0.893461	0.424503	0.0864298	0.956261	0.006313
Q8IY21	DDX60	Probable ATP-dependent RNA helicase DDX60 OS=Homo sapiens OX=9606 GN=DDX60 PE=1 SV=3	16	21	22	20	197.7	20.9905	20.2265	20.1535	20.9503	20.1656	20.1638	20.9446	20.1952	20.2817	-0.762175	0.305482	8.38749e-09	-0.766038	0.454427	8.01901e-09
O75398	DEAF1	Deformed epidermal autoregulatory factor 1 homolog OS=Homo sapiens OX=9606 GN=DEAF1 PE=1 SV=1	3	2	2	2	59.3	17.5662	17.6327	17.3529	17.4357	17.6516	17.5492	17.4789	17.5692	17.6174	0.0128992	0.899271	0.846279	0.124236	0.963463	0.0866124
Q16698	DECR1	2,4-dienoyl-CoA reductase, mitochondrial OS=Homo sapiens OX=9606 GN=DECR1 PE=1 SV=1	52	14	22	14	36	21.7137	21.3258	21.155	21.6353	21.3266	21.1555	21.6486	21.3387	21.2056	-0.493819	0.415499	4.10196e-08	-0.335482	0.859611	1.17788e-06
Q9H4E7	DEF6	Differentially expressed in FDCP 6 homolog OS=Homo sapiens OX=9606 GN=DEF6 PE=1 SV=1	38	20	27	20	73.9	22.3381	21.8053	21.6583	22.1972	21.7787	21.5345	22.2249	21.7136	21.7404	-0.609023	0.653461	1.84084e-06	-0.487578	0.911252	1.17337e-05
P35659	DEK	Protein DEK OS=Homo sapiens OX=9606 GN=DEK PE=1 SV=1	31	12	21	12	42.6	21.4569	21.114	21.1065	21.4725	21.1482	21.053	21.4193	21.1189	21.1311	-0.35271	0.597631	7.82859e-07	-0.322524	0.87052	1.67897e-06
Q8TCE6	DENND10	DENN domain-containing protein 10 OS=Homo sapiens OX=9606 GN=DENND10 PE=1 SV=1	12	4	4	4	40.5	17.8661	17.6447	17.6547	17.9814	17.6072	17.7048	18.0138	17.6419	17.6279	-0.291277	0.785143	5.18138e-05	-0.322479	0.920387	2.31278e-05
A4D1U4	DENND11	DENN domain-containing protein 11 OS=Homo sapiens OX=9606 GN=DENND11 PE=1 SV=1	8	2	2	2	51.4	15.109	15.3703	15.8677	15.2559	15.5071	15.7594	15.2455	15.4565	15.736	0.584233	0.648845	1.7027e-06	0.241195	0.950897	0.00150965
Q8TEH3	DENND1A	DENN domain-containing protein 1A OS=Homo sapiens OX=9606 GN=DENND1A PE=1 SV=2	3	3	3	3	110.5	18.3695	18.2133	18.2313	18.4731	18.1885	18.2186	18.5184	18.1842	18.1737	-0.245787	0.80658	0.000133407	-0.258311	0.934168	9.14431e-05
Q8IV53	DENND1C	DENN domain-containing protein 1C OS=Homo sapiens OX=9606 GN=DENND1C PE=1 SV=1	20	13	18	13	87	21.4347	21.0941	21.0062	21.378	21.0456	21.0155	21.3857	21.006	21.0258	-0.383594	0.573841	4.68621e-07	-0.350858	0.854345	1.00796e-06
Q9H6A0	DENND2D	DENN domain-containing protein 2D OS=Homo sapiens OX=9606 GN=DENND2D PE=1 SV=2	28	11	13	11	53.6	20.7391	20.0191	19.9776	20.6642	20.0863	19.9351	20.6825	20.0718	20.0571	-0.705316	0.358365	1.65542e-08	-0.636182	0.638533	4.11827e-08
Q7Z401	DENND4A	C-myc promoter-binding protein OS=Homo sapiens OX=9606 GN=DENND4A PE=1 SV=2	7	12	13	12	209.1	20.9442	21.0079	20.9987	20.9449	21.0058	20.9604	20.9145	20.965	20.976	0.0438639	0.884595	0.124559	0.0584016	0.96215	0.0505071
O75064	DENND4B	DENN domain-containing protein 4B OS=Homo sapiens OX=9606 GN=DENND4B PE=1 SV=4	3	4	4	4	163.7	18.6058	18.572	18.5897	18.5323	18.6786	18.545	18.5751	18.4308	18.4793	-0.0330247	0.89601	0.585542	-0.0106184	0.969177	0.859755
Q5VZ89	DENND4C	DENN domain-containing protein 4C OS=Homo sapiens OX=9606 GN=DENND4C PE=1 SV=3	11	16	18	16	212.6	21.2067	20.8395	20.7372	21.1561	20.8485	20.7386	21.2078	20.8119	20.7926	-0.434075	0.473752	9.18981e-08	-0.356913	0.826754	5.0379e-07
O43583	DENR	Density-regulated protein OS=Homo sapiens OX=9606 GN=DENR PE=1 SV=2	32	7	15	7	22.1	20.4972	20.4394	20.404	20.5472	20.4781	20.4458	20.5289	20.464	20.4589	-0.0882015	0.865427	0.0106564	-0.0639455	0.961865	0.0450646
O75140	DEPDC5	GATOR complex protein DEPDC5 OS=Homo sapiens OX=9606 GN=DEPDC5 PE=1 SV=2	3	4	4	4	181.1	18.0977	17.8778	17.7903	18.1421	17.756	17.6759	18.0496	17.8285	17.7876	-0.345184	0.76731	2.7004e-05	-0.275709	0.938196	0.000154178
Q9Y315	DERA	Deoxyribose-phosphate aldolase OS=Homo sapiens OX=9606 GN=DERA PE=1 SV=2	40	9	9	9	35.2	20.4364	19.9764	19.9271	20.4974	19.8866	19.8989	20.4904	19.9898	19.9841	-0.538069	0.505487	1.45318e-07	-0.523815	0.770767	1.83638e-07
Q9BUN8	DERL1	Derlin-1 OS=Homo sapiens OX=9606 GN=DERL1 PE=1 SV=1	10	2	2	2	28.8	16.7979	16.918	17.339	16.7008	16.9263	17.1823	16.7886	16.81	17.0661	0.43334	0.799064	9.348e-05	0.122326	0.963663	0.0942049
O00273	DFFA	DNA fragmentation factor subunit alpha OS=Homo sapiens OX=9606 GN=DFFA PE=1 SV=1	31	8	10	8	36.5	20.7666	20.799	20.8161	20.773	20.8416	20.8511	20.7781	20.8279	20.8073	0.0522683	0.880299	0.0685228	0.0502785	0.963207	0.077833
Q8WYQ5	DGCR8	Microprocessor complex subunit DGCR8 OS=Homo sapiens OX=9606 GN=DGCR8 PE=1 SV=1	7	2	2	2	86	12.7767	14.3075	14.2138	13.51	14.3789	14.1479	13.54	14.1462	13.8987	0.811268	0.846491	0.00170533	1.00201	0.944424	0.000407388
P23743	DGKA	Diacylglycerol kinase alpha OS=Homo sapiens OX=9606 GN=DGKA PE=1 SV=3	53	29	51	29	82.6	22.6484	22.1877	22.1456	22.6301	22.2162	22.1738	22.6323	22.1652	22.1949	-0.465475	0.380345	2.34768e-08	-0.447205	0.615509	3.3436e-08
Q16760	DGKD	Diacylglycerol kinase delta OS=Homo sapiens OX=9606 GN=DGKD PE=1 SV=4	3	2	2	2	134.4	16.1106	15.9981	16.3774	16.0812	16.1884	16.2612	16.0696	16.0685	16.159	0.178766	0.868977	0.016042	-0.00214299	0.969581	0.97254
P52429	DGKE	Diacylglycerol kinase epsilon OS=Homo sapiens OX=9606 GN=DGKE PE=1 SV=1	15	6	6	6	63.9	17.852	18.0174	18.0854	17.8609	17.9988	17.9743	17.8494	18.076	18.2625	0.253306	0.851675	0.00267032	0.176671	0.959564	0.018851
P52824	DGKQ	Diacylglycerol kinase theta OS=Homo sapiens OX=9606 GN=DGKQ PE=1 SV=2	4	2	2	2	101.1	15.5467	15.6322	15.1679	15.2328	15.1661	14.7773	15.1232	15.3536	15.1185	-0.279667	0.882568	0.0937621	0.0830878	0.968095	0.59158
Q13574	DGKZ	Diacylglycerol kinase zeta OS=Homo sapiens OX=9606 GN=DGKZ PE=1 SV=4	21	14	15	14	103.9	20.6975	20.1661	20.0407	20.6295	20.0855	20.0645	20.6807	20.2073	20.164	-0.579521	0.545121	2.7302e-07	-0.516279	0.842943	7.39979e-07
Q7Z3D6	DGLUCY	D-glutamate cyclase, mitochondrial OS=Homo sapiens OX=9606 GN=DGLUCY PE=1 SV=2	15	7	9	7	66.4	19.286	19.0689	18.9454	19.3615	18.9447	18.9724	19.2973	18.9385	19.0174	-0.336547	0.756229	1.88765e-05	-0.330896	0.91957	2.16349e-05
Q15392	DHCR24	Delta(24)-sterol reductase OS=Homo sapiens OX=9606 GN=DHCR24 PE=1 SV=2	4	2	2	2	60.1	16.955	17.6549	17.6198	16.8768	17.6968	17.5548	16.782	17.8872	17.5265	0.695775	0.652613	1.81444e-06	0.87504	0.791125	2.53606e-07
Q9UBM7	DHCR7	7-dehydrocholesterol reductase OS=Homo sapiens OX=9606 GN=DHCR7 PE=1 SV=1	13	6	7	6	54.5	19.4528	19.6834	19.8189	19.4707	19.7039	19.7693	19.4323	19.7353	19.6964	0.309573	0.728009	8.57892e-06	0.255596	0.926589	4.02457e-05
P00374	DHFR	Dihydrofolate reductase OS=Homo sapiens OX=9606 GN=DHFR PE=1 SV=2	10	2	2	2	21.4	17.388	17.9808	18.5099	17.3666	17.97	18.4909	17.4837	17.9668	18.332	1.03146	0.278802	5.87121e-09	0.559761	0.861049	1.23106e-06
Q02127	DHODH	Dihydroorotate dehydrogenase (quinone), mitochondrial OS=Homo sapiens OX=9606 GN=DHODH PE=1 SV=3	9	3	3	3	42.8	17.046	17.4264	17.2307	17.1991	17.5878	17.2816	17.0952	17.6773	17.2621	0.144706	0.877104	0.0445336	0.450374	0.927972	4.61329e-05
P49366	DHPS	Deoxyhypusine synthase OS=Homo sapiens OX=9606 GN=DHPS PE=1 SV=1	26	7	8	7	40.9	18.7958	19.6274	19.8171	18.7761	19.5405	19.8312	18.891	19.564	19.6627	0.949361	0.356158	1.60285e-08	0.756357	0.738758	1.18561e-07
Q96LJ7	DHRS1	Dehydrogenase/reductase SDR family member 1 OS=Homo sapiens OX=9606 GN=DHRS1 PE=1 SV=1	27	6	7	6	33.9	19.2382	19.0152	18.7507	19.3052	18.9146	18.8819	19.2414	19.0028	18.8529	-0.433056	0.681902	3.09018e-06	-0.28402	0.934289	9.2791e-05
Q9BTZ2	DHRS4	Dehydrogenase/reductase SDR family member 4 OS=Homo sapiens OX=9606 GN=DHRS4 PE=1 SV=3	14	4	5	4	29.5	19.3683	19.0954	18.8475	19.3224	19.0384	18.887	19.357	19.062	18.9034	-0.469963	0.422606	4.51606e-08	-0.283964	0.889017	3.47993e-06
Q9Y394	DHRS7	Dehydrogenase/reductase SDR family member 7 OS=Homo sapiens OX=9606 GN=DHRS7 PE=1 SV=1	27	9	11	9	38.3	20.9649	20.7261	20.5571	20.9228	20.7418	20.6153	20.9481	20.7686	20.5463	-0.372376	0.561205	3.64993e-07	-0.199785	0.930987	6.33406e-05
Q6IAN0	DHRS7B	Dehydrogenase/reductase SDR family member 7B OS=Homo sapiens OX=9606 GN=DHRS7B PE=1 SV=2	7	2	2	2	35.1	17.1715	17.6023	17.4379	17.2024	17.4484	17.6627	17.3079	17.8234	17.8767	0.431851	0.857809	0.00476888	0.397459	0.956858	0.00759063
O43143	DHX15	Pre-mRNA-splicing factor ATP-dependent RNA helicase DHX15 OS=Homo sapiens OX=9606 GN=DHX15 PE=1 SV=2	45	34	67	34	90.9	22.995	23.1081	23.1121	23.0309	23.1504	23.2074	23.056	23.1656	23.1353	0.124306	0.85772	0.00472702	0.114046	0.956886	0.00765793
O60231	DHX16	Pre-mRNA-splicing factor ATP-dependent RNA helicase DHX16 OS=Homo sapiens OX=9606 GN=DHX16 PE=1 SV=2	23	22	25	22	119.2	21.4472	21.8242	21.7968	21.4928	21.8276	21.8398	21.5081	21.8283	21.7664	0.318306	0.640732	1.48995e-06	0.343974	0.844412	7.68517e-07
Q7Z478	DHX29	ATP-dependent RNA helicase DHX29 OS=Homo sapiens OX=9606 GN=DHX29 PE=1 SV=2	12	16	16	16	155.1	20.6868	21.1679	20.9938	20.6869	21.0499	20.9674	20.6749	21.0653	20.9541	0.288886	0.743821	1.30875e-05	0.411511	0.839144	6.72627e-07
Q7L2E3	DHX30	ATP-dependent RNA helicase DHX30 OS=Homo sapiens OX=9606 GN=DHX30 PE=1 SV=1	25	26	28	26	133.9	21.4596	21.6963	21.9632	21.4392	21.7204	21.9796	21.4521	21.7725	21.9137	0.501859	0.412526	3.9439e-08	0.279417	0.900257	6.05423e-06
Q9H6R0	DHX33	ATP-dependent RNA helicase DHX33 OS=Homo sapiens OX=9606 GN=DHX33 PE=1 SV=2	14	8	8	8	78.8	19.0712	19.3332	19.4259	19.0313	19.3556	19.379	18.9434	19.3259	19.4132	0.390725	0.636097	1.38327e-06	0.322925	0.90249	6.84947e-06
Q14147	DHX34	Probable ATP-dependent RNA helicase DHX34 OS=Homo sapiens OX=9606 GN=DHX34 PE=1 SV=2	6	5	5	5	128	19.0093	18.8225	18.9525	18.5514	18.7739	18.5178	18.3895	18.5982	18.5223	0.0141231	0.900242	0.933234	0.0814748	0.968271	0.631093
Q9H5Z1	DHX35	Probable ATP-dependent RNA helicase DHX35 OS=Homo sapiens OX=9606 GN=DHX35 PE=1 SV=2	14	7	8	7	78.9	18.5767	18.4991	18.6008	18.5554	18.3729	18.4807	18.5716	18.4662	18.5006	-0.0405076	0.892162	0.357326	-0.12182	0.959274	0.016996
Q9H2U1	DHX36	ATP-dependent DNA/RNA helicase DHX36 OS=Homo sapiens OX=9606 GN=DHX36 PE=1 SV=2	21	17	20	16	114.7	21.0446	21.1295	21.2114	21.0346	21.1389	21.2696	21.0786	21.1291	21.2023	0.1752	0.80624	0.000131194	0.0798944	0.959407	0.0178175
Q8IY37	DHX37	Probable ATP-dependent RNA helicase DHX37 OS=Homo sapiens OX=9606 GN=DHX37 PE=1 SV=1	13	14	15	14	129.5	20.0667	20.3295	20.4907	20.068	20.3531	20.5422	20.1137	20.3801	20.4431	0.409236	0.572595	4.5677e-07	0.271471	0.914204	1.4392e-05
Q92620	DHX38	Pre-mRNA-splicing factor ATP-dependent RNA helicase PRP16 OS=Homo sapiens OX=9606 GN=DHX38 PE=1 SV=2	19	19	20	19	140.4	20.5406	20.5398	20.5588	20.5592	20.5632	20.5545	20.585	20.6045	20.6235	0.017303	0.89601	0.585575	0.00753682	0.968996	0.810982
Q8IX18	DHX40	Probable ATP-dependent RNA helicase DHX40 OS=Homo sapiens OX=9606 GN=DHX40 PE=1 SV=2	3	2	3	2	88.5	16.9264	17.0184	16.7559	16.8903	16.935	16.7411	16.9436	17.1224	16.9719	-0.0970835	0.886992	0.174607	0.105173	0.964675	0.14477
Q6P158	DHX57	Putative ATP-dependent RNA helicase DHX57 OS=Homo sapiens OX=9606 GN=DHX57 PE=1 SV=2	8	9	12	8	155.5	19.2275	19.4655	19.4464	19.1959	19.4244	19.5005	19.226	19.44	19.4385	0.245343	0.730212	9.07486e-06	0.226862	0.916622	1.71874e-05
Q14562	DHX8	ATP-dependent RNA helicase DHX8 OS=Homo sapiens OX=9606 GN=DHX8 PE=1 SV=1	21	22	23	22	139.2	21.1631	21.328	21.2481	21.2154	21.2632	21.2765	21.2487	21.2397	21.1841	0.0271869	0.8945	0.485352	0.0679131	0.963859	0.102336
Q08211	DHX9	ATP-dependent RNA helicase A OS=Homo sapiens OX=9606 GN=DHX9 PE=1 SV=4	46	46	106	46	140.9	23.7652	23.8729	23.8873	23.6929	23.8898	23.8753	23.6927	23.8772	23.8372	0.149643	0.832966	0.000615485	0.163009	0.943304	0.000336121
Q9NR28	DIABLO	Diablo homolog, mitochondrial OS=Homo sapiens OX=9606 GN=DIABLO PE=1 SV=1	52	9	13	9	27.1	21.3036	21.1134	21.0717	21.2394	21.0979	21.0482	21.2667	21.1192	21.0592	-0.21019	0.757405	1.95788e-05	-0.15973	0.938715	0.000165813
O60610	DIAPH1	Protein diaphanous homolog 1 OS=Homo sapiens OX=9606 GN=DIAPH1 PE=1 SV=2	41	48	74	48	141.3	23.6786	23.3824	23.299	23.6246	23.4017	23.3392	23.6698	23.3707	23.3472	-0.329181	0.591785	6.86025e-07	-0.272723	0.888428	3.38944e-06
O60879	DIAPH2	Protein diaphanous homolog 2 OS=Homo sapiens OX=9606 GN=DIAPH2 PE=1 SV=1	3	3	3	3	125.5	16.2524	15.8235	15.891	16.255	16.1288	16.0596	16.1027	15.9683	16.0971	-0.187433	0.87781	0.0489247	-0.229836	0.959864	0.0210075
Q9UPY3	DICER1	Endoribonuclease Dicer OS=Homo sapiens OX=9606 GN=DICER1 PE=1 SV=3	9	15	15	15	218.5	19.552	20.0025	20.0676	19.579	20.1042	20.1399	19.5812	20.0582	20.0279	0.507731	0.535608	2.32765e-07	0.484232	0.809192	3.51054e-07
Q9BTC0	DIDO1	Death-inducer obliterator 1 OS=Homo sapiens OX=9606 GN=DIDO1 PE=1 SV=5	27	44	48	44	243.7	22.363	22.2793	22.2095	22.2967	22.2423	22.1995	22.3648	22.2442	22.2213	-0.131373	0.841388	0.00113373	-0.0862343	0.958556	0.0132403
Q68CQ4	DIEXF	Digestive organ expansion factor homolog OS=Homo sapiens OX=9606 GN=DIEXF PE=1 SV=2	22	14	15	14	87	20.5549	20.7554	20.9944	20.5819	20.8693	21.0257	20.5518	20.8546	20.9366	0.422675	0.625484	1.17271e-06	0.263545	0.92995	5.66202e-05
Q9UNQ2	DIMT1	Probable dimethyladenosine transferase OS=Homo sapiens OX=9606 GN=DIMT1 PE=1 SV=1	42	13	17	13	35.2	21.5338	21.8215	21.7542	21.4773	21.8387	21.7606	21.5077	21.7713	21.7143	0.236743	0.759985	2.12369e-05	0.30421	0.883002	2.68814e-06
Q9P265	DIP2B	Disco-interacting protein 2 homolog B OS=Homo sapiens OX=9606 GN=DIP2B PE=1 SV=3	12	15	15	13	171.4	20.2988	20.3636	20.1836	20.3225	20.3195	20.1898	20.2744	20.38	20.2203	-0.10065	0.859209	0.00548844	0.055758	0.963135	0.0755516
Q9Y2L1	DIS3	Exosome complex exonuclease RRP44 OS=Homo sapiens OX=9606 GN=DIS3 PE=1 SV=2	30	24	26	24	108.9	21.2846	21.4435	21.5213	21.2564	21.448	21.5148	21.2783	21.4165	21.5131	0.243282	0.676038	2.7612e-06	0.162892	0.932058	7.13867e-05
Q8TF46	DIS3L	DIS3-like exonuclease 1 OS=Homo sapiens OX=9606 GN=DIS3L PE=1 SV=2	7	5	5	5	120.7	18.1647	18.1891	18.2086	18.1671	18.1964	18.2163	18.1527	18.1846	18.1215	0.0206608	0.894893	0.510108	0.0285624	0.966881	0.367797
Q8IYB7	DIS3L2	DIS3-like exonuclease 2 OS=Homo sapiens OX=9606 GN=DIS3L2 PE=1 SV=4	8	7	7	7	99.2	19.5045	19.562	19.5871	19.5073	19.4854	19.65	19.5011	19.5715	19.5837	0.102633	0.865296	0.0105013	0.0353296	0.966366	0.297189
O60832	DKC1	H/ACA ribonucleoprotein complex subunit DKC1 OS=Homo sapiens OX=9606 GN=DKC1 PE=1 SV=3	44	22	32	22	57.6	22.8078	22.7267	22.5661	22.8034	22.7548	22.5796	22.845	22.772	22.6086	-0.233939	0.733563	9.90008e-06	-0.0675425	0.960969	0.0317527
P10515	DLAT	Dihydrolipoyllysine-residue acetyltransferase component of pyruvate dehydrogenase complex, mitochondrial OS=Homo sapiens OX=9606 GN=DLAT PE=1 SV=3	29	14	25	14	69	22.1753	21.896	21.8563	22.085	21.868	21.8041	22.054	21.8238	21.8592	-0.264948	0.787371	5.66414e-05	-0.242196	0.93587	0.000113057
P09622	DLD	Dihydrolipoyl dehydrogenase, mitochondrial OS=Homo sapiens OX=9606 GN=DLD PE=1 SV=2	35	15	24	15	54.1	22.2527	21.9864	21.9038	22.2327	21.9635	21.8964	22.2122	21.9708	21.9145	-0.327663	0.537674	2.40832e-07	-0.259013	0.872704	1.81307e-06
Q12959	DLG1	Disks large homolog 1 OS=Homo sapiens OX=9606 GN=DLG1 PE=1 SV=2	17	12	12	12	100.4	20.0605	19.9742	19.9529	20.1364	19.8717	19.9616	20.0257	19.9081	19.9887	-0.106474	0.870512	0.0192817	-0.156198	0.952776	0.00238806
Q92796	DLG3	Disks large homolog 3 OS=Homo sapiens OX=9606 GN=DLG3 PE=1 SV=2	8	4	4	4	90.3	17.4854	17.4767	17.2705	17.4091	17.4189	17.3659	17.4734	17.3741	17.3198	-0.13725	0.859616	0.00572048	-0.0327578	0.967167	0.412988
Q9Y2H0	DLGAP4	Disks large-associated protein 4 OS=Homo sapiens OX=9606 GN=DLGAP4 PE=1 SV=3	9	8	9	8	107.9	20.6262	20.0212	19.9097	20.4696	20.025	19.8769	20.5146	19.9292	20.0003	-0.607836	0.586834	6.15092e-07	-0.545039	0.868411	1.56199e-06
P36957	DLST	Dihydrolipoyllysine-residue succinyltransferase component of 2-oxoglutarate dehydrogenase complex, mitochondrial OS=Homo sapiens OX=9606 GN=DLST PE=1 SV=4	32	11	25	11	48.7	22.0683	21.6502	21.4601	21.8645	21.7252	21.4899	22.0032	21.6507	21.5832	-0.467589	0.740118	1.18059e-05	-0.303346	0.943283	0.000334957
Q99766	DMAC2L	ATP synthase subunit s, mitochondrial OS=Homo sapiens OX=9606 GN=DMAC2L PE=1 SV=3	19	4	4	4	24.9	19.3363	18.9387	18.7864	19.246	18.8515	18.8037	19.3354	18.8905	18.8558	-0.490603	0.548465	2.89346e-07	-0.412351	0.862513	1.28867e-06
Q9NPF5	DMAP1	DNA methyltransferase 1-associated protein 1 OS=Homo sapiens OX=9606 GN=DMAP1 PE=1 SV=1	42	15	17	15	53	20.504	20.4504	20.4299	20.5823	20.4624	20.3993	20.59	20.4948	20.4185	-0.142878	0.841327	0.00112846	-0.0895634	0.959195	0.0165254
Q9Y485	DMXL1	DmX-like protein 1 OS=Homo sapiens OX=9606 GN=DMXL1 PE=1 SV=3	3	7	8	7	337.6	17.947	18.0381	18.1361	17.9138	18.2228	18.068	18.04	18.1246	18.202	0.168431	0.867476	0.0134566	0.161573	0.959187	0.0164826
Q9NVR5	DNAAF2	Protein kintoun OS=Homo sapiens OX=9606 GN=DNAAF2 PE=1 SV=2	10	5	5	5	91.1	17.5957	18.1263	18.2224	17.9058	18.2915	18.3615	17.8329	18.2484	18.2728	0.507444	0.802927	0.000111825	0.443955	0.942651	0.000301654
Q86Y56	DNAAF5	Dynein assembly factor 5, axonemal OS=Homo sapiens OX=9606 GN=DNAAF5 PE=1 SV=4	10	7	7	7	93.5	18.188	18.3867	18.5924	18.1836	18.3907	18.5375	18.208	18.4221	18.4861	0.345482	0.640488	1.48408e-06	0.206645	0.93462	9.66309e-05
P31689	DNAJA1	DnaJ homolog subfamily A member 1 OS=Homo sapiens OX=9606 GN=DNAJA1 PE=1 SV=2	65	20	44	20	44.8	21.5578	22.9336	22.9779	21.6715	23.0414	23.0783	21.6902	22.9825	22.8985	1.34509	0.146933	1.05955e-09	1.34598	0.21956	1.05329e-09
O60884	DNAJA2	DnaJ homolog subfamily A member 2 OS=Homo sapiens OX=9606 GN=DNAJA2 PE=1 SV=1	52	17	28	17	45.7	22.0623	22.2979	22.5516	22.1181	22.3411	22.527	22.0932	22.3361	22.4802	0.428397	0.50402	1.42271e-07	0.233822	0.920575	2.34904e-05
Q96EY1	DNAJA3	DnaJ homolog subfamily A member 3, mitochondrial OS=Homo sapiens OX=9606 GN=DNAJA3 PE=1 SV=2	22	8	9	8	52.5	19.6102	19.8204	19.9553	19.629	19.8148	19.954	19.5702	19.8603	19.8869	0.328937	0.652735	1.81821e-06	0.228711	0.92544	3.60699e-05
Q8WW22	DNAJA4	DnaJ homolog subfamily A member 4 OS=Homo sapiens OX=9606 GN=DNAJA4 PE=1 SV=1	20	7	9	7	44.8	19.9776	20.2638	20.6594	19.9404	20.2924	20.5953	19.9531	20.3093	20.5705	0.651359	0.258056	4.46621e-09	0.331438	0.869828	1.63933e-06
P25685	DNAJB1	DnaJ homolog subfamily B member 1 OS=Homo sapiens OX=9606 GN=DNAJB1 PE=1 SV=4	46	17	28	16	38	23.0064	23.4249	23.283	22.9373	23.373	23.3217	23.0616	23.4013	23.2881	0.295823	0.744509	1.33444e-05	0.397954	0.857956	1.12052e-06
Q9UBS4	DNAJB11	DnaJ homolog subfamily B member 11 OS=Homo sapiens OX=9606 GN=DNAJB11 PE=1 SV=1	46	14	19	14	40.5	20.8808	21.8691	21.6966	20.9899	21.8743	21.7462	21.0009	21.8403	21.6398	0.736994	0.360062	1.69752e-08	0.904052	0.320081	2.75836e-09
Q9NXW2	DNAJB12	DnaJ homolog subfamily B member 12 OS=Homo sapiens OX=9606 GN=DNAJB12 PE=1 SV=5	6	2	2	2	41.8	17.6993	18.3951	18.5711	17.927	18.4031	18.5585	17.8782	18.2182	18.4075	0.677516	0.718231	6.74805e-06	0.503952	0.932187	7.24465e-05
Q8TBM8	DNAJB14	DnaJ homolog subfamily B member 14 OS=Homo sapiens OX=9606 GN=DNAJB14 PE=1 SV=1	18	6	6	6	42.5	18.6902	19.0688	19.0456	18.5046	19.0164	18.8718	18.443	18.9918	18.9293	0.402991	0.810721	0.000164396	0.479761	0.927289	4.3097e-05
P25686	DNAJB2	DnaJ homolog subfamily B member 2 OS=Homo sapiens OX=9606 GN=DNAJB2 PE=1 SV=3	15	4	4	3	35.6	17.6516	17.4842	17.4582	17.5282	17.5977	17.4775	17.7193	17.6112	17.3468	-0.205527	0.860004	0.0059527	-0.0686726	0.966078	0.263254
Q9UDY4	DNAJB4	DnaJ homolog subfamily B member 4 OS=Homo sapiens OX=9606 GN=DNAJB4 PE=1 SV=1	13	4	4	3	37.8	18.3097	19.0683	18.3892	18.4775	19.0697	18.5346	18.4015	19.0768	18.5346	0.0899254	0.883657	0.10918	0.675375	0.798445	2.87889e-07
O75190	DNAJB6	DnaJ homolog subfamily B member 6 OS=Homo sapiens OX=9606 GN=DNAJB6 PE=1 SV=2	35	12	13	11	36.1	21.3832	22.1987	22.0135	21.2606	22.154	22.0044	21.2557	22.2278	21.9264	0.681576	0.437509	5.58886e-08	0.893675	0.398693	5.07584e-09
Q9UBS3	DNAJB9	DnaJ homolog subfamily B member 9 OS=Homo sapiens OX=9606 GN=DNAJB9 PE=1 SV=1	9	2	2	2	25.5	17.0423	18.105	17.3708	17.3144	18.0272	17.3659	17.224	18.068	17.4522	0.202699	0.864676	0.0098004	0.873176	0.771684	1.8617e-07
Q8IXB1	DNAJC10	DnaJ homolog subfamily C member 10 OS=Homo sapiens OX=9606 GN=DNAJC10 PE=1 SV=2	18	11	11	11	91	19.6845	20.0607	19.8324	19.5974	20.0218	19.9014	19.6482	20.1331	19.9226	0.2421	0.811237	0.000168852	0.428462	0.871118	1.71433e-06
Q9NVH1	DNAJC11	DnaJ homolog subfamily C member 11 OS=Homo sapiens OX=9606 GN=DNAJC11 PE=1 SV=2	18	9	10	9	63.2	20.3133	20.2823	20.3134	20.2167	20.3324	20.3208	20.237	20.2521	20.2727	0.0466162	0.888391	0.212551	0.0332591	0.966853	0.363514
O75165	DNAJC13	DnaJ homolog subfamily C member 13 OS=Homo sapiens OX=9606 GN=DNAJC13 PE=1 SV=5	14	25	25	25	254.3	21.6143	21.3357	21.2724	21.5658	21.3009	21.2026	21.5745	21.2985	21.2692	-0.336769	0.623482	1.13758e-06	-0.273148	0.901877	6.61786e-06
Q9Y5T4	DNAJC15	DnaJ homolog subfamily C member 15 OS=Homo sapiens OX=9606 GN=DNAJC15 PE=1 SV=2	26	4	5	4	16.4	18.3754	19.3365	19.5294	18.282	19.3846	19.5076	18.4083	19.3853	19.4484	1.13988	0.0517127	2.50645e-10	1.01357	0.178751	7.19253e-10
Q9Y2G8	DNAJC16	DnaJ homolog subfamily C member 16 OS=Homo sapiens OX=9606 GN=DNAJC16 PE=2 SV=3	3	2	2	2	90.5	15.3724	15.521	15.7424	15.6131	15.5506	15.5391	15.3569	15.4183	15.5702	0.169745	0.878784	0.0557592	0.0491551	0.967857	0.541104
Q9NVM6	DNAJC17	DnaJ homolog subfamily C member 17 OS=Homo sapiens OX=9606 GN=DNAJC17 PE=1 SV=1	25	7	8	7	34.7	19.8627	19.916	20.0823	19.9886	19.9667	20.088	19.9747	19.9615	20.0937	0.146024	0.852522	0.00288338	0.00611846	0.969212	0.869307
Q96DA6	DNAJC19	Mitochondrial import inner membrane translocase subunit TIM14 OS=Homo sapiens OX=9606 GN=DNAJC19 PE=1 SV=3	16	2	2	2	12.5	18.0817	18.3559	18.588	18.0674	18.3479	18.4119	18.2398	18.4233	18.486	0.365692	0.803813	0.00011664	0.246088	0.95181	0.0018767
Q99543	DNAJC2	DnaJ homolog subfamily C member 2 OS=Homo sapiens OX=9606 GN=DNAJC2 PE=1 SV=4	29	17	18	17	72	21.2098	21.3233	21.4549	21.2154	21.2911	21.4281	21.1662	21.2265	21.3686	0.2201	0.808038	0.00014343	0.0831664	0.961693	0.0420911
Q5F1R6	DNAJC21	DnaJ homolog subfamily C member 21 OS=Homo sapiens OX=9606 GN=DNAJC21 PE=1 SV=2	22	7	7	7	62	18.3972	18.5909	18.5855	18.395	18.6856	18.6288	18.4108	18.6363	18.5996	0.203621	0.794724	7.70819e-05	0.236573	0.920669	2.36725e-05
Q13217	DNAJC3	DnaJ homolog subfamily C member 3 OS=Homo sapiens OX=9606 GN=DNAJC3 PE=1 SV=1	23	12	15	12	57.5	20.6723	22.0426	21.7581	20.8496	22.0556	21.8051	20.8523	22.0547	21.6798	0.956278	0.354552	1.5661e-08	1.25956	0.24734	1.34623e-09
Q9H3Z4	DNAJC5	DnaJ homolog subfamily C member 5 OS=Homo sapiens OX=9606 GN=DNAJC5 PE=1 SV=1	17	3	3	3	22.1	19.4532	19.2178	19.1732	19.2898	19.4593	19.186	19.4195	19.3682	19.3002	-0.167695	0.874912	0.0334375	-0.0390114	0.968015	0.57438
Q99615	DNAJC7	DnaJ homolog subfamily C member 7 OS=Homo sapiens OX=9606 GN=DNAJC7 PE=1 SV=2	37	22	30	22	56.4	22.0957	22.7401	23.1831	22.0575	22.8163	23.1391	22.1315	22.7777	23.0396	1.02569	0.154003	1.1521e-09	0.683168	0.642352	4.26932e-08
O75937	DNAJC8	DnaJ homolog subfamily C member 8 OS=Homo sapiens OX=9606 GN=DNAJC8 PE=1 SV=2	50	13	21	13	29.8	23.1408	22.9544	22.9166	23.1253	22.927	22.9594	23.1047	22.9213	23.0052	-0.163193	0.824344	0.00035291	-0.189339	0.936187	0.000117764
Q8WXX5	DNAJC9	DnaJ homolog subfamily C member 9 OS=Homo sapiens OX=9606 GN=DNAJC9 PE=1 SV=1	38	12	16	12	29.9	22.8856	22.4539	22.5454	22.8133	22.4485	22.5618	22.7774	22.3914	22.554	-0.27168	0.755907	1.86898e-05	-0.394146	0.847697	8.381e-07
Q5SXM8	DNLZ	DNL-type zinc finger protein OS=Homo sapiens OX=9606 GN=DNLZ PE=1 SV=1	28	2	2	2	19.2	17.1612	17.0829	17.4835	17.1326	17.2431	17.512	17.1743	17.2196	17.4142	0.313886	0.789772	6.24848e-05	0.0258684	0.968038	0.579351
O00429	DNM1L	Dynamin-1-like protein OS=Homo sapiens OX=9606 GN=DNM1L PE=1 SV=2	42	22	27	22	81.8	21.6846	21.7623	21.7036	21.644	21.7715	21.7186	21.622	21.7676	21.6943	0.0553151	0.879266	0.0595196	0.116944	0.950429	0.0013552
P50570	DNM2	Dynamin-2 OS=Homo sapiens OX=9606 GN=DNM2 PE=1 SV=2	43	33	55	24	98	23.3172	23.0586	22.9572	23.3026	23.0402	23.02	23.3311	23.009	23.0001	-0.324517	0.603329	8.47665e-07	-0.281014	0.884633	2.87646e-06
Q9UQ16	DNM3	Dynamin-3 OS=Homo sapiens OX=9606 GN=DNM3 PE=1 SV=4	11	11	20	2	97.7	17.2915	16.9907	16.9762	17.3046	16.9593	17.0748	17.3915	17.1017	16.9659	-0.323572	0.794879	7.76048e-05	-0.311944	0.935114	0.000102741
P26358	DNMT1	DNA (cytosine-5)-methyltransferase 1 OS=Homo sapiens OX=9606 GN=DNMT1 PE=1 SV=2	27	33	36	33	183.1	21.9149	22.3767	22.5841	21.9748	22.3738	22.5709	21.9443	22.3788	22.5336	0.618233	0.207339	2.31776e-09	0.43179	0.669814	5.59439e-08
Q9Y6K1	DNMT3A	DNA (cytosine-5)-methyltransferase 3A OS=Homo sapiens OX=9606 GN=DNMT3A PE=1 SV=4	10	8	9	8	101.8	18.2086	18.4255	19.0029	18.2387	18.5381	18.9941	18.1784	18.421	18.8998	0.757038	0.369952	1.97658e-08	0.252947	0.939463	0.000184571
Q9ULA0	DNPEP	Aspartyl aminopeptidase OS=Homo sapiens OX=9606 GN=DNPEP PE=1 SV=2	46	15	23	15	53.4	20.8889	20.7417	20.7522	20.8594	20.7671	20.736	20.8657	20.7636	20.7678	-0.119353	0.836686	0.000798903	-0.113897	0.949474	0.00109496
O43598	DNPH1	2'-deoxynucleoside 5'-phosphate N-hydrolase 1 OS=Homo sapiens OX=9606 GN=DNPH1 PE=1 SV=1	40	5	6	5	19.1	18.2841	18.116	17.9776	18.4075	18.0269	17.8916	18.4106	17.9475	18.0667	-0.388798	0.798448	9.09064e-05	-0.337297	0.941806	0.000263287
Q9H147	DNTTIP1	Deoxynucleotidyltransferase terminal-interacting protein 1 OS=Homo sapiens OX=9606 GN=DNTTIP1 PE=1 SV=2	10	3	3	3	37	18.9873	18.7662	18.7915	18.9604	18.7386	18.9363	18.9242	18.7349	18.8144	-0.109879	0.871363	0.0213905	-0.210721	0.945182	0.000466377
Q5QJE6	DNTTIP2	Deoxynucleotidyltransferase terminal-interacting protein 2 OS=Homo sapiens OX=9606 GN=DNTTIP2 PE=1 SV=2	29	17	18	17	84.4	19.7968	20.4673	20.3643	19.7321	20.5343	20.431	19.8275	20.4999	20.3178	0.585597	0.472188	8.9877e-08	0.715033	0.529877	1.54609e-08
Q96BY6	DOCK10	Dedicator of cytokinesis protein 10 OS=Homo sapiens OX=9606 GN=DOCK10 PE=1 SV=3	30	59	71	55	249.4	23.5648	23.9508	23.8356	23.5678	23.9286	23.8663	23.5563	23.9344	23.8251	0.279376	0.611338	9.5041e-07	0.374978	0.697789	7.4038e-08
Q5JSL3	DOCK11	Dedicator of cytokinesis protein 11 OS=Homo sapiens OX=9606 GN=DOCK11 PE=1 SV=2	25	49	56	45	237.5	23.2517	22.6903	22.5774	23.1653	22.693	22.5799	23.1859	22.6814	22.6427	-0.601011	0.337837	1.24557e-08	-0.512762	0.659844	5.06706e-08
Q92608	DOCK2	Dedicator of cytokinesis protein 2 OS=Homo sapiens OX=9606 GN=DOCK2 PE=1 SV=2	32	55	72	55	211.8	23.0106	22.5665	22.476	22.9234	22.5797	22.5137	22.9788	22.5604	22.5642	-0.452951	0.530119	2.12407e-07	-0.402033	0.83412	5.95914e-07
Q8NF50	DOCK8	Dedicator of cytokinesis protein 8 OS=Homo sapiens OX=9606 GN=DOCK8 PE=1 SV=3	28	54	63	54	238.4	23.7145	23.4089	23.2811	23.679	23.4107	23.3052	23.7039	23.4063	23.3698	-0.38041	0.5576	3.4114e-07	-0.290512	0.888507	3.40148e-06
Q9BZ29	DOCK9	Dedicator of cytokinesis protein 9 OS=Homo sapiens OX=9606 GN=DOCK9 PE=1 SV=2	13	24	25	20	236.3	21.2822	20.8965	20.7944	21.2466	20.8326	20.73	21.1999	20.8143	20.7864	-0.472616	0.534881	2.29922e-07	-0.395067	0.85663	1.07727e-06
Q99704	DOK1	Docking protein 1 OS=Homo sapiens OX=9606 GN=DOK1 PE=1 SV=1	16	3	3	3	52.4	16.7425	16.5783	15.4729	16.4523	15.5812	15.5766	15.916	16.4208	15.6746	-0.795569	0.868227	0.0146872	-0.176857	0.967756	0.520644
O60496	DOK2	Docking protein 2 OS=Homo sapiens OX=9606 GN=DOK2 PE=1 SV=2	32	9	13	9	45.4	20.9656	20.4636	20.4929	20.8318	20.4446	20.3791	20.8852	20.3547	20.4264	-0.46138	0.686496	3.38295e-06	-0.473183	0.883433	2.73623e-06
Q9H3H5	DPAGT1	UDP-N-acetylglucosamine--dolichyl-phosphate N-acetylglucosaminephosphotransferase OS=Homo sapiens OX=9606 GN=DPAGT1 PE=1 SV=2	6	3	3	3	46.1	19.2434	19.5446	19.189	19.2434	19.3841	19.151	19.231	19.3871	19.2554	-0.0407747	0.893031	0.401156	0.19933	0.951941	0.00193776
Q92785	DPF2	Zinc finger protein ubi-d4 OS=Homo sapiens OX=9606 GN=DPF2 PE=1 SV=2	32	9	10	9	44.1	19.4719	19.3777	19.3613	19.3855	19.3071	19.3417	19.3799	19.3417	19.3578	-0.0588175	0.883474	0.106415	-0.0702618	0.962603	0.0606799
Q9BZG8	DPH1	2-(3-amino-3-carboxypropyl)histidine synthase subunit 1 OS=Homo sapiens OX=9606 GN=DPH1 PE=1 SV=2	6	3	3	3	48.8	16.8186	17.0956	17.4506	16.9221	17.1762	17.206	16.8876	17.2484	17.2825	0.436933	0.79282	7.10196e-05	0.297298	0.949683	0.00114642
Q9BQC3	DPH2	2-(3-amino-3-carboxypropyl)histidine synthase subunit 2 OS=Homo sapiens OX=9606 GN=DPH2 PE=1 SV=1	3	2	2	2	52.1	17.1592	17.5568	17.8396	17.0208	17.5946	17.5969	17.0368	17.4959	17.6211	0.613617	0.713153	5.99056e-06	0.476834	0.927956	4.60572e-05
Q9H2P9	DPH5	Diphthine methyl ester synthase OS=Homo sapiens OX=9606 GN=DPH5 PE=1 SV=2	22	4	4	4	31.6	17.4682	18.0336	18.0588	17.5948	18.0448	18.0972	17.6622	17.9451	17.9759	0.46891	0.737045	1.08599e-05	0.432795	0.919089	2.08148e-05
Q7L8W6	DPH6	Diphthine--ammonia ligase OS=Homo sapiens OX=9606 GN=DPH6 PE=1 SV=3	9	2	3	2	30.3	16.6943	16.7796	16.6457	16.7968	16.5718	16.5528	16.7941	16.7768	16.5991	-0.162513	0.871172	0.0208954	-0.0523029	0.96704	0.392414
O60762	DPM1	Dolichol-phosphate mannosyltransferase subunit 1 OS=Homo sapiens OX=9606 GN=DPM1 PE=1 SV=1	38	8	9	8	29.6	20.1128	19.9518	19.9975	19.914	19.9981	19.98	20.0498	19.9352	20.0002	-0.0329369	0.894703	0.49801	-0.063802	0.965482	0.204453
Q9P2X0	DPM3	Dolichol-phosphate mannosyltransferase subunit 3 OS=Homo sapiens OX=9606 GN=DPM3 PE=1 SV=2	24	2	2	2	10.1	19.2236	18.1536	18.7223	18.5825	18.2847	18.0178	18.533	18.1093	18.0246	-0.524817	0.876164	0.0393492	-0.597149	0.960088	0.0228063
Q9NY33	DPP3	Dipeptidyl peptidase 3 OS=Homo sapiens OX=9606 GN=DPP3 PE=1 SV=2	38	21	29	21	82.5	21.7646	21.6931	21.8322	21.7321	21.7123	21.7963	21.7457	21.7075	21.7901	0.0587207	0.876666	0.0420292	-0.0431904	0.964148	0.115646
P27487	DPP4	Dipeptidyl peptidase 4 OS=Homo sapiens OX=9606 GN=DPP4 PE=1 SV=2	12	11	11	11	88.2	21.3116	20.8057	20.7166	21.1717	20.6824	20.6429	21.1735	20.7672	20.7467	-0.516836	0.665999	2.29375e-06	-0.467131	0.897928	5.35085e-06
Q9UHL4	DPP7	Dipeptidyl peptidase 2 OS=Homo sapiens OX=9606 GN=DPP7 PE=1 SV=3	27	11	14	11	54.3	21.492	21.0578	20.9862	21.4643	21.0596	21.0057	21.4935	21.069	21.0846	-0.457779	0.481875	1.03436e-07	-0.421145	0.78078	2.14145e-07
Q6V1X1	DPP8	Dipeptidyl peptidase 8 OS=Homo sapiens OX=9606 GN=DPP8 PE=1 SV=1	9	6	6	6	103.3	18.359	18.3143	18.579	18.5322	18.4215	18.3887	18.5479	18.3412	18.3114	-0.0533302	0.894481	0.484178	-0.1207	0.964475	0.132916
Q86TI2	DPP9	Dipeptidyl peptidase 9 OS=Homo sapiens OX=9606 GN=DPP9 PE=1 SV=3	17	11	12	11	98.2	20.9844	20.9889	20.9428	21.0866	20.9847	20.993	20.9714	21.0181	20.9482	-0.0528061	0.886648	0.16635	-0.0169434	0.968312	0.640635
Q9C005	DPY30	Protein dpy-30 homolog OS=Homo sapiens OX=9606 GN=DPY30 PE=1 SV=1	47	3	3	3	11.2	18.1182	17.7583	17.7981	18.0225	17.7463	17.7049	18.0371	17.7652	17.7718	-0.300968	0.740587	1.19593e-05	-0.302634	0.910862	1.14321e-05
Q12882	DPYD	Dihydropyrimidine dehydrogenase [NADP(+)] OS=Homo sapiens OX=9606 GN=DPYD PE=1 SV=2	36	30	39	30	111.3	22.475	21.9131	21.7229	22.4143	21.8899	21.7532	22.4659	21.8974	21.8583	-0.673602	0.374591	2.13081e-08	-0.551585	0.742019	1.23565e-07
Q16555	DPYSL2	Dihydropyrimidinase-related protein 2 OS=Homo sapiens OX=9606 GN=DPYSL2 PE=1 SV=1	30	12	23	12	62.3	21.71	21.1494	20.9918	21.6742	21.1878	20.974	21.6396	21.1099	21.0264	-0.677241	0.256579	4.37657e-09	-0.525575	0.639151	4.1422e-08
Q01658	DR1	Protein Dr1 OS=Homo sapiens OX=9606 GN=DR1 PE=1 SV=1	18	2	2	2	19.4	17.8202	17.4335	17.1962	17.6734	17.588	17.3319	17.839	17.4913	17.3876	-0.472308	0.776385	3.71411e-05	-0.273276	0.951899	0.00191804
Q14919	DRAP1	Dr1-associated corepressor OS=Homo sapiens OX=9606 GN=DRAP1 PE=1 SV=3	33	5	10	5	22.3	19.0617	18.9619	18.8894	19.0881	18.9723	18.846	19.1211	18.9201	18.9437	-0.197289	0.814145	0.000196894	-0.138872	0.952445	0.00219606
Q9Y295	DRG1	Developmentally-regulated GTP-binding protein 1 OS=Homo sapiens OX=9606 GN=DRG1 PE=1 SV=1	51	15	22	15	40.5	21.0641	21.4509	21.5794	21.0766	21.4758	21.5478	21.1361	21.4246	21.4765	0.442315	0.570134	4.34525e-07	0.358214	0.882446	2.62767e-06
P55039	DRG2	Developmentally-regulated GTP-binding protein 2 OS=Homo sapiens OX=9606 GN=DRG2 PE=1 SV=1	38	11	17	11	40.7	20.368	20.5668	20.6639	20.456	20.618	20.554	20.433	20.5538	20.5511	0.170676	0.848004	0.00193666	0.160529	0.95344	0.00283722
Q9NRR4	DROSHA	Ribonuclease 3 OS=Homo sapiens OX=9606 GN=DROSHA PE=1 SV=2	2	2	2	2	159.2	17.6649	17.699	17.8391	17.6306	17.5494	17.5944	17.6402	17.5994	17.6089	0.0355413	0.896138	0.594699	-0.0293149	0.968395	0.659958
Q9H410	DSN1	Kinetochore-associated protein DSN1 homolog OS=Homo sapiens OX=9606 GN=DSN1 PE=1 SV=2	16	5	6	5	40	19.0873	18.8072	18.8128	19.0975	18.8463	18.8415	19.0025	18.8281	18.8387	-0.231405	0.77806	3.95035e-05	-0.2352	0.925036	3.47328e-05
P15924	DSP	Desmoplakin OS=Homo sapiens OX=9606 GN=DSP PE=1 SV=3	0	2	2	2	331.6	18.3391	18.6169	18.4711	18.2232	18.5802	18.4662	18.3171	18.6147	18.401	0.152929	0.849968	0.00229469	0.310785	0.912422	1.27039e-05
Q03001	DST	Dystonin OS=Homo sapiens OX=9606 GN=DST PE=1 SV=4	1	5	7	2	860.1	16.7431	16.6215	16.5525	16.6983	16.5093	16.6587	16.5774	16.7556	16.5156	-0.0973615	0.887413	0.185272	-0.0441586	0.967811	0.531706
P60981	DSTN	Destrin OS=Homo sapiens OX=9606 GN=DSTN PE=1 SV=3	53	10	21	9	18.5	21.0996	20.7882	20.6569	21.051	20.8278	20.6764	21.043	20.8174	20.7169	-0.38113	0.550501	2.99925e-07	-0.253404	0.907984	9.49417e-06
Q8TEA8	DTD1	D-aminoacyl-tRNA deacylase 1 OS=Homo sapiens OX=9606 GN=DTD1 PE=1 SV=2	19	3	5	3	23.4	18.7512	18.4956	18.2623	18.5651	18.4531	18.3428	18.6249	18.4769	18.5003	-0.278542	0.846614	0.00172296	-0.171826	0.960227	0.0240066
Q9NZJ0	DTL	Denticleless protein homolog OS=Homo sapiens OX=9606 GN=DTL PE=1 SV=3	5	3	3	3	79.4	16.9558	17.519	17.9431	17.1378	17.7419	18.1159	16.9927	17.4327	17.8704	0.947699	0.658079	1.99334e-06	0.535756	0.939735	0.000192047
Q96EV8	DTNBP1	Dysbindin OS=Homo sapiens OX=9606 GN=DTNBP1 PE=1 SV=1	13	4	4	4	39.5	18.5894	18.2346	18.2351	18.4424	18.2409	18.2383	18.4676	18.1641	18.2804	-0.24856	0.815629	0.000213398	-0.28657	0.932232	7.28146e-05
Q8TDB6	DTX3L	E3 ubiquitin-protein ligase DTX3L OS=Homo sapiens OX=9606 GN=DTX3L PE=1 SV=1	14	8	8	8	83.5	19.6196	19.3281	19.2088	19.5907	19.2311	19.1383	19.548	19.3252	19.2878	-0.374455	0.743968	1.31419e-05	-0.291285	0.934553	9.58408e-05
P23919	DTYMK	Thymidylate kinase OS=Homo sapiens OX=9606 GN=DTYMK PE=1 SV=4	35	8	8	8	23.8	20.322	20.4832	20.683	20.3704	20.488	20.7321	20.3521	20.4788	20.6201	0.33026	0.676171	2.76818e-06	0.135211	0.952622	0.00229623
Q6P1R4	DUS1L	tRNA-dihydrouridine(16/17) synthase [NAD(P)(+)]-like OS=Homo sapiens OX=9606 GN=DUS1L PE=1 SV=1	15	7	8	7	53.2	18.8787	18.9132	19.095	18.9121	19.0256	19.2491	18.8376	19.0476	19.0963	0.27062	0.829295	0.000481909	0.119278	0.961813	0.0441377
Q9NX74	DUS2	tRNA-dihydrouridine(20) synthase [NAD(P)+]-like OS=Homo sapiens OX=9606 GN=DUS2 PE=1 SV=1	11	4	4	4	55	17.9506	18.0074	18.2164	17.9692	17.9656	18.2864	17.9639	18.0258	18.2733	0.297494	0.675981	2.75826e-06	0.0384148	0.965637	0.218366
Q96G46	DUS3L	tRNA-dihydrouridine(47) synthase [NAD(P)(+)]-like OS=Homo sapiens OX=9606 GN=DUS3L PE=1 SV=2	24	13	13	13	72.5	20.663	20.875	21.0188	20.7229	20.8214	21.0017	20.6903	20.8869	21.0026	0.315632	0.637641	1.41772e-06	0.169029	0.940431	0.000212944
O75319	DUSP11	RNA/RNP complex-1-interacting phosphatase OS=Homo sapiens OX=9606 GN=DUSP11 PE=1 SV=2	9	3	3	3	43.7	16.8404	16.8136	16.9484	16.6943	16.8874	16.8991	16.7839	16.9318	16.9673	0.165386	0.857879	0.00480221	0.104756	0.961761	0.0432386
Q9UNI6	DUSP12	Dual specificity protein phosphatase 12 OS=Homo sapiens OX=9606 GN=DUSP12 PE=1 SV=1	17	5	5	5	37.7	18.6446	18.9181	18.9235	18.8214	18.7767	18.9377	18.6707	18.8056	18.8191	0.181181	0.865893	0.0112295	0.121192	0.962682	0.0626624
Q9NRW4	DUSP22	Dual specificity protein phosphatase 22 OS=Homo sapiens OX=9606 GN=DUSP22 PE=1 SV=1	14	2	2	2	20.9	16.3214	16.3304	16.1421	16.3721	16.3186	16.5093	16.1664	16.3892	16.1591	-0.0164541	0.89947	0.863857	0.0594315	0.967851	0.539779
Q9BVJ7	DUSP23	Dual specificity protein phosphatase 23 OS=Homo sapiens OX=9606 GN=DUSP23 PE=1 SV=1	26	4	4	4	16.6	18.5411	18.6888	18.7591	18.5839	18.5854	18.8015	18.5087	18.5842	18.7144	0.213806	0.824862	0.00036425	0.0749076	0.963426	0.0852823
P51452	DUSP3	Dual specificity protein phosphatase 3 OS=Homo sapiens OX=9606 GN=DUSP3 PE=1 SV=1	19	3	3	3	20.5	17.9588	17.9367	17.8723	17.8241	17.9581	17.9695	17.9769	18.0132	17.8225	-0.0318254	0.895423	0.544999	0.0493966	0.966791	0.354403
Q13115	DUSP4	Dual specificity protein phosphatase 4 OS=Homo sapiens OX=9606 GN=DUSP4 PE=1 SV=1	7	2	2	2	42.9	17.3368	17.942	17.5444	17.4943	17.7723	17.6372	17.3344	17.9527	17.7236	0.246579	0.857763	0.00474736	0.500518	0.924784	3.39334e-05
Q16690	DUSP5	Dual specificity protein phosphatase 5 OS=Homo sapiens OX=9606 GN=DUSP5 PE=1 SV=2	6	2	2	2	42	16.6049	16.364	16.3192	16.3238	16.3106	16.2435	16.4941	16.6464	16.5623	-0.0992508	0.892893	0.393916	-0.0339197	0.968826	0.766605
P33316	DUT	Deoxyuridine 5'-triphosphate nucleotidohydrolase, mitochondrial OS=Homo sapiens OX=9606 GN=DUT PE=1 SV=4	27	6	7	6	26.5	20.4615	20.4998	21.099	20.4875	20.4258	21.0981	20.4909	20.4251	21.0743	0.610492	0.262657	4.76313e-09	-0.0297407	0.966598	0.327329
O14641	DVL2	Segment polarity protein dishevelled homolog DVL-2 OS=Homo sapiens OX=9606 GN=DVL2 PE=1 SV=1	7	4	5	4	78.9	17.926	18.2955	18.5182	17.7252	18.4075	18.5167	17.8195	18.4057	18.3158	0.626662	0.715448	6.31886e-06	0.546	0.918262	1.9496e-05
Q92997	DVL3	Segment polarity protein dishevelled homolog DVL-3 OS=Homo sapiens OX=9606 GN=DVL3 PE=1 SV=2	4	2	2	2	78	16.1701	16.6926	16.2261	16.4257	16.5466	17.1955	17.7911	18.1286	17.945	0.326515	0.89601	0.58559	0.326924	0.968065	0.585128
Q14204	DYNC1H1	Cytoplasmic dynein 1 heavy chain 1 OS=Homo sapiens OX=9606 GN=DYNC1H1 PE=1 SV=5	37	139	180	139	532.1	24.6592	24.5213	24.4464	24.6059	24.5053	24.4601	24.6398	24.5076	24.4772	-0.173743	0.792629	7.04429e-05	-0.1236	0.94825	0.000844318
Q13409	DYNC1I2	Cytoplasmic dynein 1 intermediate chain 2 OS=Homo sapiens OX=9606 GN=DYNC1I2 PE=1 SV=3	29	15	19	15	71.4	21.2106	21.2327	21.1658	21.16	21.2784	21.1247	21.1855	21.1872	21.2003	-0.0217622	0.895162	0.527577	0.0474012	0.965261	0.186033
Q9Y6G9	DYNC1LI1	Cytoplasmic dynein 1 light intermediate chain 1 OS=Homo sapiens OX=9606 GN=DYNC1LI1 PE=1 SV=3	37	15	22	14	56.5	20.6847	20.8665	20.7034	20.7479	20.7815	20.7376	20.7739	20.7789	20.7342	-0.0104258	0.898401	0.771447	0.0734675	0.96273	0.0639202
O43237	DYNC1LI2	Cytoplasmic dynein 1 light intermediate chain 2 OS=Homo sapiens OX=9606 GN=DYNC1LI2 PE=1 SV=1	21	7	10	6	54.1	18.6396	18.6784	18.7271	18.5831	18.7223	18.6566	18.6202	18.5768	18.6044	0.0483973	0.891	0.305224	0.0448793	0.966688	0.339741
P63167	DYNLL1	Dynein light chain 1, cytoplasmic OS=Homo sapiens OX=9606 GN=DYNLL1 PE=1 SV=1	57	4	10	2	10.4	19.7949	19.749	19.7819	19.9304	19.9312	19.8091	19.8808	19.847	19.8111	-0.0679833	0.888018	0.201717	-0.0262462	0.968168	0.607917
Q96FJ2	DYNLL2	Dynein light chain 2, cytoplasmic OS=Homo sapiens OX=9606 GN=DYNLL2 PE=1 SV=1	57	4	21	2	10.3	19.9796	19.6778	19.5594	19.9445	19.5964	19.5417	19.9634	19.6637	19.5198	-0.422209	0.509521	1.54153e-07	-0.316538	0.873106	1.83931e-06
Q9NP97	DYNLRB1	Dynein light chain roadblock-type 1 OS=Homo sapiens OX=9606 GN=DYNLRB1 PE=1 SV=3	39	3	3	3	10.9	17.494	17.7978	17.5942	17.4228	17.671	17.7592	17.411	17.4782	17.6904	0.238668	0.865634	0.0109067	0.206429	0.959991	0.0220029
Q13627	DYRK1A	Dual specificity tyrosine-phosphorylation-regulated kinase 1A OS=Homo sapiens OX=9606 GN=DYRK1A PE=1 SV=2	5	3	3	3	85.5	17.9159	17.6388	17.447	17.9817	17.5979	17.4575	17.8168	17.602	17.4361	-0.457896	0.618183	1.05075e-06	-0.291897	0.927275	4.30361e-05
Q16254	E2F4	Transcription factor E2F4 OS=Homo sapiens OX=9606 GN=E2F4 PE=1 SV=2	17	6	6	6	43.9	19.5165	19.8103	19.8852	19.7069	19.7866	19.912	19.5863	19.7315	19.8546	0.280718	0.814836	0.000204376	0.172913	0.955509	0.00504349
Q66K89	E4F1	Transcription factor E4F1 OS=Homo sapiens OX=9606 GN=E4F1 PE=1 SV=2	5	3	3	3	83.4	17.5353	17.4637	17.5588	17.4923	17.5212	17.4605	17.4845	17.5722	17.3785	-0.0380519	0.893749	0.440718	0.0149964	0.968792	0.757867
Q56P03	EAPP	E2F-associated phosphoprotein OS=Homo sapiens OX=9606 GN=EAPP PE=1 SV=4	8	2	2	2	32.7	16.6972	16.8433	16.9597	16.5136	16.8938	16.9361	16.5403	16.6036	17.0026	0.382426	0.833367	0.000632646	0.196494	0.96061	0.0277023
Q5JPH6	EARS2	Probable glutamate--tRNA ligase, mitochondrial OS=Homo sapiens OX=9606 GN=EARS2 PE=1 SV=2	17	8	8	8	58.7	19.3309	19.1112	19.5768	19.2082	19.1631	19.5034	19.29	19.1759	19.467	0.239375	0.818206	0.000246235	-0.126284	0.958559	0.0132512
O00559	EBAG9	Receptor-binding cancer antigen expressed on SiSo cells OS=Homo sapiens OX=9606 GN=EBAG9 PE=1 SV=1	17	2	2	2	24.4	15.2936	15.1825	15.2821	15.3007	15.515	15.4343	15.1855	15.5799	15.3352	0.0905924	0.892123	0.355447	0.165847	0.963988	0.108074
Q99848	EBNA1BP2	Probable rRNA-processing protein EBP2 OS=Homo sapiens OX=9606 GN=EBNA1BP2 PE=1 SV=2	40	10	15	10	34.8	21.0833	21.6082	21.7779	21.1066	21.6669	21.7888	21.0722	21.6476	21.7174	0.674028	0.215667	2.63662e-09	0.553519	0.528226	1.52108e-08
O95905	ECD	Protein ecdysoneless homolog OS=Homo sapiens OX=9606 GN=ECD PE=1 SV=1	9	5	5	5	72.7	17.4119	18.264	18.4825	17.6005	18.4854	18.6825	17.5626	18.3848	18.4925	1.0275	0.534243	2.27466e-07	0.853096	0.858224	1.12953e-06
P42892	ECE1	Endothelin-converting enzyme 1 OS=Homo sapiens OX=9606 GN=ECE1 PE=1 SV=2	3	3	3	3	87.1	17.916	18.5684	18.9343	17.836	18.6751	18.8924	17.9791	18.6513	18.8278	0.974478	0.266459	5.01078e-09	0.72121	0.694919	7.18441e-08
Q13011	ECH1	Delta(3,5)-Delta(2,4)-dienoyl-CoA isomerase, mitochondrial OS=Homo sapiens OX=9606 GN=ECH1 PE=1 SV=2	39	12	18	12	35.8	22.6143	22.3697	22.2324	22.5275	22.3489	22.2401	22.5445	22.3219	22.2629	-0.316984	0.66656	2.31713e-06	-0.215248	0.929579	5.44361e-05
Q9NTX5	ECHDC1	Ethylmalonyl-CoA decarboxylase OS=Homo sapiens OX=9606 GN=ECHDC1 PE=1 SV=2	40	12	18	12	33.7	21.679	21.4899	21.4227	21.6447	21.478	21.3959	21.7173	21.4644	21.4377	-0.261591	0.709647	5.52921e-06	-0.20291	0.927338	4.33041e-05
P30084	ECHS1	Enoyl-CoA hydratase, mitochondrial OS=Homo sapiens OX=9606 GN=ECHS1 PE=1 SV=4	65	16	27	16	31.4	22.3417	21.8668	21.7782	22.2388	21.9133	21.762	22.3128	21.8319	21.8456	-0.50248	0.550986	3.02525e-07	-0.427112	0.860844	1.22328e-06
P42126	ECI1	Enoyl-CoA delta isomerase 1, mitochondrial OS=Homo sapiens OX=9606 GN=ECI1 PE=1 SV=1	8	2	3	2	32.8	18.9639	18.5354	18.6116	18.9318	18.5981	18.4595	19.0933	18.681	18.5843	-0.444526	0.768337	2.79613e-05	-0.391476	0.932587	7.5844e-05
O75521	ECI2	Enoyl-CoA delta isomerase 2 OS=Homo sapiens OX=9606 GN=ECI2 PE=1 SV=4	20	6	6	6	43.6	17.6408	17.5912	17.5761	17.6496	17.553	17.4669	17.6293	17.4594	17.6147	-0.087339	0.88187	0.0850957	-0.105374	0.96183	0.044434
Q5VYK3	ECPAS	Proteasome adapter and scaffold protein ECM29 OS=Homo sapiens OX=9606 GN=ECPAS PE=1 SV=2	24	36	40	36	204.2	21.8853	22.1354	22.2863	21.8335	22.1276	22.2824	21.8573	22.1129	22.2439	0.412195	0.451213	6.76932e-08	0.266632	0.884742	2.88973e-06
Q9BQ95	ECSIT	Evolutionarily conserved signaling intermediate in Toll pathway, mitochondrial OS=Homo sapiens OX=9606 GN=ECSIT PE=1 SV=1	9	2	2	2	49.1	14.2443	13.4298	14.2789	14.4982	14.0358	14.571	14.4026	13.8572	14.648	0.117631	0.893998	0.455112	-0.607414	0.953561	0.00292948
Q96F86	EDC3	Enhancer of mRNA-decapping protein 3 OS=Homo sapiens OX=9606 GN=EDC3 PE=1 SV=1	22	11	11	11	56	20.246	20.5125	20.4466	20.2929	20.4898	20.4479	20.2341	20.4443	20.4107	0.177376	0.813836	0.000193663	0.224527	0.923994	3.15738e-05
Q6P2E9	EDC4	Enhancer of mRNA-decapping protein 4 OS=Homo sapiens OX=9606 GN=EDC4 PE=1 SV=1	21	22	26	22	151.6	21.7331	21.8366	21.7859	21.791	21.7226	21.8287	21.7645	21.7415	21.7898	0.0385928	0.890911	0.30153	0.00399074	0.969367	0.912275
O60869	EDF1	Endothelial differentiation-related factor 1 OS=Homo sapiens OX=9606 GN=EDF1 PE=1 SV=1	45	9	14	9	16.4	22.2005	22.2969	22.3722	22.0494	22.4168	22.3882	22.1384	22.334	22.3714	0.247816	0.821205	0.000292562	0.21979	0.947207	0.00068395
Q3B7T1	EDRF1	Erythroid differentiation-related factor 1 OS=Homo sapiens OX=9606 GN=EDRF1 PE=1 SV=1	10	10	10	10	138.4	18.5413	19.5474	19.4235	19.2582	19.4859	19.5951	18.877	19.1947	19.4842	0.608761	0.856481	0.00418612	0.517194	0.95781	0.0103067
Q15075	EEA1	Early endosome antigen 1 OS=Homo sapiens OX=9606 GN=EEA1 PE=1 SV=2	38	50	56	50	162.4	22.9453	22.9709	22.9484	22.9215	22.9714	22.9666	22.9455	22.9946	22.968	0.0235435	0.891907	0.345243	0.0414846	0.964093	0.113003
O75530	EED	Polycomb protein EED OS=Homo sapiens OX=9606 GN=EED PE=1 SV=2	28	11	14	11	50.2	20.468	20.5481	20.8704	20.4276	20.5842	20.8436	20.534	20.7539	20.7732	0.35254	0.805148	0.000124388	0.152213	0.960015	0.0222023
P68104	EEF1A1	Elongation factor 1-alpha 1 OS=Homo sapiens OX=9606 GN=EEF1A1 PE=1 SV=1	67	26	367	26	50.1	25.4105	26.498	26.5659	25.499	26.5025	26.5832	25.4032	26.5122	26.4568	1.09774	0.0828983	4.8863e-10	1.06669	0.164525	6.32049e-10
Q5JPI9	EEF1AKMT2	EEF1A lysine methyltransferase 2 OS=Homo sapiens OX=9606 GN=EEF1AKMT2 PE=1 SV=2	8	2	2	2	31.8	17.1944	17.3026	17.4651	17.3881	17.3419	17.386	16.9984	17.1638	17.2772	0.182463	0.881547	0.0813717	0.0758043	0.967304	0.436302
Q8N6R0	EEF1AKNMT	eEF1A lysine and N-terminal methyltransferase OS=Homo sapiens OX=9606 GN=EEF1AKNMT PE=1 SV=1	15	7	8	7	78.7	19.2264	19.4612	19.5139	19.2346	19.5599	19.5376	19.2441	19.5664	19.5617	0.302699	0.719886	7.02067e-06	0.294153	0.906924	8.89009e-06
P24534	EEF1B2	Elongation factor 1-beta OS=Homo sapiens OX=9606 GN=EEF1B2 PE=1 SV=3	50	8	19	8	24.7	20.832	21.6483	21.7748	20.8631	21.6437	21.7425	20.8207	21.608	21.6943	0.898589	0.0412598	1.89857e-10	0.794702	0.153572	5.72288e-10
P29692	EEF1D	Elongation factor 1-delta OS=Homo sapiens OX=9606 GN=EEF1D PE=1 SV=5	49	11	27	11	31.1	21.9534	22.3949	22.6842	21.9634	22.4486	22.7102	21.9403	22.4759	22.5959	0.711076	0.308774	8.73045e-09	0.487472	0.788285	2.41827e-07
O43324	EEF1E1	Eukaryotic translation elongation factor 1 epsilon-1 OS=Homo sapiens OX=9606 GN=EEF1E1 PE=1 SV=1	37	5	6	5	19.8	20.2555	20.6773	20.7238	20.3128	20.6638	20.8657	20.3692	20.6323	20.7059	0.45263	0.697841	4.27056e-06	0.345256	0.926183	3.87008e-05
P26641	EEF1G	Elongation factor 1-gamma OS=Homo sapiens OX=9606 GN=EEF1G PE=1 SV=3	62	25	58	25	50.1	23.1539	23.868	24.0844	23.165	23.8945	24.0953	23.1637	23.8858	23.949	0.882013	0.213144	2.53346e-09	0.721934	0.527169	1.50538e-08
P13639	EEF2	Elongation factor 2 OS=Homo sapiens OX=9606 GN=EEF2 PE=1 SV=4	66	48	221	47	95.3	25.045	25.5071	25.6134	25.035	25.5321	25.6318	25.0431	25.4982	25.543	0.555013	0.342857	1.33127e-08	0.47139	0.670504	5.63137e-08
O00418	EEF2K	Eukaryotic elongation factor 2 kinase OS=Homo sapiens OX=9606 GN=EEF2K PE=1 SV=2	3	2	2	2	82.1	17.2444	16.976	16.9502	17.4633	16.8523	17.5105	17.4308	17.7355	17.7384	0.0202046	0.900274	0.936232	-0.191599	0.967411	0.455259
P57772	EEFSEC	Selenocysteine-specific elongation factor OS=Homo sapiens OX=9606 GN=EEFSEC PE=1 SV=4	22	13	14	13	65.3	20.2648	20.0644	19.9293	20.2853	20.0222	19.9182	20.2563	20.0688	19.9812	-0.325893	0.609672	9.27816e-07	-0.216976	0.922293	2.71649e-05
Q96C19	EFHD2	EF-hand domain-containing protein D2 OS=Homo sapiens OX=9606 GN=EFHD2 PE=1 SV=1	50	15	28	12	26.7	22.4169	22.1529	22.1465	22.306	22.1268	22.1501	22.411	22.114	22.1922	-0.214998	0.809975	0.000158216	-0.246702	0.92972	5.52531e-05
Q7Z2Z2	EFL1	Elongation factor-like GTPase 1 OS=Homo sapiens OX=9606 GN=EFL1 PE=1 SV=2	15	13	13	13	125.4	20.4154	20.3318	20.3238	20.4647	20.2501	20.2854	20.432	20.3827	20.2618	-0.147055	0.853885	0.00326981	-0.115802	0.958336	0.0122868
Q14156	EFR3A	Protein EFR3 homolog A OS=Homo sapiens OX=9606 GN=EFR3A PE=1 SV=2	4	3	4	3	92.9	17.2383	17.2735	17.3635	17.3808	17.2354	17.3579	17.0817	17.2406	17.3341	0.118235	0.882248	0.0896771	0.0162352	0.968954	0.800032
Q15029	EFTUD2	116 kDa U5 small nuclear ribonucleoprotein component OS=Homo sapiens OX=9606 GN=EFTUD2 PE=1 SV=1	58	40	71	39	109.4	22.9074	23.0252	23.1002	22.9139	23.0425	23.1106	22.8904	23.0123	23.0641	0.187731	0.775607	3.61049e-05	0.122724	0.948223	0.000839613
Q9GZT9	EGLN1	Egl nine homolog 1 OS=Homo sapiens OX=9606 GN=EGLN1 PE=1 SV=1	17	7	8	7	46	19.7581	19.9127	19.7206	19.8042	19.8606	19.7434	19.7939	19.9046	19.7336	-0.0528783	0.881221	0.0777839	0.107198	0.953553	0.00292348
P11161	EGR2	E3 SUMO-protein ligase EGR2 OS=Homo sapiens OX=9606 GN=EGR2 PE=1 SV=3	15	4	5	4	50.3	17.5575	17.7834	17.5044	17.8724	17.7178	17.6887	17.6954	17.7818	17.6027	-0.109866	0.887049	0.176007	0.0525478	0.967653	0.500326
Q8NDI1	EHBP1	EH domain-binding protein 1 OS=Homo sapiens OX=9606 GN=EHBP1 PE=1 SV=3	3	3	3	3	139.9	16.2688	16	16.1756	16.0632	16.3252	16.0098	15.8164	16.1238	16.154	0.0637168	0.896105	0.592367	0.100221	0.96712	0.405262
Q8N3D4	EHBP1L1	EH domain-binding protein 1-like protein 1 OS=Homo sapiens OX=9606 GN=EHBP1L1 PE=1 SV=2	8	7	7	7	161.8	18.6164	18.3166	18.5749	18.4726	18.3168	18.0812	18.2763	17.8646	17.9292	-0.260042	0.887084	0.176881	-0.289108	0.964558	0.137702
Q9H4M9	EHD1	EH domain-containing protein 1 OS=Homo sapiens OX=9606 GN=EHD1 PE=1 SV=2	46	19	34	14	60.6	22.6958	22.1146	22.0762	22.6015	22.1308	22.0891	22.6601	22.0965	22.1315	-0.553561	0.384142	2.50895e-08	-0.538505	0.610491	3.2007e-08
Q9H223	EHD4	EH domain-containing protein 4 OS=Homo sapiens OX=9606 GN=EHD4 PE=1 SV=1	45	19	23	16	61.1	21.4272	22.0706	22.0292	21.4032	21.9712	22.0634	21.4142	21.9941	21.9402	0.596056	0.466481	8.29861e-08	0.597096	0.706994	8.17273e-08
Q9H9B1	EHMT1	Histone-lysine N-methyltransferase EHMT1 OS=Homo sapiens OX=9606 GN=EHMT1 PE=1 SV=4	17	14	15	13	141.4	19.628	19.6264	19.7312	19.6274	19.5754	19.7248	19.6777	19.6179	19.7193	0.080745	0.868295	0.0148039	-0.037755	0.965358	0.193848
Q96KQ7	EHMT2	Histone-lysine N-methyltransferase EHMT2 OS=Homo sapiens OX=9606 GN=EHMT2 PE=1 SV=3	9	9	9	8	132.3	19.5278	19.4858	19.6467	19.6585	19.4786	19.602	19.5675	19.5989	19.5759	0.0236257	0.896355	0.610409	-0.0634736	0.965307	0.189734
P41567	EIF1	Eukaryotic translation initiation factor 1 OS=Homo sapiens OX=9606 GN=EIF1 PE=1 SV=1	61	6	12	6	12.7	20.2605	21.055	20.8511	20.3785	21.0015	20.8642	20.44	20.9902	20.8359	0.490697	0.631218	1.28107e-06	0.655849	0.728377	1.04375e-07
Q8N9N8	EIF1AD	Probable RNA-binding protein EIF1AD OS=Homo sapiens OX=9606 GN=EIF1AD PE=1 SV=1	42	6	8	6	19	18.7475	19.1828	19.0085	18.9056	19.1808	19.0617	18.8955	19.2024	19.0599	0.193889	0.843165	0.00130237	0.339158	0.919148	2.09138e-05
P47813	EIF1AX	Eukaryotic translation initiation factor 1A, X-chromosomal OS=Homo sapiens OX=9606 GN=EIF1AX PE=1 SV=2	67	12	20	12	16.5	22.5696	22.9726	22.9321	22.6251	22.9688	22.9559	22.6251	23.0029	22.8811	0.316398	0.663375	2.18829e-06	0.374802	0.827785	5.15437e-07
Q9BY44	EIF2A	Eukaryotic translation initiation factor 2A OS=Homo sapiens OX=9606 GN=EIF2A PE=1 SV=3	38	19	26	19	64.9	20.6697	21.2049	21.2783	20.7022	21.2217	21.3281	20.718	21.2084	21.235	0.583861	0.32627	1.07524e-08	0.51505	0.612693	3.2624e-08
P19525	EIF2AK2	Interferon-induced, double-stranded RNA-activated protein kinase OS=Homo sapiens OX=9606 GN=EIF2AK2 PE=1 SV=2	31	14	15	14	62.1	21.1249	21.0005	21.0093	21.122	21.0269	20.9628	21.1821	21.0005	21.0809	-0.125361	0.859482	0.005643	-0.133746	0.954593	0.0038811
Q9P2K8	EIF2AK4	eIF-2-alpha kinase GCN2 OS=Homo sapiens OX=9606 GN=EIF2AK4 PE=1 SV=3	2	2	2	2	186.8	15.5024	15.5148	15.6933	15.4279	15.8923	15.7228	15.7718	15.5697	15.7318	0.148585	0.887904	0.198523	0.0915765	0.967177	0.41459
Q14232	EIF2B1	Translation initiation factor eIF-2B subunit alpha OS=Homo sapiens OX=9606 GN=EIF2B1 PE=1 SV=1	42	11	15	11	33.7	21.3378	21.4861	21.6602	21.255	21.5106	21.6648	21.2792	21.4807	21.552	0.335007	0.726118	8.18016e-06	0.201826	0.944503	0.000413116
P49770	EIF2B2	Translation initiation factor eIF-2B subunit beta OS=Homo sapiens OX=9606 GN=EIF2B2 PE=1 SV=3	17	5	5	5	39	18.162	18.4597	18.6201	18.1811	18.5711	18.6809	18.1624	18.5167	18.5549	0.450141	0.61937	1.06945e-06	0.347343	0.907831	9.40418e-06
Q9NR50	EIF2B3	Translation initiation factor eIF-2B subunit gamma OS=Homo sapiens OX=9606 GN=EIF2B3 PE=1 SV=1	25	11	11	11	50.2	20.3337	20.5387	20.6661	20.3505	20.4996	20.5982	20.2987	20.5663	20.6326	0.304679	0.685346	3.30648e-06	0.207211	0.932453	7.46837e-05
Q9UI10	EIF2B4	Translation initiation factor eIF-2B subunit delta OS=Homo sapiens OX=9606 GN=EIF2B4 PE=1 SV=2	27	9	11	9	57.5	19.5729	19.8312	19.871	19.6939	19.8324	19.8699	19.6421	19.8262	19.9311	0.254331	0.780502	4.32897e-05	0.193602	0.943369	0.000339848
Q13144	EIF2B5	Translation initiation factor eIF-2B subunit epsilon OS=Homo sapiens OX=9606 GN=EIF2B5 PE=1 SV=3	17	10	13	10	80.3	20.0347	20.3213	20.3342	20.0299	20.3583	20.3645	20.0743	20.2671	20.2905	0.2834	0.740136	1.18119e-05	0.269243	0.917166	1.79117e-05
P41214	EIF2D	Eukaryotic translation initiation factor 2D OS=Homo sapiens OX=9606 GN=EIF2D PE=1 SV=3	24	11	11	11	64.7	20.2131	19.9983	20.1051	20.2557	19.9927	20.0757	20.1982	20.0603	20.0315	-0.151608	0.840373	0.00104908	-0.205266	0.936342	0.00012017
P05198	EIF2S1	Eukaryotic translation initiation factor 2 subunit 1 OS=Homo sapiens OX=9606 GN=EIF2S1 PE=1 SV=3	76	27	48	27	36.1	22.3425	22.7519	22.8484	22.3662	22.7876	22.8187	22.3229	22.7607	22.7829	0.472782	0.398248	3.27653e-08	0.422879	0.713042	8.73856e-08
P20042	EIF2S2	Eukaryotic translation initiation factor 2 subunit 2 OS=Homo sapiens OX=9606 GN=EIF2S2 PE=1 SV=2	50	19	33	19	38.4	21.8575	22.3985	22.547	21.8459	22.4611	22.5688	21.9117	22.416	22.4622	0.654303	0.365948	1.85614e-08	0.553496	0.706272	8.1086e-08
P41091	EIF2S3	Eukaryotic translation initiation factor 2 subunit 3 OS=Homo sapiens OX=9606 GN=EIF2S3 PE=1 SV=3	52	21	38	21	51.1	22.7164	23.2211	23.3786	22.6507	23.3346	23.3692	22.7256	23.3077	23.3094	0.654819	0.396602	3.17026e-08	0.590238	0.703916	7.90392e-08
Q14152	EIF3A	Eukaryotic translation initiation factor 3 subunit A OS=Homo sapiens OX=9606 GN=EIF3A PE=1 SV=1	45	67	105	67	166.5	24.535	24.8258	24.9152	24.5382	24.8315	24.9442	24.5609	24.8012	24.8682	0.364529	0.555668	3.2921e-07	0.274806	0.890145	3.66243e-06
P55884	EIF3B	Eukaryotic translation initiation factor 3 subunit B OS=Homo sapiens OX=9606 GN=EIF3B PE=1 SV=3	46	31	45	31	92.4	22.4918	22.7622	22.8278	22.4658	22.8246	22.8657	22.531	22.7795	22.8181	0.341023	0.620495	1.08758e-06	0.292565	0.891894	3.97157e-06
Q99613	EIF3C	Eukaryotic translation initiation factor 3 subunit C OS=Homo sapiens OX=9606 GN=EIF3C PE=1 SV=1	33	30	45	30	105.3	23.0571	23.3299	23.4642	23.1074	23.3622	23.4901	23.0539	23.3676	23.445	0.393632	0.509953	1.55142e-07	0.280447	0.884376	2.84566e-06
O15371	EIF3D	Eukaryotic translation initiation factor 3 subunit D OS=Homo sapiens OX=9606 GN=EIF3D PE=1 SV=1	48	19	32	19	63.9	22.0598	22.422	22.5568	22.0367	22.4559	22.5735	22.0363	22.4772	22.4989	0.498803	0.398603	3.30015e-08	0.407433	0.774579	1.94492e-07
P60228	EIF3E	Eukaryotic translation initiation factor 3 subunit E OS=Homo sapiens OX=9606 GN=EIF3E PE=1 SV=1	60	21	41	21	52.2	21.4978	21.8698	21.9803	21.5508	21.8747	22.003	21.544	21.8915	21.9324	0.441061	0.465418	8.17806e-08	0.347818	0.837345	6.43665e-07
O00303	EIF3F	Eukaryotic translation initiation factor 3 subunit F OS=Homo sapiens OX=9606 GN=EIF3F PE=1 SV=1	39	12	22	12	37.5	21.3577	21.6034	21.606	21.3014	21.5647	21.6569	21.3283	21.6159	21.6297	0.301713	0.658026	1.99152e-06	0.265526	0.899493	5.81066e-06
O75821	EIF3G	Eukaryotic translation initiation factor 3 subunit G OS=Homo sapiens OX=9606 GN=EIF3G PE=1 SV=2	50	15	25	15	35.6	22.392	22.711	22.8854	22.4861	22.7269	22.8836	22.438	22.7489	22.8625	0.438431	0.49409	1.2371e-07	0.290207	0.89328	4.24186e-06
O15372	EIF3H	Eukaryotic translation initiation factor 3 subunit H OS=Homo sapiens OX=9606 GN=EIF3H PE=1 SV=1	43	14	26	14	39.9	21.9148	22.1944	22.308	21.9598	22.2176	22.2953	21.8926	22.1617	22.2282	0.354771	0.642671	1.53764e-06	0.268803	0.915194	1.54588e-05
Q13347	EIF3I	Eukaryotic translation initiation factor 3 subunit I OS=Homo sapiens OX=9606 GN=EIF3I PE=1 SV=1	72	16	25	16	36.5	21.3255	21.558	21.6636	21.3036	21.6203	21.693	21.3648	21.5893	21.6601	0.340951	0.596362	7.6167e-07	0.257905	0.90516	7.9931e-06
O75822	EIF3J	Eukaryotic translation initiation factor 3 subunit J OS=Homo sapiens OX=9606 GN=EIF3J PE=1 SV=2	34	11	18	11	29	21.9547	22.8851	22.8345	21.9194	22.9601	22.9149	21.9697	22.8826	22.7325	0.879385	0.333459	1.17698e-08	0.961356	0.405056	5.32974e-09
Q9UBQ5	EIF3K	Eukaryotic translation initiation factor 3 subunit K OS=Homo sapiens OX=9606 GN=EIF3K PE=1 SV=1	52	9	15	9	25	21.2098	21.4658	21.4975	21.166	21.4872	21.5582	21.1828	21.4774	21.5225	0.339849	0.569579	4.29707e-07	0.290579	0.869891	1.64287e-06
Q9Y262	EIF3L	Eukaryotic translation initiation factor 3 subunit L OS=Homo sapiens OX=9606 GN=EIF3L PE=1 SV=1	38	19	37	19	66.7	22.1948	22.3854	22.5144	22.1729	22.4636	22.517	22.2176	22.4224	22.4949	0.313652	0.639366	1.45748e-06	0.228708	0.918605	2.00298e-05
Q7L2H7	EIF3M	Eukaryotic translation initiation factor 3 subunit M OS=Homo sapiens OX=9606 GN=EIF3M PE=1 SV=1	41	13	19	13	42.5	20.7653	21.3715	21.385	20.8049	21.3581	21.3959	20.8398	21.3819	21.3973	0.589381	0.239918	3.52041e-09	0.567148	0.395641	4.95957e-09
P60842	EIF4A1	Eukaryotic initiation factor 4A-I OS=Homo sapiens OX=9606 GN=EIF4A1 PE=1 SV=1	71	21	62	12	46.1	22.6605	23.5646	23.6502	22.7408	23.6098	23.6636	22.7457	23.5931	23.5691	0.911967	0.137881	9.52898e-10	0.873488	0.251738	1.40169e-09
Q14240	EIF4A2	Eukaryotic initiation factor 4A-II OS=Homo sapiens OX=9606 GN=EIF4A2 PE=1 SV=2	61	19	45	10	46.4	20.6212	20.8826	20.7013	20.6721	20.893	20.7405	20.6157	20.9173	20.6963	0.0763428	0.871483	0.0217096	0.261308	0.897783	5.31067e-06
P38919	EIF4A3	Eukaryotic initiation factor 4A-III OS=Homo sapiens OX=9606 GN=EIF4A3 PE=1 SV=4	58	18	34	17	46.8	22.5353	22.6252	22.6123	22.4657	22.6309	22.6037	22.5086	22.5808	22.542	0.0828111	0.873351	0.0274004	0.109115	0.956638	0.00708714
P23588	EIF4B	Eukaryotic translation initiation factor 4B OS=Homo sapiens OX=9606 GN=EIF4B PE=1 SV=2	45	26	53	25	69.1	23.0669	23.6165	23.8499	23.0296	23.6476	23.903	23.1263	23.6286	23.7798	0.769981	0.29224	7.06622e-09	0.556637	0.742143	1.23761e-07
P06730	EIF4E	Eukaryotic translation initiation factor 4E OS=Homo sapiens OX=9606 GN=EIF4E PE=1 SV=2	30	6	12	6	25.1	21.5533	21.8703	21.9931	21.6777	21.8455	21.9915	21.7149	21.8832	21.9306	0.323075	0.770386	3.00026e-05	0.217687	0.946364	0.00058086
O60573	EIF4E2	Eukaryotic translation initiation factor 4E type 2 OS=Homo sapiens OX=9606 GN=EIF4E2 PE=1 SV=1	17	3	3	3	28.3	18.5834	18.9776	19.1029	18.5332	18.9514	19.0483	18.6346	18.9962	19.0097	0.469908	0.552195	3.09131e-07	0.391341	0.866941	1.48697e-06
Q8N5X7	EIF4E3	Eukaryotic translation initiation factor 4E type 3 OS=Homo sapiens OX=9606 GN=EIF4E3 PE=1 SV=4	15	3	3	3	24.4	19.827	19.2044	19.2803	19.7867	19.2187	19.2132	19.7995	19.2855	19.3075	-0.53743	0.452936	6.92217e-08	-0.568224	0.641648	4.24091e-08
Q9NRA8	EIF4ENIF1	Eukaryotic translation initiation factor 4E transporter OS=Homo sapiens OX=9606 GN=EIF4ENIF1 PE=1 SV=2	7	5	6	5	108.1	20.031	20.1686	20.1825	20.0074	20.075	20.1404	19.9826	20.1339	20.1433	0.148416	0.840331	0.00104578	0.118851	0.954889	0.00421842
Q04637	EIF4G1	Eukaryotic translation initiation factor 4 gamma 1 OS=Homo sapiens OX=9606 GN=EIF4G1 PE=1 SV=4	36	52	80	48	175.4	23.4552	24.2595	24.4845	23.5415	24.2983	24.4886	23.5211	24.279	24.395	0.950086	0.0973444	5.90235e-10	0.773014	0.358521	3.73465e-09
P78344	EIF4G2	Eukaryotic translation initiation factor 4 gamma 2 OS=Homo sapiens OX=9606 GN=EIF4G2 PE=1 SV=1	40	32	40	32	102.3	22.6497	23.2145	23.3089	22.6445	23.194	23.3231	22.573	23.2303	23.2359	0.666896	0.308427	8.69341e-09	0.590543	0.58334	2.55361e-08
O43432	EIF4G3	Eukaryotic translation initiation factor 4 gamma 3 OS=Homo sapiens OX=9606 GN=EIF4G3 PE=1 SV=2	10	17	20	13	176.5	19.9287	20.4094	20.5743	19.9729	20.4465	20.6344	19.9368	20.4426	20.4218	0.59739	0.587079	6.18363e-07	0.486741	0.889288	3.52267e-06
Q15056	EIF4H	Eukaryotic translation initiation factor 4H OS=Homo sapiens OX=9606 GN=EIF4H PE=1 SV=5	57	12	18	12	27.4	21.4465	21.8153	21.9576	21.4248	21.8579	21.9212	21.4462	21.8427	21.8964	0.485918	0.368749	1.93922e-08	0.399487	0.731759	1.08726e-07
P55010	EIF5	Eukaryotic translation initiation factor 5 OS=Homo sapiens OX=9606 GN=EIF5 PE=1 SV=2	43	16	20	16	49.2	20.9645	21.6931	21.257	21.0436	21.7204	21.3233	21.0581	21.6933	21.2403	0.251454	0.780205	4.28069e-05	0.680216	0.467897	8.92291e-09
P63241	EIF5A	Eukaryotic translation initiation factor 5A-1 OS=Homo sapiens OX=9606 GN=EIF5A PE=1 SV=2	71	14	66	14	16.8	22.8633	22.9523	23.1651	22.8376	23.013	23.1833	22.8153	22.9627	23.1354	0.322553	0.626035	1.18261e-06	0.137289	0.948709	0.000929103
O60841	EIF5B	Eukaryotic translation initiation factor 5B OS=Homo sapiens OX=9606 GN=EIF5B PE=1 SV=4	39	43	65	43	138.7	23.0542	23.4416	23.5124	23.0952	23.4865	23.5263	23.0998	23.4498	23.4446	0.411386	0.54645	2.79356e-07	0.37624	0.834704	6.04186e-07
P56537	EIF6	Eukaryotic translation initiation factor 6 OS=Homo sapiens OX=9606 GN=EIF6 PE=1 SV=1	60	9	18	9	26.6	19.5749	19.8154	19.8415	19.6678	19.8837	19.9766	19.7023	19.8663	19.9081	0.260416	0.817448	0.000235974	0.206794	0.949825	0.00118277
Q53HC9	EIPR1	EARP and GARP complex-interacting protein 1 OS=Homo sapiens OX=9606 GN=EIPR1 PE=1 SV=2	14	5	5	5	43.6	19.554	19.2618	19.2397	19.3925	19.2478	19.24	19.4565	19.2857	19.2692	-0.218064	0.824492	0.000356109	-0.202607	0.946522	0.000598622
Q9BQ52	ELAC2	Zinc phosphodiesterase ELAC protein 2 OS=Homo sapiens OX=9606 GN=ELAC2 PE=1 SV=2	32	19	25	19	92.2	20.5778	20.784	20.9611	20.6317	20.7883	20.8795	20.6903	20.786	20.8646	0.268486	0.780599	4.34497e-05	0.152836	0.952807	0.00240736
Q15717	ELAVL1	ELAV-like protein 1 OS=Homo sapiens OX=9606 GN=ELAVL1 PE=1 SV=2	50	13	22	13	36.1	22.1645	22.0758	22.015	22.1128	22.122	21.9843	22.1371	22.0824	22.0369	-0.126104	0.844277	0.00142303	-0.0447578	0.964647	0.143038
P32519	ELF1	ETS-related transcription factor Elf-1 OS=Homo sapiens OX=9606 GN=ELF1 PE=1 SV=2	28	11	15	10	67.5	20.4145	20.1888	20.0596	20.4491	20.1758	20.0451	20.404	20.173	20.133	-0.343293	0.621445	1.10318e-06	-0.243324	0.918159	1.93399e-05
Q15723	ELF2	ETS-related transcription factor Elf-2 OS=Homo sapiens OX=9606 GN=ELF2 PE=1 SV=2	9	4	4	3	63.9	17.0632	16.9389	16.5995	17.0449	16.8869	16.515	17.0796	16.7379	16.8315	-0.413894	0.829074	0.000475061	-0.207992	0.960393	0.025531
P28324	ELK4	ETS domain-containing protein Elk-4 OS=Homo sapiens OX=9606 GN=ELK4 PE=1 SV=3	8	3	3	3	46.9	17.8731	18.233	18.0261	18.0841	18.1811	18.012	18.0272	18.0788	18.1195	0.0577453	0.89229	0.363526	0.169481	0.959769	0.0202969
P55199	ELL	RNA polymerase II elongation factor ELL OS=Homo sapiens OX=9606 GN=ELL PE=1 SV=1	10	6	6	6	68.2	19.1501	19.6566	19.7616	19.2172	19.75	19.7227	19.2459	19.7017	19.6796	0.516882	0.531913	2.18788e-07	0.498375	0.800792	3.00249e-07
Q92556	ELMO1	Engulfment and cell motility protein 1 OS=Homo sapiens OX=9606 GN=ELMO1 PE=1 SV=2	29	18	21	14	83.8	22.0202	21.8133	21.7632	21.9745	21.8514	21.7841	21.9899	21.7882	21.7685	-0.222905	0.752275	1.67349e-05	-0.177224	0.935042	0.000101817
Q96JJ3	ELMO2	Engulfment and cell motility protein 2 OS=Homo sapiens OX=9606 GN=ELMO2 PE=1 SV=2	15	11	12	7	82.6	20.1112	19.6877	19.6821	20.0329	19.6654	19.6918	19.98	19.5681	19.6525	-0.365916	0.737673	1.10454e-05	-0.400944	0.897359	5.19565e-06
Q8IZ81	ELMOD2	ELMO domain-containing protein 2 OS=Homo sapiens OX=9606 GN=ELMOD2 PE=1 SV=1	16	5	5	5	34.9	20.141	19.8473	19.6994	20.1623	19.7646	19.6917	20.123	19.8009	19.7708	-0.421499	0.56571	3.98044e-07	-0.33783	0.882493	2.63273e-06
Q14241	ELOA	Elongin-A OS=Homo sapiens OX=9606 GN=ELOA PE=1 SV=2	19	13	13	13	89.9	20.5948	20.9385	20.9895	20.5645	20.8712	21.0137	20.6206	20.9077	20.9207	0.381342	0.61997	1.07907e-06	0.312488	0.899377	5.77496e-06
Q15370	ELOB	Elongin-B OS=Homo sapiens OX=9606 GN=ELOB PE=1 SV=1	82	7	10	7	13.1	20.7807	21.1425	21.075	20.6448	21.2536	21.1439	20.7678	21.193	21.0532	0.35959	0.764506	2.45896e-05	0.465274	0.885288	2.95713e-06
Q15369	ELOC	Elongin-C OS=Homo sapiens OX=9606 GN=ELOC PE=1 SV=1	41	3	8	3	12.5	19.211	19.3241	19.3245	19.2126	19.3592	19.3302	19.1721	19.4208	19.3192	0.126106	0.850577	0.00242106	0.169464	0.943218	0.000331326
P60002	ELOF1	Transcription elongation factor 1 homolog OS=Homo sapiens OX=9606 GN=ELOF1 PE=1 SV=1	70	2	2	2	9.5	14.9719	15.0734	15.0279	15.3328	15.2197	15.026	15.329	14.9176	15.2055	-0.124802	0.890332	0.278491	-0.14099	0.965706	0.224921
Q9BW60	ELOVL1	Elongation of very long chain fatty acids protein 1 OS=Homo sapiens OX=9606 GN=ELOVL1 PE=1 SV=1	9	2	3	2	32.6	15.8775	16.5403	16.8653	16.2952	16.4359	16.7422	15.96	16.6563	16.6384	0.704421	0.799377	9.48217e-05	0.499958	0.949544	0.00111183
Q9NYP7	ELOVL5	Elongation of very long chain fatty acids protein 5 OS=Homo sapiens OX=9606 GN=ELOVL5 PE=1 SV=1	6	2	2	2	35.3	18.6118	19.6847	19.7042	18.6183	19.696	19.7123	18.5476	19.6518	19.6044	1.08106	0.0490966	2.3367e-10	1.08492	0.0787971	2.26317e-10
O95163	ELP1	Elongator complex protein 1 OS=Homo sapiens OX=9606 GN=ELP1 PE=1 SV=3	27	26	27	26	150.2	20.8104	20.9915	21.0723	20.8239	21.0471	21.0714	20.8074	21.0198	21.0567	0.252916	0.680607	3.01346e-06	0.205578	0.916224	1.66805e-05
Q6IA86	ELP2	Elongator complex protein 2 OS=Homo sapiens OX=9606 GN=ELP2 PE=1 SV=2	14	8	8	8	92.4	19.3638	19.2811	19.4662	19.3123	19.3681	19.4584	19.436	19.382	19.3709	0.0611535	0.887756	0.194434	-0.0269577	0.96791	0.551985
Q9H9T3	ELP3	Elongator complex protein 3 OS=Homo sapiens OX=9606 GN=ELP3 PE=1 SV=2	11	4	4	4	62.2	18.2635	18.2174	18.4549	18.231	18.2438	18.4364	18.1696	18.1765	18.4928	0.239978	0.783699	4.89544e-05	-0.00882801	0.968943	0.797114
Q96EB1	ELP4	Elongator complex protein 4 OS=Homo sapiens OX=9606 GN=ELP4 PE=1 SV=2	11	4	4	4	46.6	19.3654	19.3276	19.3288	19.3998	19.229	19.3126	19.4571	19.3381	19.3232	-0.0858628	0.876961	0.0437025	-0.109185	0.95899	0.0153815
Q8TE02	ELP5	Elongator complex protein 5 OS=Homo sapiens OX=9606 GN=ELP5 PE=1 SV=2	10	2	2	2	34.8	17.0449	16.9184	16.9954	17.1779	16.7232	17.0529	16.8904	16.7154	17.0317	-0.0110497	0.899717	0.885828	-0.252074	0.957094	0.00817882
Q0PNE2	ELP6	Elongator complex protein 6 OS=Homo sapiens OX=9606 GN=ELP6 PE=1 SV=1	18	5	5	5	29.8	18.4232	18.2331	18.4208	18.5714	18.3218	18.4378	18.351	18.3973	18.5239	0.0123104	0.899266	0.845812	-0.13113	0.962641	0.0616329
Q6PCB8	EMB	Embigin OS=Homo sapiens OX=9606 GN=EMB PE=1 SV=1	9	2	2	2	36.9	17.0015	16.5599	16.5838	16.8103	16.4837	16.639	16.5598	16.5988	16.6249	-0.174618	0.882083	0.0876462	-0.243021	0.960412	0.0257175
Q8N766	EMC1	ER membrane protein complex subunit 1 OS=Homo sapiens OX=9606 GN=EMC1 PE=1 SV=1	24	20	21	20	111.7	20.7514	21.0111	21.1118	20.7666	21.0306	21.1318	20.8001	21.0024	21.0766	0.334026	0.580214	5.34742e-07	0.242002	0.905433	8.12374e-06
Q5UCC4	EMC10	ER membrane protein complex subunit 10 OS=Homo sapiens OX=9606 GN=EMC10 PE=1 SV=1	19	5	5	5	27.3	20.1983	20.5883	20.5455	20.1283	20.6072	20.5588	20.136	20.5469	20.4461	0.362665	0.699034	4.38017e-06	0.426595	0.85771	1.1123e-06
Q15006	EMC2	ER membrane protein complex subunit 2 OS=Homo sapiens OX=9606 GN=EMC2 PE=1 SV=1	12	3	3	3	34.8	17.1599	17.5662	17.5214	17.2285	17.5683	17.573	17.3989	17.5767	17.5209	0.276015	0.831885	0.000571977	0.307973	0.941767	0.000261669
Q9P0I2	EMC3	ER membrane protein complex subunit 3 OS=Homo sapiens OX=9606 GN=EMC3 PE=1 SV=3	12	2	2	2	29.9	15.9691	16.1542	15.9377	16.0008	15.9775	16.0576	15.6624	16.0146	15.8558	0.0729461	0.893853	0.446672	0.171377	0.963663	0.0942239
Q5J8M3	EMC4	ER membrane protein complex subunit 4 OS=Homo sapiens OX=9606 GN=EMC4 PE=1 SV=2	22	3	4	3	20.1	17.7655	18.0905	17.9372	17.6332	18.0867	17.9153	17.6217	17.9709	17.9191	0.250383	0.826546	0.000404344	0.375901	0.91731	1.81098e-05
Q9NPA0	EMC7	ER membrane protein complex subunit 7 OS=Homo sapiens OX=9606 GN=EMC7 PE=1 SV=1	15	3	4	3	26.5	18.3541	18.7177	18.8322	18.2808	18.7378	18.8624	18.3253	18.7023	18.8092	0.514542	0.379787	2.32527e-08	0.399215	0.781182	2.15515e-07
O43402	EMC8	ER membrane protein complex subunit 8 OS=Homo sapiens OX=9606 GN=EMC8 PE=1 SV=1	24	4	5	4	23.8	18.9017	19.0413	19.086	19.0409	19.1044	19.0844	19.0195	19.102	19.0487	0.0856476	0.879135	0.0584733	0.0951972	0.961523	0.0393666
P50402	EMD	Emerin OS=Homo sapiens OX=9606 GN=EMD PE=1 SV=1	26	5	7	5	29	19.657	19.3999	19.6485	19.6449	19.5732	19.5748	19.615	19.4197	19.601	-0.030866	0.89498	0.515737	-0.174689	0.954688	0.003985
Q92979	EMG1	Ribosomal RNA small subunit methyltransferase NEP1 OS=Homo sapiens OX=9606 GN=EMG1 PE=1 SV=4	52	10	18	10	26.7	20.4625	20.9275	20.9308	20.6004	20.855	20.8681	20.5359	20.9142	20.8705	0.356872	0.727641	8.49955e-06	0.36597	0.902635	6.90569e-06
O95834	EML2	Echinoderm microtubule-associated protein-like 2 OS=Homo sapiens OX=9606 GN=EML2 PE=1 SV=1	19	11	16	11	70.6	21.6628	21.2625	21.1367	21.575	21.2539	21.1024	21.6004	21.2468	21.1824	-0.472205	0.494181	1.23866e-07	-0.358349	0.86377	1.34108e-06
Q32P44	EML3	Echinoderm microtubule-associated protein-like 3 OS=Homo sapiens OX=9606 GN=EML3 PE=1 SV=1	30	24	30	24	95.1	22.4105	21.8838	21.7865	22.3323	21.8447	21.8116	22.3571	21.8629	21.8535	-0.549427	0.377298	2.22902e-08	-0.502797	0.655982	4.8744e-08
Q9HC35	EML4	Echinoderm microtubule-associated protein-like 4 OS=Homo sapiens OX=9606 GN=EML4 PE=1 SV=3	26	24	35	23	108.8	23.2087	22.7587	22.5994	23.0034	22.7521	22.5942	23.1221	22.7526	22.6553	-0.495061	0.664122	2.21768e-06	-0.35691	0.924349	3.26061e-05
Q7Z589	EMSY	BRCA2-interacting transcriptional repressor EMSY OS=Homo sapiens OX=9606 GN=EMSY PE=1 SV=2	9	9	9	9	141.4	18.0567	17.7458	17.8795	18.0398	17.8731	17.8168	17.944	17.8267	17.8598	-0.161481	0.856143	0.00405119	-0.19833	0.94956	0.00111569
O94919	ENDOD1	Endonuclease domain-containing 1 protein OS=Homo sapiens OX=9606 GN=ENDOD1 PE=1 SV=2	26	8	9	8	55	19.116	19.6062	19.3047	19.1366	19.5474	19.3412	19.0586	19.4787	19.2699	0.201548	0.831666	0.000563601	0.440359	0.859677	1.18025e-06
Q8NFI3	ENGASE	Cytosolic endo-beta-N-acetylglucosaminidase OS=Homo sapiens OX=9606 GN=ENGASE PE=1 SV=1	19	11	13	11	83.9	20.4561	20.1684	20.0533	20.4166	20.1202	20.0486	20.4637	20.1619	20.0926	-0.380614	0.532829	2.22148e-07	-0.295284	0.874915	1.96405e-06
P06733	ENO1	Alpha-enolase OS=Homo sapiens OX=9606 GN=ENO1 PE=1 SV=2	76	30	371	25	47.1	25.8333	25.9414	25.9911	25.792	25.9961	25.9921	25.8053	25.9426	25.974	0.175558	0.799924	9.72253e-05	0.149869	0.942922	0.00031544
P09104	ENO2	Gamma-enolase OS=Homo sapiens OX=9606 GN=ENO2 PE=1 SV=3	52	17	48	12	47.2	21.8501	21.723	21.648	21.8034	21.7796	21.6557	21.8058	21.7554	21.6908	-0.154949	0.824346	0.00035294	-0.0671135	0.961554	0.0398406
Q9UHY7	ENOPH1	Enolase-phosphatase E1 OS=Homo sapiens OX=9606 GN=ENOPH1 PE=1 SV=1	30	6	8	6	28.9	19.7856	19.7234	19.7487	19.6783	19.7696	19.7786	19.7928	19.7025	19.7278	-0.000514678	0.90085	0.989165	-0.020387	0.968104	0.593673
Q7L5Y1	ENOSF1	Mitochondrial enolase superfamily member 1 OS=Homo sapiens OX=9606 GN=ENOSF1 PE=1 SV=1	8	3	3	3	49.8	17.1675	17.1609	16.9487	17.3644	16.9761	16.8682	17.2349	17.1369	17.1566	-0.26445	0.865033	0.0101977	-0.164307	0.96313	0.075372
O43768	ENSA	Alpha-endosulfine OS=Homo sapiens OX=9606 GN=ENSA PE=1 SV=1	56	5	5	5	13.4	20.7239	20.1117	20.6437	20.8018	20.1856	20.5398	20.7261	20.102	20.5266	-0.180553	0.846466	0.00170182	-0.617516	0.726301	1.01823e-07
Q9NPA8	ENY2	Transcription and mRNA export factor ENY2 OS=Homo sapiens OX=9606 GN=ENY2 PE=1 SV=1	14	2	2	2	11.5	19.0998	19.3828	19.7249	19.1739	19.5293	19.6045	19.1558	19.4995	19.6483	0.516076	0.633184	1.32108e-06	0.32737	0.929713	5.52113e-05
O95936	EOMES	Eomesodermin homolog OS=Homo sapiens OX=9606 GN=EOMES PE=1 SV=3	8	4	4	4	72.7	18.0091	17.8721	18.055	18.023	17.8167	17.8412	17.87	17.7758	17.8682	-0.0458621	0.894412	0.479943	-0.145812	0.961785	0.0436558
Q09472	EP300	Histone acetyltransferase p300 OS=Homo sapiens OX=9606 GN=EP300 PE=1 SV=2	7	12	15	6	264	17.5408	17.9779	17.9998	17.6537	18.0578	17.932	17.7141	18.1221	17.8989	0.307331	0.817986	0.000243203	0.416384	0.920574	2.34875e-05
Q96L91	EP400	E1A-binding protein p400 OS=Homo sapiens OX=9606 GN=EP400 PE=1 SV=4	12	22	23	22	343.3	20.5217	20.424	20.3622	20.4271	20.4087	20.3545	20.4945	20.4142	20.4387	-0.0959739	0.870842	0.0200715	-0.0654274	0.963473	0.0869673
P11171	EPB41	Protein 4.1 OS=Homo sapiens OX=9606 GN=EPB41 PE=1 SV=4	38	25	33	25	97	23.2359	22.348	22.329	23.1046	22.3877	22.2821	23.1403	22.3435	22.4538	-0.80531	0.425842	4.72343e-08	-0.800541	0.658063	4.9769e-08
O43491	EPB41L2	Band 4.1-like protein 2 OS=Homo sapiens OX=9606 GN=EPB41L2 PE=1 SV=1	20	16	18	16	112.5	21.2103	21.0441	20.978	21.1292	21.0375	21.0047	21.1699	21.2442	21.2213	-0.101806	0.887888	0.198076	-0.0612171	0.967239	0.425144
Q9H2F5	EPC1	Enhancer of polycomb homolog 1 OS=Homo sapiens OX=9606 GN=EPC1 PE=1 SV=1	6	3	4	3	93.4	16.2583	15.8971	16.0377	16.3501	16.0931	16.0405	16.4026	16.2072	16.1828	-0.250005	0.864687	0.00981282	-0.271217	0.956266	0.00632192
Q52LR7	EPC2	Enhancer of polycomb homolog 2 OS=Homo sapiens OX=9606 GN=EPC2 PE=1 SV=2	6	3	3	3	91	17.663	17.8495	17.8722	17.7799	17.7943	17.7708	17.7931	17.845	17.7123	0.0397763	0.893597	0.432076	0.0842527	0.964141	0.115328
P07099	EPHX1	Epoxide hydrolase 1 OS=Homo sapiens OX=9606 GN=EPHX1 PE=1 SV=1	4	2	2	2	52.9	16.9675	16.6646	16.6104	16.6583	16.7799	16.6169	16.9677	16.8781	16.5409	-0.275073	0.864596	0.00971461	-0.0902524	0.966484	0.312229
P34913	EPHX2	Bifunctional epoxide hydrolase 2 OS=Homo sapiens OX=9606 GN=EPHX2 PE=1 SV=2	28	10	15	10	62.6	21.1107	20.5793	20.4136	21.0685	20.4835	20.3126	21.1025	20.4997	20.5164	-0.679689	0.535858	2.3375e-07	-0.573063	0.854671	1.01746e-06
Q7L775	EPM2AIP1	EPM2A-interacting protein 1 OS=Homo sapiens OX=9606 GN=EPM2AIP1 PE=1 SV=1	6	3	3	3	70.3	17.3158	17.2638	17.4562	17.3259	17.3825	17.3829	17.3073	17.3315	17.3656	0.0852457	0.877343	0.0459694	0.00962261	0.968954	0.800047
Q9Y6I3	EPN1	Epsin-1 OS=Homo sapiens OX=9606 GN=EPN1 PE=1 SV=2	14	6	7	6	60.3	19.2689	18.8516	18.6037	19.0879	18.868	18.556	19.2082	18.777	18.7618	-0.547856	0.729214	8.84579e-06	-0.356159	0.941617	0.000255544
P58107	EPPK1	Epiplakin OS=Homo sapiens OX=9606 GN=EPPK1 PE=1 SV=3	17	22	28	15	555.3	20.5117	19.9703	19.9046	20.42	19.9151	19.8374	20.4383	19.901	19.934	-0.564658	0.476303	9.53275e-08	-0.527899	0.76617	1.71636e-07
P07814	EPRS1	Bifunctional glutamate/proline--tRNA ligase OS=Homo sapiens OX=9606 GN=EPRS1 PE=1 SV=5	47	60	97	59	170.5	23.6267	24.2155	24.1961	23.6735	24.2262	24.2337	23.6688	24.2015	24.1365	0.532373	0.396032	3.13465e-08	0.558056	0.557437	2.0672e-08
P42566	EPS15	Epidermal growth factor receptor substrate 15 OS=Homo sapiens OX=9606 GN=EPS15 PE=1 SV=2	31	21	25	21	98.6	20.7678	20.7026	20.5904	20.8662	20.7282	20.7819	21.0305	20.7959	20.7648	-0.175811	0.875348	0.0353773	-0.14595	0.962962	0.0703198
Q9UBC2	EPS15L1	Epidermal growth factor receptor substrate 15-like 1 OS=Homo sapiens OX=9606 GN=EPS15L1 PE=1 SV=1	34	21	25	21	94.2	20.8567	20.6953	20.6831	20.8325	20.7036	20.6674	20.8478	20.6911	20.6641	-0.174186	0.773048	3.29378e-05	-0.149025	0.935712	0.0001108
O75616	ERAL1	GTPase Era, mitochondrial OS=Homo sapiens OX=9606 GN=ERAL1 PE=1 SV=2	6	2	2	2	48.3	16.2609	16.6714	16.7888	16.386	16.849	16.6263	16.539	16.5462	16.8271	0.352094	0.855784	0.00391327	0.293562	0.957925	0.0107059
Q9NZ08	ERAP1	Endoplasmic reticulum aminopeptidase 1 OS=Homo sapiens OX=9606 GN=ERAP1 PE=1 SV=3	31	26	35	26	107.2	22.1979	21.6261	21.8314	22.1484	21.6198	21.7848	22.1498	21.6278	21.81	-0.356624	0.537702	2.40944e-07	-0.54077	0.423398	6.16177e-09
Q6P179	ERAP2	Endoplasmic reticulum aminopeptidase 2 OS=Homo sapiens OX=9606 GN=ERAP2 PE=1 SV=2	23	23	27	23	110.4	22.0833	21.8789	21.8527	22.0558	21.9051	21.8443	22.0547	21.8909	21.8831	-0.204537	0.751091	1.61535e-05	-0.172973	0.930672	6.1199e-05
Q96RT1	ERBIN	Erbin OS=Homo sapiens OX=9606 GN=ERBIN PE=1 SV=2	9	10	12	10	158.2	20.0567	19.4661	19.4451	19.9292	19.5846	19.4183	19.9588	19.4947	19.4742	-0.535682	0.575252	4.8255e-07	-0.466433	0.868709	1.57787e-06
Q8IUD2	ERC1	ELKS/Rab6-interacting/CAST family member 1 OS=Homo sapiens OX=9606 GN=ERC1 PE=1 SV=1	6	6	6	6	128	18.6567	18.5328	18.6036	18.5781	18.6243	18.5729	18.6329	18.591	18.6362	-0.0183205	0.896321	0.607905	-0.0398607	0.9662	0.277142
P07992	ERCC1	DNA excision repair protein ERCC-1 OS=Homo sapiens OX=9606 GN=ERCC1 PE=1 SV=1	5	2	3	2	32.5	18.5336	18.8167	18.8126	18.5164	18.8476	18.7504	18.5425	18.8117	18.7834	0.251291	0.709559	5.51824e-06	0.294484	0.86627	1.45437e-06
P18074	ERCC2	General transcription and DNA repair factor IIH helicase subunit XPD OS=Homo sapiens OX=9606 GN=ERCC2 PE=1 SV=1	5	4	4	4	86.9	19.7514	19.6318	19.5491	19.7212	19.5782	19.5352	19.6909	19.6174	19.5511	-0.176069	0.803397	0.000114347	-0.112058	0.953133	0.0026179
P19447	ERCC3	General transcription and DNA repair factor IIH helicase subunit XPB OS=Homo sapiens OX=9606 GN=ERCC3 PE=1 SV=1	16	10	10	10	89.2	20.1558	20.3618	20.3235	20.1752	20.3172	20.3157	20.2288	20.3883	20.2985	0.125991	0.85028	0.00235847	0.169179	0.943069	0.000323182
Q92889	ERCC4	DNA repair endonuclease XPF OS=Homo sapiens OX=9606 GN=ERCC4 PE=1 SV=3	10	8	8	8	104.4	19.4478	19.2898	19.3298	19.4686	19.3359	19.3097	19.3681	19.3477	19.2794	-0.121846	0.859215	0.00549181	-0.103657	0.958505	0.0130115
P28715	ERCC5	DNA repair protein complementing XP-G cells OS=Homo sapiens OX=9606 GN=ERCC5 PE=1 SV=3	11	12	12	12	133	19.7834	19.7086	19.5795	19.7599	19.63	19.6074	19.7386	19.6445	19.6091	-0.161964	0.824476	0.000355744	-0.0996033	0.956935	0.00777609
Q03468	ERCC6	DNA excision repair protein ERCC-6 OS=Homo sapiens OX=9606 GN=ERCC6 PE=1 SV=1	2	2	2	2	168.3	17.2922	17.1616	17.3208	17.215	17.1352	17.041	17.2466	17.2287	17.0635	-0.109545	0.885452	0.14053	-0.07612	0.966313	0.290629
P50548	ERF	ETS domain-containing transcription factor ERF OS=Homo sapiens OX=9606 GN=ERF PE=1 SV=2	7	2	2	2	58.7	15.4644	15.681	15.9593	15.5796	15.9332	15.8369	15.5609	15.8024	15.8208	0.337328	0.831575	0.000560189	0.270575	0.952806	0.00240634
Q9UKR5	ERG28	Ergosterol biosynthetic protein 28 homolog OS=Homo sapiens OX=9606 GN=ERG28 PE=1 SV=1	23	3	4	3	15.9	20.3067	20.1202	20.0757	20.2244	20.0243	20.0725	20.2576	20.0016	20.0819	-0.186192	0.832971	0.0006157	-0.214154	0.940835	0.000226381
Q969X5	ERGIC1	Endoplasmic reticulum-Golgi intermediate compartment protein 1 OS=Homo sapiens OX=9606 GN=ERGIC1 PE=1 SV=1	24	6	6	6	32.6	20.2488	19.8656	19.7656	20.2729	19.832	19.668	20.2843	19.8082	19.7485	-0.541339	0.416057	4.13259e-08	-0.433386	0.798666	2.89023e-07
Q9Y282	ERGIC3	Endoplasmic reticulum-Golgi intermediate compartment protein 3 OS=Homo sapiens OX=9606 GN=ERGIC3 PE=1 SV=1	13	5	5	5	43.2	19.0287	19.4477	19.4432	19.1268	19.3528	19.4799	19.1391	19.4176	19.4194	0.349292	0.725789	8.11326e-06	0.307858	0.920143	2.26688e-05
P84090	ERH	Enhancer of rudimentary homolog OS=Homo sapiens OX=9606 GN=ERH PE=1 SV=1	40	4	13	4	12.3	19.9531	20.0122	19.981	20.0179	20.0627	19.9705	20.0217	20.1247	19.9517	-0.0298762	0.893225	0.411531	0.0689612	0.96321	0.0779377
Q8IV48	ERI1	3'-5' exoribonuclease 1 OS=Homo sapiens OX=9606 GN=ERI1 PE=1 SV=3	5	2	2	2	40	16.5608	16.7704	16.7668	16.616	16.7778	16.6933	16.5482	16.6631	16.7906	0.175266	0.848126	0.0019569	0.162156	0.953852	0.00316697
O43414	ERI3	ERI1 exoribonuclease 3 OS=Homo sapiens OX=9606 GN=ERI3 PE=1 SV=2	4	2	2	2	37.2	17.9015	17.5518	17.7068	17.7268	17.5722	17.6093	17.8698	17.4077	17.7611	-0.140295	0.877813	0.0489425	-0.322133	0.945947	0.000536856
Q86X53	ERICH1	Glutamate-rich protein 1 OS=Homo sapiens OX=9606 GN=ERICH1 PE=1 SV=1	11	3	3	3	49	17.0424	16.8374	17.0394	17.0495	16.9461	16.9239	16.9173	16.8973	17.1449	0.0330261	0.896098	0.5918	-0.109428	0.963767	0.0984113
Q96DZ1	ERLEC1	Endoplasmic reticulum lectin 1 OS=Homo sapiens OX=9606 GN=ERLEC1 PE=1 SV=1	11	5	5	5	54.8	18.736	18.8574	18.5145	18.6877	18.6846	18.3833	18.6574	18.7916	18.5254	-0.219315	0.850191	0.00233994	0.0841579	0.964646	0.143025
O75477	ERLIN1	Erlin-1 OS=Homo sapiens OX=9606 GN=ERLIN1 PE=1 SV=2	20	7	8	5	39.1	19.1359	19.3246	19.5643	19.2815	19.4122	19.5595	19.1041	19.3875	19.573	0.391796	0.742203	1.25073e-05	0.200962	0.951506	0.0017437
O94905	ERLIN2	Erlin-2 OS=Homo sapiens OX=9606 GN=ERLIN2 PE=1 SV=1	25	8	9	6	37.8	19.5831	19.7263	19.9977	19.631	19.8377	19.9143	19.6085	19.8257	19.9258	0.338406	0.726504	8.25979e-06	0.189031	0.947373	0.000706814
Q7Z2K6	ERMP1	Endoplasmic reticulum metallopeptidase 1 OS=Homo sapiens OX=9606 GN=ERMP1 PE=1 SV=2	10	9	9	9	100.2	20.266	19.8359	19.7397	20.163	19.8169	19.7619	20.2419	19.8574	19.9032	-0.422001	0.720433	7.11381e-06	-0.38688	0.914308	1.45004e-05
Q96HE7	ERO1A	ERO1-like protein alpha OS=Homo sapiens OX=9606 GN=ERO1A PE=1 SV=2	29	11	15	11	54.4	21.8555	21.7824	21.6332	21.7615	21.8357	21.6543	21.8278	21.802	21.6389	-0.172798	0.823082	0.000326978	-0.00823482	0.968938	0.795716
P30040	ERP29	Endoplasmic reticulum resident protein 29 OS=Homo sapiens OX=9606 GN=ERP29 PE=1 SV=4	55	12	30	12	29	21.2986	21.3378	21.262	21.2343	21.388	21.2666	21.3113	21.3836	21.2371	-0.0261441	0.893061	0.402773	0.0883774	0.95904	0.01565
Q9BS26	ERP44	Endoplasmic reticulum resident protein 44 OS=Homo sapiens OX=9606 GN=ERP44 PE=1 SV=1	29	10	11	10	46.9	19.7451	19.9811	19.8492	19.7693	20.0517	19.8643	19.7583	19.9898	19.8872	0.1093	0.854582	0.00349029	0.249968	0.906125	8.46803e-06
Q5FWF5	ESCO1	N-acetyltransferase ESCO1 OS=Homo sapiens OX=9606 GN=ESCO1 PE=1 SV=3	6	3	3	3	94.9	15.0305	15.0503	15.1597	14.7279	14.5417	15.2019	15.0639	14.9194	15.0019	0.18036	0.888116	0.204521	-0.103635	0.967394	0.452177
P10768	ESD	S-formylglutathione hydrolase OS=Homo sapiens OX=9606 GN=ESD PE=1 SV=2	26	6	15	6	31.4	22.5079	22.1219	21.9846	22.4413	22.0864	22.0203	22.5012	22.0859	22.1156	-0.443286	0.603719	8.52341e-07	-0.385381	0.883967	2.79753e-06
Q9H501	ESF1	ESF1 homolog OS=Homo sapiens OX=9606 GN=ESF1 PE=1 SV=1	20	17	18	17	98.7	20.6133	21.6216	21.706	20.6932	21.6714	21.7434	20.7008	21.6471	21.5754	1.00585	0.235301	3.32465e-09	0.977605	0.37662	4.28586e-09
Q96DF8	ESS2	Splicing factor ESS-2 homolog OS=Homo sapiens OX=9606 GN=ESS2 PE=1 SV=1	26	9	10	9	52.5	19.3124	19.4187	19.5215	19.3419	19.418	19.3946	19.3489	19.4501	19.5467	0.153197	0.855299	0.00373589	0.0945109	0.961598	0.0405409
Q9BSJ8	ESYT1	Extended synaptotagmin-1 OS=Homo sapiens OX=9606 GN=ESYT1 PE=1 SV=1	38	33	50	33	122.8	23.8012	23.384	23.2636	23.7445	23.3754	23.2878	23.7557	23.3751	23.3586	-0.463813	0.489583	1.16256e-07	-0.388951	0.829518	5.35878e-07
A0FGR8	ESYT2	Extended synaptotagmin-2 OS=Homo sapiens OX=9606 GN=ESYT2 PE=1 SV=1	30	21	25	21	102.3	22.3998	22.2035	22.0731	22.3704	22.1674	22.0469	22.3494	22.1547	22.0435	-0.318739	0.595948	7.54384e-07	-0.198003	0.926232	3.88827e-05
P62495	ETF1	Eukaryotic peptide chain release factor subunit 1 OS=Homo sapiens OX=9606 GN=ETF1 PE=1 SV=3	53	16	29	16	49	20.9058	21.4699	21.5354	21.0178	21.4845	21.6046	20.9178	21.505	21.5627	0.620463	0.389389	2.75997e-08	0.539322	0.720103	9.4695e-08
P13804	ETFA	Electron transfer flavoprotein subunit alpha, mitochondrial OS=Homo sapiens OX=9606 GN=ETFA PE=1 SV=1	55	14	26	14	35.1	23.0194	22.4975	22.4088	22.9472	22.5522	22.4738	22.9856	22.5046	22.4708	-0.532947	0.410454	3.83859e-08	-0.465982	0.742764	1.24749e-07
P38117	ETFB	Electron transfer flavoprotein subunit beta OS=Homo sapiens OX=9606 GN=ETFB PE=1 SV=3	49	11	19	11	27.8	22.147	21.7411	21.6929	22.0005	21.7883	21.705	22.1185	21.7198	21.7887	-0.359788	0.755407	1.84042e-05	-0.33893	0.923317	2.97143e-05
Q16134	ETFDH	Electron transfer flavoprotein-ubiquinone oxidoreductase, mitochondrial OS=Homo sapiens OX=9606 GN=ETFDH PE=1 SV=2	23	11	11	11	68.5	20.0458	19.5602	19.6916	19.8858	19.6376	19.6306	19.8924	19.6239	19.6158	-0.295348	0.806347	0.000131885	-0.334084	0.928979	5.11306e-05
O95571	ETHE1	Persulfide dioxygenase ETHE1, mitochondrial OS=Homo sapiens OX=9606 GN=ETHE1 PE=1 SV=2	26	5	6	5	27.9	20.3138	19.9026	19.6317	20.2175	19.8499	19.6601	20.2127	19.8368	19.7277	-0.57482	0.48802	1.1349e-07	-0.384917	0.889432	3.54552e-06
Q9HBU6	ETNK1	Ethanolamine kinase 1 OS=Homo sapiens OX=9606 GN=ETNK1 PE=1 SV=1	11	5	5	5	50.9	19.4678	20.4525	20.5632	19.4809	20.4155	20.595	19.6209	20.4495	20.5249	1.03781	0.164936	1.31455e-09	0.915938	0.368029	4.01214e-09
P14921	ETS1	Protein C-ets-1 OS=Homo sapiens OX=9606 GN=ETS1 PE=1 SV=1	30	9	9	9	50.4	20.1935	19.137	19.6008	20.158	19.1841	19.6612	20.2453	19.1622	19.7015	-0.544403	0.460612	7.66133e-08	-1.03781	0.0833863	2.45639e-10
P41212	ETV6	Transcription factor ETV6 OS=Homo sapiens OX=9606 GN=ETV6 PE=1 SV=1	5	3	3	3	53	19.0665	19.2157	19.7624	18.9274	19.3098	19.7352	18.8396	19.3389	19.704	0.789365	0.51992	1.80468e-07	0.343655	0.938794	0.000167682
P34910	EVI2B	Protein EVI2B OS=Homo sapiens OX=9606 GN=EVI2B PE=1 SV=2	13	4	4	4	48.6	18.4339	18.4616	18.2589	18.4469	18.4874	18.2971	18.5125	18.4451	18.1497	-0.229176	0.822959	0.000324579	0.000308336	0.969657	0.994151
Q9UI08	EVL	Ena/VASP-like protein OS=Homo sapiens OX=9606 GN=EVL PE=1 SV=2	53	20	71	20	44.6	23.4865	22.8821	22.734	23.4221	22.921	22.7288	23.4315	22.8478	22.8309	-0.682138	0.354618	1.56759e-08	-0.5631	0.710562	8.50028e-08
Q01844	EWSR1	RNA-binding protein EWS OS=Homo sapiens OX=9606 GN=EWSR1 PE=1 SV=1	14	6	16	6	68.4	21.7326	21.5755	21.5191	21.7562	21.5125	21.5571	21.6049	21.5406	21.5397	-0.159269	0.854672	0.00352004	-0.155072	0.954809	0.00412332
Q9NVH0	EXD2	Exonuclease 3'-5' domain-containing protein 2 OS=Homo sapiens OX=9606 GN=EXD2 PE=1 SV=2	5	2	2	2	70.3	16.2875	16.0604	16.238	16.1834	16.205	16.2193	16.1102	16.3195	16.3804	0.08555	0.890072	0.268668	0.00127734	0.969629	0.986345
Q9NV70	EXOC1	Exocyst complex component 1 OS=Homo sapiens OX=9606 GN=EXOC1 PE=1 SV=4	20	16	17	16	101.9	21.0807	20.9744	20.9659	21.1011	20.8958	20.9626	21.0886	20.9486	20.9475	-0.131452	0.839251	0.000964168	-0.150557	0.94396	0.00037581
Q96KP1	EXOC2	Exocyst complex component 2 OS=Homo sapiens OX=9606 GN=EXOC2 PE=1 SV=1	9	7	7	7	104	20.1768	20.1814	20.1416	20.2694	20.1814	20.22	20.2112	20.1135	20.1451	-0.050225	0.887973	0.200459	-0.0603852	0.964441	0.131037
O60645	EXOC3	Exocyst complex component 3 OS=Homo sapiens OX=9606 GN=EXOC3 PE=1 SV=3	20	12	13	12	85.5	19.9073	19.7691	19.7439	19.9394	19.7313	19.7603	19.9053	19.7787	19.793	-0.151589	0.822315	0.000312347	-0.157625	0.941079	0.000235022
Q96A65	EXOC4	Exocyst complex component 4 OS=Homo sapiens OX=9606 GN=EXOC4 PE=1 SV=1	14	11	11	11	110.4	20.1269	20.027	19.8057	20.1556	19.9882	19.9701	20.4014	20.0496	20.1435	-0.254817	0.870779	0.0199182	-0.20635	0.962029	0.0480993
O00471	EXOC5	Exocyst complex component 5 OS=Homo sapiens OX=9606 GN=EXOC5 PE=1 SV=1	17	13	13	13	81.8	21.1472	21.0378	20.9361	21.1285	20.9975	20.8939	21.0714	21.0079	20.9307	-0.19547	0.797733	8.80303e-05	-0.101311	0.956641	0.00709417
Q8TAG9	EXOC6	Exocyst complex component 6 OS=Homo sapiens OX=9606 GN=EXOC6 PE=1 SV=3	10	8	9	7	93.7	19.2481	19.2151	19.1195	19.2459	19.1425	19.0946	19.2338	19.1448	19.0966	-0.139018	0.835296	0.00072359	-0.0751496	0.960244	0.0241577
Q9Y2D4	EXOC6B	Exocyst complex component 6B OS=Homo sapiens OX=9606 GN=EXOC6B PE=1 SV=3	4	3	3	2	94.1	16.8164	16.6873	16.3895	16.8614	16.5938	16.3476	16.6064	16.6653	16.523	-0.341378	0.836603	0.000794168	-0.112603	0.964564	0.138065
Q9UPT5	EXOC7	Exocyst complex component 7 OS=Homo sapiens OX=9606 GN=EXOC7 PE=1 SV=3	22	12	14	12	83.3	19.5414	19.5106	19.5803	19.6758	19.5211	19.5425	19.6484	19.5209	19.556	-0.0622802	0.884107	0.116296	-0.104303	0.959314	0.0172408
Q8IYI6	EXOC8	Exocyst complex component 8 OS=Homo sapiens OX=9606 GN=EXOC8 PE=1 SV=2	24	14	14	14	81.7	20.6838	20.6062	20.4757	20.6251	20.5665	20.444	20.6494	20.6143	20.4848	-0.184596	0.799145	9.38256e-05	-0.057116	0.962974	0.0706561
Q9Y3B2	EXOSC1	Exosome complex component CSL4 OS=Homo sapiens OX=9606 GN=EXOSC1 PE=1 SV=1	36	6	8	6	21.4	20.299	20.5542	20.5669	20.1865	20.6304	20.6168	20.3279	20.5309	20.5833	0.317876	0.775288	3.56894e-05	0.300703	0.929717	5.52351e-05
Q01780	EXOSC10	Exosome component 10 OS=Homo sapiens OX=9606 GN=EXOSC10 PE=1 SV=2	28	22	29	22	100.8	22.0096	22.1826	22.2777	22.0285	22.1685	22.2548	22.0442	22.1541	22.2245	0.224903	0.735784	1.04994e-05	0.14098	0.944123	0.000386602
Q13868	EXOSC2	Exosome complex component RRP4 OS=Homo sapiens OX=9606 GN=EXOSC2 PE=1 SV=2	29	7	10	7	32.8	19.7852	19.8669	19.8731	19.7398	19.8579	19.8592	19.7194	19.8215	19.8701	0.119387	0.846889	0.00176295	0.100695	0.955452	0.00496069
Q9NQT5	EXOSC3	Exosome complex component RRP40 OS=Homo sapiens OX=9606 GN=EXOSC3 PE=1 SV=3	41	7	8	7	29.6	18.4893	18.696	18.8181	18.6376	18.6971	18.7855	18.6533	18.7229	18.785	0.202767	0.838928	0.000941237	0.111932	0.960453	0.0261176
Q9NPD3	EXOSC4	Exosome complex component RRP41 OS=Homo sapiens OX=9606 GN=EXOSC4 PE=1 SV=3	26	6	8	6	26.4	19.4966	19.7957	19.9034	19.603	19.773	19.8191	19.5481	19.7967	19.9062	0.327021	0.721738	7.34229e-06	0.239251	0.933947	8.90282e-05
Q9NQT4	EXOSC5	Exosome complex component RRP46 OS=Homo sapiens OX=9606 GN=EXOSC5 PE=1 SV=1	14	3	3	3	25.2	18.6916	18.9129	19.0915	18.6069	18.9294	18.9875	18.501	18.9339	18.9949	0.424776	0.733549	9.89647e-06	0.325545	0.933291	8.23363e-05
Q5RKV6	EXOSC6	Exosome complex component MTR3 OS=Homo sapiens OX=9606 GN=EXOSC6 PE=1 SV=1	33	8	10	8	28.2	19.7348	19.896	20.0512	19.6628	20.052	20.0735	19.6221	19.9819	19.9614	0.35543	0.781211	4.44727e-05	0.303396	0.938006	0.000150175
Q15024	EXOSC7	Exosome complex component RRP42 OS=Homo sapiens OX=9606 GN=EXOSC7 PE=1 SV=3	31	7	7	7	31.8	19.7777	19.9257	20.009	19.7742	19.871	20.1171	19.8136	19.9303	19.8931	0.217884	0.848012	0.00193806	0.120528	0.96162	0.0408958
Q96B26	EXOSC8	Exosome complex component RRP43 OS=Homo sapiens OX=9606 GN=EXOSC8 PE=1 SV=1	41	7	11	7	30	19.8056	19.9869	20.0809	19.8039	19.9864	20.1021	19.7637	19.9297	20.0643	0.291369	0.66793	2.37547e-06	0.176588	0.937129	0.000133312
Q06265	EXOSC9	Exosome complex component RRP45 OS=Homo sapiens OX=9606 GN=EXOSC9 PE=1 SV=3	27	8	9	8	48.9	19.423	19.5928	19.7087	19.4841	19.5792	19.6423	19.5114	19.6712	19.6842	0.205559	0.821514	0.000297925	0.141579	0.954268	0.00354631
Q15910	EZH2	Histone-lysine N-methyltransferase EZH2 OS=Homo sapiens OX=9606 GN=EZH2 PE=1 SV=2	16	7	8	7	85.3	17.7365	18.7608	19.0552	17.8472	18.8039	18.9979	17.8705	18.8623	18.9391	1.17935	0.132366	8.93549e-10	0.990951	0.375024	4.23324e-09
P15311	EZR	Ezrin OS=Homo sapiens OX=9606 GN=EZR PE=1 SV=4	61	42	151	30	69.4	24.7054	24.7554	24.6694	24.6167	24.8148	24.7096	24.6681	24.7311	24.6774	0.0220704	0.895129	0.525438	0.103683	0.958401	0.0125586
Q9Y624	F11R	Junctional adhesion molecule A OS=Homo sapiens OX=9606 GN=F11R PE=1 SV=1	9	2	2	2	32.6	17.5565	17.0954	17.0124	17.6084	17.185	16.8637	17.6442	17.4211	17.2939	-0.546347	0.835298	0.000723649	-0.369229	0.957051	0.00806571
P00488	F13A1	Coagulation factor XIII A chain OS=Homo sapiens OX=9606 GN=F13A1 PE=1 SV=4	14	7	7	7	83.2	19.0501	18.3277	18.4619	19.0259	18.1964	18.4479	18.9708	18.2027	18.559	-0.526004	0.614373	9.93365e-07	-0.773346	0.619917	3.47628e-08
P12259	F5	Coagulation factor V OS=Homo sapiens OX=9606 GN=F5 PE=1 SV=4	1	2	3	2	251.5	17.6963	17.7684	17.9043	17.9016	17.6436	17.7275	17.767	17.7502	17.6607	-0.024149	0.898053	0.742463	-0.067575	0.96688	0.36766
Q01469	FABP5	Fatty acid-binding protein 5 OS=Homo sapiens OX=9606 GN=FABP5 PE=1 SV=3	59	8	18	8	15.2	20.1752	21.3556	21.4685	20.3666	21.4217	21.6842	20.5702	21.9225	21.9653	1.33532	0.76671	2.64636e-05	1.19591	0.930955	6.31224e-05
Q13158	FADD	FAS-associated death domain protein OS=Homo sapiens OX=9606 GN=FADD PE=1 SV=1	26	3	4	3	23.3	18.7388	18.5798	18.6613	18.7787	18.7243	18.6377	18.6305	18.6428	18.5616	-0.0958053	0.882156	0.0885395	-0.0670835	0.965591	0.214175
Q9UNN5	FAF1	FAS-associated factor 1 OS=Homo sapiens OX=9606 GN=FAF1 PE=1 SV=2	20	10	12	10	73.9	20.6204	20.6248	20.6639	20.5888	20.5914	20.6381	20.669	20.6149	20.6405	0.0213658	0.894232	0.469053	-0.0157279	0.968094	0.591516
Q96CS3	FAF2	FAS-associated factor 2 OS=Homo sapiens OX=9606 GN=FAF2 PE=1 SV=2	25	8	9	8	52.6	20.2243	20.6789	20.5658	20.3034	20.6572	20.6984	20.346	20.7567	20.6045	0.331631	0.784157	4.98401e-05	0.406373	0.908402	9.74742e-06
P16930	FAH	Fumarylacetoacetase OS=Homo sapiens OX=9606 GN=FAH PE=1 SV=2	13	4	4	4	46.3	18.7829	18.4895	18.4472	18.6178	18.4217	18.3075	18.9226	18.8932	18.5818	-0.328952	0.873908	0.0294029	-0.172971	0.965515	0.207323
Q6P587	FAHD1	Acylpyruvase FAHD1, mitochondrial OS=Homo sapiens OX=9606 GN=FAHD1 PE=1 SV=2	37	6	7	6	24.8	20.4924	20.0118	19.8809	20.38	20.0476	19.9202	20.459	19.9746	19.9905	-0.5133	0.569662	4.30424e-07	-0.432487	0.873472	1.86369e-06
Q96GK7	FAHD2A	Fumarylacetoacetate hydrolase domain-containing protein 2A OS=Homo sapiens OX=9606 GN=FAHD2A PE=1 SV=1	27	7	8	3	34.6	20.1534	20.0192	19.8195	20.1494	19.9786	19.8511	20.1404	19.9625	19.8702	-0.30082	0.629289	1.24328e-06	-0.160967	0.939703	0.000191124
Q5T9C2	FAM102A	Protein FAM102A OS=Homo sapiens OX=9606 GN=FAM102A PE=1 SV=2	25	6	6	6	41.8	19.0574	18.4073	18.34	19.0347	18.3412	18.3629	18.9519	18.3946	18.3923	-0.649612	0.354638	1.56804e-08	-0.633634	0.552407	1.95492e-08
Q9H098	FAM107B	Protein FAM107B OS=Homo sapiens OX=9606 GN=FAM107B PE=1 SV=1	44	7	12	7	15.5	21.9467	21.4339	21.3101	21.7675	21.5389	21.3571	21.8704	21.4389	21.4377	-0.493226	0.713901	6.09505e-06	-0.390969	0.926536	4.00409e-05
Q96PZ2	FAM111A	Serine protease FAM111A OS=Homo sapiens OX=9606 GN=FAM111A PE=1 SV=2	5	2	2	2	70.2	12.1341	11.9995	12.6252	11.7156	11.2356	11.1908	13.1786	12.1501	11.7303	-0.494007	0.890718	0.293647	-0.547698	0.965932	0.247567
Q9NRY5	FAM114A2	Protein FAM114A2 OS=Homo sapiens OX=9606 GN=FAM114A2 PE=1 SV=4	33	12	15	12	55.4	20.1889	20.1815	20.0428	20.0883	20.201	20.0332	20.1804	20.0918	20.0629	-0.106257	0.871508	0.0217747	0.00556063	0.96928	0.888114
Q6P1L5	FAM117B	Protein FAM117B OS=Homo sapiens OX=9606 GN=FAM117B PE=1 SV=2	4	2	2	2	61.9	16.472	16.2473	16.4816	16.6283	16.5452	16.2863	16.1736	16.2782	16.2521	-0.0845987	0.89474	0.500397	-0.0677314	0.968077	0.5878
Q9NZB2	FAM120A	Constitutive coactivator of PPAR-gamma-like protein 1 OS=Homo sapiens OX=9606 GN=FAM120A PE=1 SV=2	25	22	31	21	121.8	22.2617	22.1903	22.169	22.2946	22.1852	22.179	22.2632	22.1881	22.1625	-0.103008	0.846389	0.00169098	-0.0852917	0.955685	0.00531167
Q96EK7	FAM120B	Constitutive coactivator of peroxisome proliferator-activated receptor gamma OS=Homo sapiens OX=9606 GN=FAM120B PE=1 SV=1	11	7	8	7	103.7	18.7742	18.511	18.5016	18.84	18.5028	18.3736	18.6431	18.6307	18.4227	-0.319828	0.824226	0.00035037	-0.204305	0.956222	0.00623724
Q9NX05	FAM120C	Constitutive coactivator of PPAR-gamma-like protein 2 OS=Homo sapiens OX=9606 GN=FAM120C PE=1 SV=3	5	4	4	3	120.5	16.2805	16.5927	16.5784	16.6732	16.808	16.8809	16.7005	16.6749	16.6602	0.155063	0.888679	0.221289	0.140494	0.966087	0.264251
Q5BKY9	FAM133B	Protein FAM133B OS=Homo sapiens OX=9606 GN=FAM133B PE=1 SV=1	9	2	2	2	28.4	17.9089	17.8778	17.81	17.7745	17.8243	17.6618	17.7386	17.6543	17.6939	-0.0854472	0.88919	0.237671	-0.0218703	0.968775	0.753595
Q96C01	FAM136A	Protein FAM136A OS=Homo sapiens OX=9606 GN=FAM136A PE=1 SV=1	37	5	5	5	15.6	19.424	20.3403	20.3867	19.5828	20.3642	20.4152	19.5262	20.3124	20.3201	0.863006	0.308412	8.69174e-09	0.827974	0.507955	1.2557e-08
Q5W0V3	FAM160B1	Protein FAM160B1 OS=Homo sapiens OX=9606 GN=FAM160B1 PE=1 SV=1	8	6	6	6	86.5	18.0039	17.9439	17.8957	17.8243	17.8814	17.9561	17.9653	17.9752	17.9122	-0.00985895	0.899211	0.840979	0.00232427	0.969545	0.962231
Q96A26	FAM162A	Protein FAM162A OS=Homo sapiens OX=9606 GN=FAM162A PE=1 SV=2	23	3	4	3	17.3	18.8219	18.3806	18.6783	18.8435	18.4075	18.6853	18.7596	18.2932	18.6658	-0.131869	0.858768	0.00524873	-0.447886	0.830056	5.42449e-07
Q9Y6X4	FAM169A	Soluble lamin-associated protein of 75 kDa OS=Homo sapiens OX=9606 GN=FAM169A PE=1 SV=2	27	12	18	12	74.9	20.2573	19.8339	19.6975	20.2002	19.8694	19.7028	20.2642	19.8115	19.793	-0.509476	0.49812	1.30833e-07	-0.402293	0.85436	1.0084e-06
Q8WUF8	FAM172A	Cotranscriptional regulator FAM172A OS=Homo sapiens OX=9606 GN=FAM172A PE=1 SV=1	7	3	3	3	47.9	16.9308	16.9401	16.6342	17.0288	16.7162	16.7151	16.9822	16.8344	16.9032	-0.229772	0.866863	0.0125393	-0.150388	0.963038	0.0725647
Q8N128	FAM177A1	Protein FAM177A1 OS=Homo sapiens OX=9606 GN=FAM177A1 PE=1 SV=1	17	3	3	3	23.7	17.8305	18.0621	18.1142	17.9658	18.1041	18.1071	17.9483	18.1102	18.0093	0.16201	0.857549	0.00464779	0.177284	0.953273	0.00271532
Q9NSI2	FAM207A	Protein FAM207A OS=Homo sapiens OX=9606 GN=FAM207A PE=1 SV=2	29	5	6	5	25.4	18.8971	19.6579	19.7586	18.9672	19.6724	19.801	18.9323	19.6591	19.655	0.806016	0.27836	5.83695e-09	0.730939	0.518995	1.39131e-08
Q96ND0	FAM210A	Protein FAM210A OS=Homo sapiens OX=9606 GN=FAM210A PE=1 SV=2	9	2	3	2	30.8	17.1749	17.0806	17.3849	17.4436	17.1571	17.186	17.3035	17.1696	17.1332	-0.0726508	0.892529	0.375299	-0.171564	0.96236	0.054954
Q9Y421	FAM32A	Protein FAM32A OS=Homo sapiens OX=9606 GN=FAM32A PE=1 SV=2	36	4	4	4	13.2	18.9339	18.6556	18.7558	18.9182	18.7162	18.9132	18.9676	18.6151	18.8438	-0.102276	0.876713	0.0422943	-0.277603	0.936309	0.000119642
Q92520	FAM3C	Protein FAM3C OS=Homo sapiens OX=9606 GN=FAM3C PE=1 SV=1	11	2	2	2	24.7	17.5066	18.1767	18.3132	17.721	18.3003	18.264	17.8287	18.3917	18.2325	0.584477	0.780544	4.33595e-05	0.604149	0.924604	3.3377e-05
Q14320	FAM50A	Protein FAM50A OS=Homo sapiens OX=9606 GN=FAM50A PE=1 SV=2	20	7	9	7	40.2	21.0601	21.0717	21.171	20.9562	21.0799	21.1245	20.9	21.1155	21.1628	0.180598	0.844985	0.00150683	0.116878	0.959358	0.01751
Q8TAV0	FAM76A	Protein FAM76A OS=Homo sapiens OX=9606 GN=FAM76A PE=2 SV=1	11	3	3	3	35	17.1457	17.1599	17.3231	17.1105	17.2586	17.368	17.1735	17.2242	17.2988	0.186706	0.826615	0.000406109	0.0709811	0.96291	0.0688233
Q5HYJ3	FAM76B	Protein FAM76B OS=Homo sapiens OX=9606 GN=FAM76B PE=1 SV=3	21	7	7	7	38.7	19.2794	19.0597	18.8472	19.2847	18.9645	18.9545	19.2671	19.07	19.0036	-0.342	0.766913	2.66443e-05	-0.24569	0.943229	0.000331931
Q658Y4	FAM91A1	Protein FAM91A1 OS=Homo sapiens OX=9606 GN=FAM91A1 PE=1 SV=3	14	9	10	9	93.9	19.3143	19.4685	19.6213	19.2945	19.4565	19.4715	19.3357	19.4842	19.4284	0.192228	0.849643	0.00223035	0.15485	0.956978	0.00788233
Q8NCA5	FAM98A	Protein FAM98A OS=Homo sapiens OX=9606 GN=FAM98A PE=1 SV=2	18	6	9	3	55.2	16.903	17.768	17.8858	17.0439	17.9092	17.8518	16.8273	17.7623	17.718	0.893782	0.545248	2.73616e-07	0.888427	0.798516	2.88255e-07
Q52LJ0	FAM98B	Protein FAM98B OS=Homo sapiens OX=9606 GN=FAM98B PE=1 SV=2	51	17	29	14	45.5	21.4639	21.4671	21.3972	21.4247	21.5098	21.3958	21.4786	21.4067	21.3655	-0.0695785	0.879239	0.0593004	0.00542118	0.969216	0.870331
Q9BXW9	FANCD2	Fanconi anemia group D2 protein OS=Homo sapiens OX=9606 GN=FANCD2 PE=1 SV=2	4	5	6	5	164	18.1631	18.5071	18.9679	18.1194	18.4793	18.8543	18.3613	18.4885	18.7747	0.651046	0.691537	3.74555e-06	0.277048	0.952557	0.00225897
Q9NVI1	FANCI	Fanconi anemia group I protein OS=Homo sapiens OX=9606 GN=FANCI PE=1 SV=4	2	2	2	2	149.2	13.6719	14.1001	14.7877	14.6964	14.0309	14.5658	14.035	14.2209	14.7755	0.575232	0.871722	0.0223579	-0.0171628	0.969453	0.936415
Q8WVX9	FAR1	Fatty acyl-CoA reductase 1 OS=Homo sapiens OX=9606 GN=FAR1 PE=1 SV=1	6	3	3	3	59.3	17.2817	17.646	17.9823	17.331	17.7125	17.7833	17.3177	17.7011	17.7058	0.513705	0.747461	1.45217e-05	0.37637	0.938696	0.000165359
O95363	FARS2	Phenylalanine--tRNA ligase, mitochondrial OS=Homo sapiens OX=9606 GN=FARS2 PE=1 SV=1	9	4	4	4	52.3	18.1765	18.065	18.2411	18.1992	18.1672	18.2899	18.168	18.1987	18.3742	0.120518	0.8716	0.0220236	-0.0376227	0.967157	0.411416
Q9Y285	FARSA	Phenylalanine--tRNA ligase alpha subunit OS=Homo sapiens OX=9606 GN=FARSA PE=1 SV=3	29	14	22	14	57.5	22.2792	22.4077	22.3835	22.3298	22.3838	22.3297	22.2803	22.3665	22.3069	0.0435985	0.887196	0.179697	0.0896032	0.958941	0.0151216
Q9NSD9	FARSB	Phenylalanine--tRNA ligase beta subunit OS=Homo sapiens OX=9606 GN=FARSB PE=1 SV=3	34	19	30	19	66.1	22.6952	22.7744	22.6566	22.699	22.7046	22.6733	22.6646	22.7293	22.6807	-0.0160855	0.895789	0.570018	0.0498469	0.963824	0.100828
P25445	FAS	Tumor necrosis factor receptor superfamily member 6 OS=Homo sapiens OX=9606 GN=FAS PE=1 SV=1	21	7	8	7	37.7	19.6182	19.6809	20.0267	19.4031	19.7571	19.6278	19.1326	19.6062	19.601	0.367151	0.872268	0.0239215	0.296746	0.962413	0.0561569
P49327	FASN	Fatty acid synthase OS=Homo sapiens OX=9606 GN=FASN PE=1 SV=3	34	66	93	66	273.3	22.9585	23.8076	24.5263	23.0584	23.9043	24.4789	23.0086	23.8574	24.3583	1.44602	0.0447305	2.08127e-10	0.847952	0.57769	2.44123e-08
Q9NYY8	FASTKD2	FAST kinase domain-containing protein 2, mitochondrial OS=Homo sapiens OX=9606 GN=FASTKD2 PE=1 SV=1	11	6	6	6	81.4	18.1511	18.7432	18.8766	18.326	18.6811	18.8547	18.3234	18.7587	18.7733	0.568006	0.639458	1.45963e-06	0.460794	0.906016	8.41266e-06
Q7L8L6	FASTKD5	FAST kinase domain-containing protein 5, mitochondrial OS=Homo sapiens OX=9606 GN=FASTKD5 PE=1 SV=1	9	5	6	5	86.5	18.8979	19.0712	19.2419	18.8085	19.0608	19.2253	18.9162	19.0473	19.1588	0.33448	0.712637	5.91969e-06	0.185572	0.946175	0.000560387
P62861	FAU	40S ribosomal protein S30 OS=Homo sapiens OX=9606 GN=FAU PE=1 SV=1	32	4	16	4	6.6	19.7243	20.2555	20.3447	19.8167	20.3522	20.3887	19.8558	20.2776	20.2741	0.536874	0.595901	7.53557e-07	0.496162	0.866748	1.47751e-06
P22087	FBL	rRNA 2'-O-methyltransferase fibrillarin OS=Homo sapiens OX=9606 GN=FBL PE=1 SV=2	55	18	43	17	33.8	23.1634	23.1274	22.9528	23.0233	23.179	22.9596	23.1682	23.0868	22.9477	-0.164922	0.855046	0.00364703	0.0127528	0.968842	0.770625
P09467	FBP1	Fructose-1,6-bisphosphatase 1 OS=Homo sapiens OX=9606 GN=FBP1 PE=1 SV=5	21	6	7	5	36.8	20.2759	19.7821	19.6813	20.1943	19.7871	19.5669	20.2557	19.7627	19.801	-0.558908	0.661063	2.10039e-06	-0.464678	0.908464	9.78568e-06
Q9HAH7	FBRS	Probable fibrosin-1 OS=Homo sapiens OX=9606 GN=FBRS PE=1 SV=3	9	3	3	3	48.4	18.0126	18.1889	18.1076	18.1155	18.1307	18.1879	18.1319	18.1833	18.1496	0.0616675	0.885636	0.144239	0.0809279	0.962778	0.0651836
Q96ME1	FBXL18	F-box/LRR-repeat protein 18 OS=Homo sapiens OX=9606 GN=FBXL18 PE=1 SV=2	2	2	2	2	88.3	17.3192	17.0623	17.1201	17.354	17.3515	17.269	17.3771	17.2142	17.5156	-0.0485353	0.896638	0.631291	-0.140753	0.965228	0.183441
Q96CD0	FBXL8	F-box/LRR-repeat protein 8 OS=Homo sapiens OX=9606 GN=FBXL8 PE=1 SV=1	14	4	4	4	40.5	18.4073	18.2585	18.1637	18.5176	18.1265	18.1965	18.6392	18.2631	18.2559	-0.315999	0.830961	0.000537675	-0.305326	0.947197	0.000682591
Q9UK22	FBXO2	F-box only protein 2 OS=Homo sapiens OX=9606 GN=FBXO2 PE=1 SV=2	11	2	2	2	33.3	16.3108	15.973	15.9918	16.4771	15.9685	15.7577	16.4079	16.0288	16.1683	-0.426026	0.839285	0.000966597	-0.408527	0.950169	0.00127752
Q8NEZ5	FBXO22	F-box only protein 22 OS=Homo sapiens OX=9606 GN=FBXO22 PE=1 SV=1	12	5	5	5	44.5	19.2995	19.2242	19.2988	19.1782	19.2361	19.1751	19.1442	19.2613	19.2256	0.0258437	0.896006	0.585299	0.0332473	0.967573	0.485099
Q9NVF7	FBXO28	F-box only protein 28 OS=Homo sapiens OX=9606 GN=FBXO28 PE=1 SV=1	11	3	4	3	41.1	18.1992	18.5167	18.7944	18.148	18.5472	18.8346	18.1482	18.5752	18.8029	0.645515	0.214999	2.60868e-09	0.381241	0.795174	2.71818e-07
Q9UK99	FBXO3	F-box only protein 3 OS=Homo sapiens OX=9606 GN=FBXO3 PE=1 SV=3	12	4	4	4	54.5	19.0563	19.3313	19.2138	19.1204	19.3051	19.2902	19.0495	19.3148	19.3331	0.203621	0.820698	0.000284032	0.241656	0.932908	7.87157e-05
Q9NWN3	FBXO34	F-box only protein 34 OS=Homo sapiens OX=9606 GN=FBXO34 PE=1 SV=2	6	2	2	2	78.7	14.0899	13.9048	13.435	13.4948	14.2018	13.5021	13.7091	14.0207	14.436	0.0263932	0.900081	0.918644	0.277798	0.966368	0.297441
Q6PIJ6	FBXO38	F-box only protein 38 OS=Homo sapiens OX=9606 GN=FBXO38 PE=1 SV=3	11	11	11	11	133.9	20.0186	20.0657	20.0341	19.9864	20.0637	20.0592	19.9278	19.9843	20.0129	0.0578386	0.884797	0.128158	0.0603147	0.964125	0.11453
Q9UKT5	FBXO4	F-box only protein 4 OS=Homo sapiens OX=9606 GN=FBXO4 PE=1 SV=2	10	4	4	4	44.1	16.665	16.7389	16.8037	16.7129	16.5688	16.7286	16.4704	16.62	16.7092	0.131054	0.881353	0.0792106	0.0264425	0.968558	0.699219
P0C2W1	FBXO45	F-box/SPRY domain-containing protein 1 OS=Homo sapiens OX=9606 GN=FBXO45 PE=1 SV=1	8	2	3	2	30.6	17.0039	16.9291	16.9371	16.9514	16.9575	17.0359	17.0337	17.0021	16.8888	-0.0424258	0.891772	0.339018	-0.0334862	0.96736	0.446038
Q9NRD1	FBXO6	F-box only protein 6 OS=Homo sapiens OX=9606 GN=FBXO6 PE=1 SV=1	23	5	6	5	33.9	17.88	18.0996	18.0352	18.0554	18.0352	18.183	17.9412	17.9748	18.1111	0.150917	0.871803	0.0225815	0.0776355	0.96533	0.191611
Q9Y3I1	FBXO7	F-box only protein 7 OS=Homo sapiens OX=9606 GN=FBXO7 PE=1 SV=1	7	3	3	3	58.5	17.8162	18.2191	18.1347	17.8548	18.1098	18.0613	17.8588	18.2085	18.0688	0.244968	0.797427	8.68319e-05	0.335861	0.902796	6.96916e-06
Q9UKB1	FBXW11	F-box/WD repeat-containing protein 11 OS=Homo sapiens OX=9606 GN=FBXW11 PE=1 SV=1	15	8	8	8	62.1	19.5765	19.7081	19.6371	19.6031	19.7747	19.6895	19.6163	19.7394	19.6835	0.0713817	0.875276	0.0350502	0.142118	0.947963	0.000795951
Q9UKT8	FBXW2	F-box/WD repeat-containing protein 2 OS=Homo sapiens OX=9606 GN=FBXW2 PE=1 SV=2	8	3	3	3	51.5	17.6021	17.2691	17.0853	17.3815	17.3094	17.0251	17.6036	17.2132	17.2467	-0.410038	0.820624	0.000282818	-0.265169	0.955423	0.00491893
Q9Y324	FCF1	rRNA-processing protein FCF1 homolog OS=Homo sapiens OX=9606 GN=FCF1 PE=1 SV=1	21	4	4	4	23.4	19.7009	19.7238	19.46	19.6366	19.7458	19.5686	19.693	19.7031	19.5971	-0.134884	0.861393	0.00687703	0.0474002	0.965978	0.252425
O14526	FCHO1	F-BAR domain only protein 1 OS=Homo sapiens OX=9606 GN=FCHO1 PE=1 SV=2	15	10	11	10	96.8	20.1365	19.8911	19.9743	20.0949	19.8618	19.9393	20.1111	19.7963	19.9511	-0.159246	0.831659	0.000563359	-0.264416	0.911217	1.17061e-05
Q86WN1	FCHSD1	F-BAR and double SH3 domains protein 1 OS=Homo sapiens OX=9606 GN=FCHSD1 PE=1 SV=1	17	9	10	9	76.9	20.2267	19.8454	19.7858	20.1712	19.8837	19.7659	20.2371	19.8707	19.7776	-0.435277	0.441543	5.93844e-08	-0.345133	0.821386	4.48663e-07
O94868	FCHSD2	F-BAR and double SH3 domains protein 2 OS=Homo sapiens OX=9606 GN=FCHSD2 PE=1 SV=3	2	2	2	2	84.2	16.516	16.8962	16.8561	16.6307	16.8318	16.9409	16.4913	17.0562	16.9903	0.383118	0.811678	0.000172774	0.382098	0.939143	0.000176239
Q8N0W3	FCSK	L-fucose kinase OS=Homo sapiens OX=9606 GN=FCSK PE=1 SV=2	8	8	8	8	117.5	19.9935	19.5996	19.4567	19.9841	19.5593	19.4393	19.926	19.5264	19.5284	-0.493045	0.515646	1.68982e-07	-0.406092	0.850457	9.03419e-07
P37268	FDFT1	Squalene synthase OS=Homo sapiens OX=9606 GN=FDFT1 PE=1 SV=1	14	5	7	5	48.1	19.6992	20.7802	20.5291	19.763	20.7651	20.5342	19.7336	20.7016	20.473	0.780153	0.182796	1.64654e-09	1.01701	0.0622427	1.52606e-10
P14324	FDPS	Farnesyl pyrophosphate synthase OS=Homo sapiens OX=9606 GN=FDPS PE=1 SV=4	25	8	13	8	48.2	20.3788	20.5425	20.6441	20.3333	20.5946	20.6319	20.4142	20.5559	20.5807	0.24349	0.769349	2.89475e-05	0.18888	0.940159	0.000204468
P10109	FDX1	Adrenodoxin, mitochondrial OS=Homo sapiens OX=9606 GN=FDX1 PE=1 SV=1	9	2	2	2	19.4	18.9767	19.5955	19.8733	19.0526	19.6105	19.8478	19.0605	19.5661	19.7837	0.805033	0.199462	2.06574e-09	0.560785	0.660705	5.11141e-08
P22570	FDXR	NADPH:adrenodoxin oxidoreductase, mitochondrial OS=Homo sapiens OX=9606 GN=FDXR PE=1 SV=3	15	6	6	6	53.8	20.3555	19.9931	20.0322	20.3555	20.0458	19.9184	20.3991	20.0041	20.0223	-0.379074	0.659871	2.05677e-06	-0.35569	0.88924	3.51506e-06
P22830	FECH	Ferrochelatase, mitochondrial OS=Homo sapiens OX=9606 GN=FECH PE=1 SV=2	34	12	12	12	47.8	21.1171	20.3704	20.4622	21.1462	20.3836	20.4924	21.1236	20.3767	20.5155	-0.638935	0.13902	9.6566e-10	-0.752065	0.078344	2.23618e-10
Q9UK73	FEM1B	Protein fem-1 homolog B OS=Homo sapiens OX=9606 GN=FEM1B PE=1 SV=1	3	2	2	2	70.2	15.8575	16.3391	16.4047	15.9614	16.4356	16.3193	16.0192	16.3621	16.2094	0.365114	0.804591	0.000121079	0.432923	0.924229	3.2252e-05
Q96JP0	FEM1C	Protein fem-1 homolog C OS=Homo sapiens OX=9606 GN=FEM1C PE=1 SV=1	3	2	2	2	68.6	16.1193	16.9422	16.7983	16.2185	16.706	16.7951	16.3934	16.8391	16.6924	0.518206	0.796011	8.1549e-05	0.585377	0.923938	3.14137e-05
P39748	FEN1	Flap endonuclease 1 OS=Homo sapiens OX=9606 GN=FEN1 PE=1 SV=1	32	11	19	11	42.6	21.648	21.4829	21.6859	21.5163	21.4947	21.655	21.5386	21.4458	21.6415	0.0931695	0.874965	0.0336667	-0.0931814	0.96112	0.0336489
Q86UX7	FERMT3	Fermitin family homolog 3 OS=Homo sapiens OX=9606 GN=FERMT3 PE=1 SV=1	58	29	53	29	75.9	23.0435	22.711	22.7042	23.0565	22.7615	22.7517	23.0332	22.6944	22.7527	-0.3082	0.646043	1.62517e-06	-0.322082	0.857854	1.11708e-06
P02671	FGA	Fibrinogen alpha chain OS=Homo sapiens OX=9606 GN=FGA PE=1 SV=2	8	6	6	6	94.9	20.2435	18.3772	19.4425	20.1406	18.5299	19.4972	20.244	18.8502	19.7406	-0.649229	0.822229	0.000310774	-1.62361	0.76897	1.7881e-07
P02675	FGB	Fibrinogen beta chain OS=Homo sapiens OX=9606 GN=FGB PE=1 SV=2	18	6	6	6	55.9	19.4205	18.1619	19.0095	19.4288	18.2603	18.9529	19.5558	18.1652	18.9493	-0.497798	0.629624	1.24973e-06	-1.27257	0.0972287	3.18952e-10
Q5JSP0	FGD3	FYVE, RhoGEF and PH domain-containing protein 3 OS=Homo sapiens OX=9606 GN=FGD3 PE=1 SV=1	35	16	23	16	79.4	22.2596	21.5975	21.4718	22.1905	21.5956	21.3937	22.2397	21.5662	21.6352	-0.729686	0.544655	2.70843e-07	-0.643515	0.845979	8.00663e-07
Q9NVK5	FGFR1OP2	FGFR1 oncogene partner 2 OS=Homo sapiens OX=9606 GN=FGFR1OP2 PE=1 SV=1	32	7	7	7	29.4	20.1997	19.9168	19.9157	20.1343	19.8835	19.9442	20.1758	19.9013	19.9163	-0.244518	0.723185	7.60674e-06	-0.269412	0.88847	3.39581e-06
P02679	FGG	Fibrinogen gamma chain OS=Homo sapiens OX=9606 GN=FGG PE=1 SV=3	15	5	5	5	51.5	20.194	18.3181	19.4133	20.1367	18.3859	19.2697	20.0755	18.2366	19.4186	-0.768198	0.509636	1.54415e-07	-1.82188	0.0322547	7.07946e-11
P07954	FH	Fumarate hydratase, mitochondrial OS=Homo sapiens OX=9606 GN=FH PE=1 SV=3	43	16	28	16	54.6	22.1394	21.8887	21.8617	22.0131	21.9574	21.8639	22.0986	21.8842	21.8909	-0.211556	0.821081	0.000290454	-0.173624	0.94969	0.00114804
Q13642	FHL1	Four and a half LIM domains protein 1 OS=Homo sapiens OX=9606 GN=FHL1 PE=1 SV=4	27	6	6	6	36.2	20.4852	19.9684	19.8051	20.467	20.0871	19.8191	20.4873	19.967	19.859	-0.652064	0.374383	2.12351e-08	-0.472317	0.810183	3.57814e-07
Q9Y613	FHOD1	FH1/FH2 domain-containing protein 1 OS=Homo sapiens OX=9606 GN=FHOD1 PE=1 SV=3	22	19	22	19	126.5	20.0759	20.243	20.4313	20.0985	20.3259	20.4872	20.1277	20.3394	20.4186	0.345013	0.684947	3.28048e-06	0.202061	0.940907	0.000228915
O43427	FIBP	Acidic fibroblast growth factor intracellular-binding protein OS=Homo sapiens OX=9606 GN=FIBP PE=1 SV=3	15	6	7	6	41.9	20.4836	20.4508	20.4346	20.4073	20.4178	20.4129	20.4017	20.438	20.4283	-0.00558197	0.899344	0.852694	0.00467862	0.969237	0.876286
Q92562	FIG4	Polyphosphoinositide phosphatase OS=Homo sapiens OX=9606 GN=FIG4 PE=1 SV=1	4	3	3	3	103.6	17.3022	17.1037	16.9304	17.4008	16.9514	17.0337	17.3101	16.9541	16.8442	-0.401582	0.791233	6.64067e-05	-0.334612	0.941787	0.000262525
Q6UN15	FIP1L1	Pre-mRNA 3'-end-processing factor FIP1 OS=Homo sapiens OX=9606 GN=FIP1L1 PE=1 SV=1	17	6	10	6	66.5	19.2457	19.3089	19.3452	19.3046	19.2907	19.304	19.3069	19.3318	19.3259	0.0392871	0.887776	0.19498	0.0247432	0.967093	0.400914
Q9Y3D6	FIS1	Mitochondrial fission 1 protein OS=Homo sapiens OX=9606 GN=FIS1 PE=1 SV=2	31	4	5	4	16.9	21.3597	20.7746	20.4038	21.0385	20.8241	20.5309	21.2203	20.6866	20.611	-0.690934	0.743616	1.30123e-05	-0.444389	0.944146	0.000388147
Q8N6M3	FITM2	Fat storage-inducing transmembrane protein 2 OS=Homo sapiens OX=9606 GN=FITM2 PE=1 SV=1	11	3	3	3	29.8	17.311	17.0648	17.2899	17.368	17.1517	17.2191	17.1804	17.2022	17.2812	-0.023057	0.89717	0.671832	-0.146874	0.959858	0.0209598
Q9NYL4	FKBP11	Peptidyl-prolyl cis-trans isomerase FKBP11 OS=Homo sapiens OX=9606 GN=FKBP11 PE=1 SV=1	35	6	8	6	22.2	20.4011	20.7226	20.9273	20.397	20.7359	20.9231	20.3789	20.7227	20.9098	0.527733	0.209194	2.38363e-09	0.334741	0.74811	1.33726e-07
Q5T1M5	FKBP15	FK506-binding protein 15 OS=Homo sapiens OX=9606 GN=FKBP15 PE=1 SV=2	15	16	16	16	133.5	20.808	20.7314	20.7446	20.8064	20.6402	20.6725	20.8471	20.69	20.7134	-0.110342	0.862812	0.00799685	-0.133281	0.953233	0.00268705
P26885	FKBP2	Peptidyl-prolyl cis-trans isomerase FKBP2 OS=Homo sapiens OX=9606 GN=FKBP2 PE=1 SV=2	18	2	2	2	15.6	16.6134	16.8408	16.6989	16.8999	16.8445	16.8993	16.75	16.7307	16.6677	0.000875157	0.900875	0.991534	0.0508749	0.96786	0.541701
Q00688	FKBP3	Peptidyl-prolyl cis-trans isomerase FKBP3 OS=Homo sapiens OX=9606 GN=FKBP3 PE=1 SV=1	30	9	12	9	25.2	21.1586	20.9917	20.8142	21.015	21.0411	20.8651	21.1126	20.9685	20.8216	-0.261795	0.800506	9.98604e-05	-0.0949792	0.961623	0.0409347
Q02790	FKBP4	Peptidyl-prolyl cis-trans isomerase FKBP4 OS=Homo sapiens OX=9606 GN=FKBP4 PE=1 SV=3	74	30	89	29	51.8	22.6747	23.6124	23.7959	22.694	23.6726	23.8103	22.7283	23.6213	23.691	1.0667	0.0613826	3.15547e-10	0.936456	0.215406	1.01471e-09
Q13451	FKBP5	Peptidyl-prolyl cis-trans isomerase FKBP5 OS=Homo sapiens OX=9606 GN=FKBP5 PE=1 SV=2	49	21	35	20	51.2	22.4506	21.985	21.9147	22.3404	22.0602	21.9293	22.3877	21.9925	22.0011	-0.444545	0.618445	1.05484e-06	-0.380351	0.891736	3.94228e-06
[truncated: 4,026 more rows]
