# Supplementary material for: Proteogenomics Reveals Microproteins in Activated T Cells
Source: Mol Cell Proteomics. 2025 Feb 4;24(6):100914. doi: 10.1016/j.mcpro.2025.100914 (PMC12289530; doi:10.1016/j.mcpro.2025.100914)
Supplement: Supplementary Table 2 [file mmc3.xlsx]

## Sheet: Microproteins Nascent Proteome
Supplementary Table 2.1. Abundance of unique peptide sequence of microproteins in nascent proteome under T-cell activation triggered by PMA/Iono (PI) and CD3/CD28 (CD) stimulation.
Annotated Sequence	Modified.Sequence	Precursor.Charge	Master Protein Accessions	D1_Ctrl	D1_PI	D1_CD	D2_Ctrl	D2_PI	D2_CD	D3_Ctrl	D3_PI	D3_CD	PMA/Iono	CD3/CD28
AAVGAAAAGPGLAR	AAVGAAAAGPGLAR	2	gawron_2016:70722;ji_BJ_2015:1541	7639.2	37153.2	43792.6	9259.25	50722.9	51224.1	1000	7066.15	49983.6	up-regulated	up-regulated
AEIYHSK	AEIYHSK	2	IP_3389962|TX=9606;IP_619114|TX=9606	73697.7	109448	77241.6	79887.8	149065	53291.6	17848.8	8866.15	1000	up-regulated	up-regulated
AGALNFK	AGALNFK	2	tirosh_2015:1390440;tirosh_2015:1390444;tirosh_2015:1401782	4045490	2386150	3658005	3572070	3060160	1652800	754730	242409	356341	up-regulated	up-regulated
APELLQIK	APELLQIK	2	IP_196139|TX=9606	191904	214406	211525	182932	268820	198103	218246	261492	223732	up-regulated	up-regulated
LDITLDPQ	LDITLDPQ	2	gawron_2016:134851;gawron_2016:134854;zur_2016:376584;zur_2016:376585;zur_2016:376586;zur_2016:376587;zur_2016:376588	1000	1000	1000	1000	1000	1000	1000	83003.1	72210.4	up-regulated	up-regulated
LDGAEILGLLK	LDGAEILGLLK	2	IP_557847|TX=9606	30743.5	51906.1	51402.3	30807	35172.1	69933.6	1000	1000	4120.2	no	up-regulated
DIADLGLNR	DIADLGLNR	2	IP_584493|TX=9606	296814	234968	426520	254913	418710	209665	246756	366950	273150	up-regulated	no
DEDELGGK	DEDELGGK	2	IP_686508|TX=9606	6769.3	1000	18541.7	8944.5	9366.48	15374.7	39393.9	88455.5	116037	no	up-regulated
LGVTADNVK	LGVTADNVK	2	IP_595437|TX=9606	281204	171444	385082	453467	345310	403558	1000	1000	1000	up-regulated	up-regulated
LPIWLLVSEEK	LPIWLLVSEEK	2	SPROHSA374980	1000	37256.5	1000	15792	1000	1000	1000	1000	1000	up-regulated	up-regulated
LTCTVGMETAPYVQAFDSLLAGPVAEYLK	LTC(UniMod:4)TVGMETAPYVQAFDSLLAGPVAEYLK	4	SPROHSA254735	126145	83104	225812	270301	276322	308500	70464.9	178215	218363	up-regulated	up-regulated
MSSAAATGTSTSTPAAPTAR	MSSAAATGTSTSTPAAPTAR	2	zur_2016:413963	1000	6572.51	9916.85	1000	5323.4	11200.5	1000	1000	21732.5	up-regulated	up-regulated
PLFTSTMSLDIQSLDIQCEELSDAR	PLFTSTMSLDIQSLDIQC(UniMod:4)EELSDAR	4	SPROHSA305178;SPROHSA59992;SPROHSA59993;SPROHSA76577	52297.9	39139.8	1000	24634.8	16333.2	1000	64526.3	58894.5	66636.6	up-regulated	up-regulated
YLGIVLRQD	YLGIVLRQD	2	cenik_2015:487645	229906	203826	186538	320912	204487	152284	300536	246459	207160	up-regulated	up-regulated
AGPGVLGAVK	AGPGVLGAVK	2	ENST00000536649.5|chr19|14096971|14113081|-|2:218_473	85213.5	264976	266102	98951	340896	291616	1000	49241.1	96563.9	up-regulated	up-regulated
ERITLES	ERITLES	2	ENST00000663478.1|chr11|15910528|15924012|+|0:522_591	5589275	6181695	4991485	7376525	8255370	4728460	4862530	3.05381e+06	2930430	up-regulated	up-regulated
KLEIESGIGR	KLEIESGIGR	2	ENST00000649365.1|chr7|141551403|141655244|+|0:1893_1977	607795	1172390	545456	608692	1460975	487925	316608	403518	262228	up-regulated	up-regulated
LKEDLEDGR	LKEDLEDGR	2	ENST00000586922.2|chr18|35280867|35290245|-|2:2543_2666	223032	152708	810425	145586	151484	589970	1000	166228	19179	up-regulated	up-regulated
NTSLVPGI	NTSLVPGI	2	MSTRG.14580.1|chr18|36118013|36180557|+|0:984_1029	3059600	695318	781694	1970245	688683	740835	1906195	631246	740392	up-regulated	up-regulated
SCLGFQK	SC(UniMod:4)LGFQK	2	ENST00000365779.2|chrX|21839654|21873084|+|0:2067_2178	40232.7	26564.8	11503	35826.8	21478.1	21271.3	1000	1000	1000	no	up-regulated
CASAVSWV	C(UniMod:4)ASAVSWV	2	ENST00000517874.1_148_291,1,novel,chr5,-,48,ENSG00000170271.11,FAXDC2,retained_intron;ENST00000522825.1_58_105,19,uORF,chr5,-,16,ENSG00000170271.11,FAXDC2,nonsense_mediated_decay	4921825	2979160	2454775	4849770	4378905	2444640	6088070	4923095	3668065	up-regulated	up-regulated
LPHILAR	LPHILAR	2	SPROHSA316212;SPROHSA47230	1865625	2537350	2322415	2187935	2329370	2278410	4826610	3551960	4973450	up-regulated	no
SGVLALAK	SGVLALAK	2	gawron_2016:200758	2763960	4.39957e+06	1000	2337940	12559850	3.82853e+06	1000	1000	29721.8	up-regulated	no
AAVSYDLK	AAVSYDLK	2	MSTRG.11569.2|chr16|30875408|30880313|+|0:1470_1641	824173	1188090	756582	1094785	2695890	1.02276e+06	452594	489354	368212	up-regulated	no
PIFPGGLDLR	PIFPGGLDLR	2	ENST00000566155.2|chr16|88087241|88089970|+|0:45_123	1217405	1323385	1078168	1340005	953876	771422	1000	1000	1000	up-regulated	no
GALIPSGPAR	GALIPSGPAR	2	SPROHSA326124	230183	75227.1	97318.9	224740	83394	98599.2	277106	32019.9	63742.7	no	up-regulated
GPDCAGFTD	GPDC(UniMod:4)AGFTD	2	gawron_2016:334234	59744.2	40846.6	27975.5	85130.2	77096.4	42490.2	1000	1000	1000	no	up-regulated
RAPGISQLIVSVSAS	RAPGISQLIVSVSAS	3	IP_154456|TX=9606	181271	226690	238504	189790	244398	204946	199206	245640	197704	no	up-regulated
VAAVLSLK	VAAVLSLK	2	IP_724881|TX=9606	1000	38889.1	1000	34482.1	87005	1000	54091.5	23025.5	1000	no	up-regulated
VIEGTLGTQALLALWA	VIEGTLGTQALLALWA	2	rutkowski_2015:303940	131732	116073	163152	86145.2	26786.2	99245	37320.2	21255.8	12597	no	up-regulated
VTATGLAFGVPVQVAVASLAQVEGGAGK	VTATGLAFGVPVQVAVASLAQVEGGAGK	3	gawron_2016:216644;gawron_2016:216645	1000	8002.15	1000	1000	1000	1000	1000	1000	1000	no	up-regulated
VTPYPGEVYLGHG	VTPYPGEVYLGHG	2	SPROHSA208960	6506	17554.7	46741.2	6582.85	12461.4	18910.5	1000	1000	1000	no	up-regulated
FILPGIDK	FILPGIDK	2	ENST00000521203.1|chr8|92882985|92941292|+|1:331_385	549180	185512	251626	543896	210290	259814	608963	248486	305448	no	up-regulated
FPILSQIK	FPILSQIK	2	ENST00000445125.2|chrY|10197256|10199103|-|2:497_668	70880.3	112849	114491	55118.2	74928.2	87211.9	55990.2	34705.6	47704.9	no	up-regulated
YYFELGK	YYFELGK	2	ENST00000684145.1|chr2|181535041|181680827|-|2:2456_2495	75683.2	71796.4	63704.2	69724.9	69707.5	60580.9	36176.6	34934.3	30226.2	no	up-regulated
SIQVSPLR	SIQVSPLR	2	ENST00000277865.5_1759_1995,1,dORF,chr10,-,79,ENSG00000148672.9,GLUD1,protein_coding	3001080	2471010	3630045	3627220	2907425	3706060	1170970	1.16906e+06	1454980	no	up-regulated
AIFIFPR	AIFIFPR	2	IP_638262|TX=9606;IP_770572|TX=9606	62030.5	129563	100688	101350	88982.8	120654	20669.5	1000	28540.6	no	no
ALHPLPAAALAGILE	ALHPLPAAALAGILE	3	xu_2016:1196068	212742	138924	1000	106474	1000	1000	186631	63317	1000	no	no
DELTDLDQSNVTDETPEGEEHHPVADTENK	DELTDLDQSNVTDETPEGEEHHPVADTENK	4	IP_614556|TX=9606	86555	786266	827984	174138	1163010	1012873	124521	811173	776880	no	no
EERITNLY	EERITNLY	2	IP_2366907|TX=9606	2150970	2781525	2108710	2404990	3674370	2015590	2849600	2931765	2468370	no	no
EGIIAFIK	EGIIAFIK	2	IP_606333|TX=9606	330904	521707	366924	380612	674422	389992	308034	640890	388870	no	no
EIPGYPGETSDNK	EIPGYPGETSDNK	2	IP_2307834|TX=9606	48781.2	43363.4	88040.8	43702.8	21707.3	59915.6	1000	1000	1000	no	no
EPYLEIIDTR	EPYLEIIDTR	2	IP_297390|TX=9606;IP_561324|TX=9606;IP_561329|TX=9606	342273	528782	779394	464314	1475550	957530	628048	1503165	1402975	no	no
GGLSLAPGYLLPPEG	GGLSLAPGYLLPPEG	2	IP_115745|TX=9606	218521	136224	169910	146506	110011	124484	119138	129443	118872	no	no
GSEIVLNK	GSEIVLNK	2	IP_571045|TX=9606	310108	113910	140190	316980	124446	135916	35782.2	1000	1000	no	no
GTPILLGPR	GTPILLGPR	2	IP_3380466|TX=9606	418842	346320	366504	385274	304546	306352	347073	333998	320512	no	no
GTSLILLLTGLR	GTSLILLLTGLR	2	IP_773400|TX=9606	27459.8	58013.5	75421.4	996.919	8106.6	70706.5	6973.65	23742.7	24164.7	no	no
HATVGAEWTAAGINR	HATVGAEWTAAGINR	2	gawron_2016:66190	121172	93496.5	98188.8	135703	64738.8	86289.8	18775.3	1000	1000	no	no
HGGLSELSGK	HGGLSELSGK	2	gawron_2016:160204	55045.5	46233.3	1000	59276.5	1000	20445	1000	1000	1000	no	no
IAILDTYK	IAILDTYK	2	IP_110746|TX=9606	70864.4	39381.8	55009.2	36650.8	59668	25074.2	1000	1000	1000	no	no
IEDIGNGVIK	IEDIGNGVIK	2	SPROHSA238228	108863	129052	119739	103996	156787	118077	80064.3	110822	90375.8	no	no
IFCIPDIGK	IFC(UniMod:4)IPDIGK	2	IP_118023|TX=9606	79734.4	108369	101157	135618	136697	156325	67938.5	1000	215916	no	no
ILCQFLVELGLAK	ILC(UniMod:4)QFLVELGLAK	2	SPROHSA109505	1000	13506	1000	1000	1000	1000	1000	1000	1000	no	no
ILIPSLPSK	ILIPSLPSK	2	IP_776131|TX=9606	236249	421690	204462	287699	511974	342872	240225	427660	234706	no	no
IQKSSYLR	IQKSSYLR	2	SPROHSA46358	2239275	2989030	1408795	2598565	3293055	1887030	1301075	1175395	510886	no	no
IRAGQEDASL	IRAGQEDASL	2	IP_217494|TX=9606	993470	606410	823260	470238	305466	227537	1000	1000	1000	no	no
KTDDLDLILC	KTDDLDLILC(UniMod:4)	2	IP_607310|TX=9606	1000	1000	1000	98550	1000	31235.5	1000	1000	750502	no	no
LAAPGENSTK	LAAPGENSTK	2	IP_574710|TX=9606	414870	301006	319063	215768	333256	413750	23223.7	44162.8	16727.2	up-regulated	no
LCQLCAGK	LC(UniMod:4)QLC(UniMod:4)AGK	2	IP_621993|TX=9606	51607.5	51566.8	80212.6	52483.9	62248	123312	1000	5973.6	6520.65	no	no
LDQLAGIA	LDQLAGIA	2	crappe_2014:6625;zur_2016:72822;zur_2016:72826;zur_2016:72827;zur_2016:72829;zur_2016:72831;zur_2016:72832	387079	107755	89612.4	221453	62570.3	74907.4	236172	14501.7	65676.8	no	no
LLIVSNPVDIFDL	LLIVSNPVDIFDL	2	SPROHSA135679;SPROHSA319272	109877	51193.5	39351.4	1000	1000	382846	90422.6	114285	172084	no	no
MGPFLDGR	MGPFLDGR	2	IP_062900|TX=9606	107046	107832	104442	109008	68310.5	77162.6	1000	500	1000	no	no
NLVFLVFSKQ	NLVFLVFSKQ	2	II_3395637|TX=9606	1000	1000	17633.7	1000	1000	1000	1000	1000	1000	no	no
QVEVIIK	QVEVIIK	2	IP_084699|TX=9606	1000	7757	6049.55	1000	12734.8	7104.65	1000	1000	1000	no	no
TEAGDHQGYGR	TEAGDHQGYGR	2	SPROHSA52546	1000	1000	1000	1000	1000	1000	1000	1000	1000	no	no
TTPIEFLK	TTPIEFLK	2	rubio_2014:1393670	1000	1000	1000	1000	1000	1000	1000	1000	1000	no	no
TTSSTSRR	TTSSTSRR	2	IP_100962|TX=9606	101562	36972.2	1000	1000	1000	1000	1000	1000	1000	no	no
VNELEFTAK	VNELEFTAK	2	IP_2341515|TX=9606	368636	22767.9	1000	213882	1000	1000	192192	1000	1000	no	no
VSPGPGAAER	VSPGPGAAER	2	SPROHSA326639	60578.8	134404	135280	1000	120366	146454	1000	1000	1000	no	no
YQIGEGK	YQIGEGK	2	II_773529|TX=9606	4698070	1196580	4112580	22953200	21524410	2.0913e+06	36190350	18466740	13356560	no	no
YSAYVALEK	YSAYVALEK	2	IP_084285|TX=9606	34057.7	29093.2	52294.2	34863.7	19929.6	57589.5	1000	1000	16393	no	no
AMISLQK	AMISLQK	2	ENST00000608999.6|chr1|202348699|202592706|+|2:10508_10682	178902	72938.4	48228.6	173367	65280.6	70180.2	37489.9	1000	1000	no	no
CIDNISTK	C(UniMod:4)IDNISTK	2	ENST00000656790.1|chr8|85973793|85977154|-|0:498_633	1000	12997.8	8949.26	2945.82	20069.2	21653.9	1000	1000	1000	no	no
FSISSHY	FSISSHY	2	ENST00000426954.6|chr19|57487711|57496098|+|2:2462_2525	247058	164716	125871	319608	210300	112494	380124	185514	192768	no	no
ILEPNIAR	ILEPNIAR	2	ENST00000614823.5|chrX|78747720|78758714|+|2:2699_2792	7829625	2436945	2993455	7148320	2358230	3028875	10367500	2071141	3889505	no	no
IYLIYTK	IYLIYTK	2	ENST00000682992.1|chr6|41789896|41895375|-|2:8027_8285	1000	1000	1000	1000	1000	1000	1000	1000	38212.2	no	no
KGEILGAENLR	KGEILGAENLR	2	ENST00000659036.1|chr19|9507820|9514539|-|2:2048_2156	1000	1000	1000	1000	1000	45491.6	1000	1000	36614.8	no	no
SSFFRDS	SSFFRDS	2	ENST00000319636.10|chr7|57117676|57132436|-|1:3613_3640	1000	1000	1000	1000	1000	1000	1000	200876	1000	no	no
SVESLVTK	SVESLVTK	2	ENST00000639955.1|chr12|8076939|8097881|+|1:3178_3280	342567	91087.4	116464	372679	87022.6	109783	71399	7314.65	1000	no	no
ILILSER	ILILSER	2	ENST00000565113.5_2827_3114,2,novel,chr15,-,96,ENSG00000261771.5,DNAAF4-CCPG1,lncRNA	1354905	2842785	1000	715575	3516385	3786900	1328550	3247545	3243550	no	no
LAEGSPLTS	LAEGSPLTS	2	ENST00000612722.1_97_423,5,novel,chr20,+,109,ENSG00000275620.1,FLJ16779,lncRNA	93917.6	56148.8	60540.2	225884	73439.5	84206.2	117641	16066.5	1000	no	no
SINLLSER	SINLLSER	2	ENST00000555377.2_449_688,1,novel,chr14,-,80,ENSG00000258561.2,AL359232.1,lncRNA	1000	1000	1000	1000	1000	1000	166869	1000	1000	no	no
SLALQGVAR	SLALQGVAR	2	ENST00000524241.2_155_433,2,novel,chr8,+,93,ENSG00000147684.10,NDUFB9,retained_intron;ENST00000524241.2_194_433,1,novel,chr8,+,80,ENSG00000147684.10,NDUFB9,retained_intron;ENST00000524241.2_26_433,8,novel,chr8,+,136,ENSG00000147684.10,NDUFB9,retained_intron	1000	122080	136866	287188	1000	77419.5	306530	21789	113030	no	no

## Sheet: Microproteins Global Proteome
Supplementary Table 2.2 Abundance of unique peptide sequence of microproteins in global proteome under T-cell activation triggered by PMA/Iono (PI) and CD3/CD28 (CD) stimulation.
Annotated Sequence	Modification	Qvality PEP	Theo. MH+ [Da]	Master Protein Accessions	D1_Ctrl	D1_PI	D1_CD	D2_Ctrl	D2_PI	D2_CD	D3_Ctrl	D3_PI	D3_CD	PMA/Iono	CD3/CD28
SLLAVSGTENK	1xAcetyl [N-Term]; 1xTMTpro [K11]; 1xTMTpro [N-Term]	0.0272484	1769.03	MSTRG.28722.1|chr8|26291491|26372680|+|2:2387_2444	19068.9	80642	112579	19157.1	92691.7	115462	26261.7	96812.1	96281.1	up-regulated	up-regulated
FSIVDATIIIYK	1xAcetyl [N-Term]; 1xTMTpro [K12]; 1xTMTpro [N-Term]	0.0649471	2033.22	ENST00000264170.9|chr2|142877664|143055833|+|0:2652_2700	178223	433672	478728	244982	611169	615268	224926	610517	544179	up-regulated	up-regulated
AGSSIGIGTSWFWMK	1xAcetyl [N-Term]; 1xTMTpro [K15]; 1xTMTpro [N-Term]	0.00308135	2278.22	ENST00000423403.1|chr1|60659631|60825584|-|0:648_702	4584.21	7194.69	3592.55	2473.69	10254.6	5057.93	6380.16	6528.25	9627.78	up-regulated	up-regulated
NLTQLINGYYSSGVPYSQK	1xAcetyl [N-Term]; 1xTMTpro [K19]; 1xTMTpro [N-Term]	0.0290751	2782.49	ENST00000654202.1|chr8|40333171|40353133|-|1:7_88	29007.9	53225.7	40823.6	29349.7	82742.4	47266.8	28457.5	67378.7	56762.8	up-regulated	up-regulated
SLLLPVFK	1xAcetyl [N-Term]; 1xTMTpro [K8]; 1xTMTpro [N-Term]	0.0310451	1567.01	ENST00000440689.1|chr1|110943467|110952848|+|0:102_135	544034	1.03659e+06	1087470	596741	1.2912e+06	1.20836e+06	569657	1.22827e+06	1.18876e+06	up-regulated	up-regulated
ISLANMVKPCLY	1xCarbamidomethyl [C10]; 1xOxidation [M6]; 1xTMTpro [K8]; 1xTMTpro [N-Term]	0.0954686	2033.14	ENST00000269919.11|chr19|18340598|18369950|+|0:1530_1584	10512.1	16323.8	19675.2	16491	19167.7	16859.6	9077.58	15856.8	21783.2	up-regulated	up-regulated
NQGGYGGSSSSSNCGSGR	1xCarbamidomethyl [C14]; 1xTMTpro [N-Term]	0.00310225	2022.89	ENST00000440547.1|chr2|174310015|174310974|-|0:522_960	11273.7	21365	23926.7	13073.6	25273.1	22784.4	18060.5	29392.5	29889	up-regulated	up-regulated
GPMCYLLK	1xCarbamidomethyl [C4]; 1xTMTpro [K8]; 1xTMTpro [N-Term]	0.0954686	2054.12	ENST00000682432.1|chr8|11633098|11649333|+|0:1536_1575	56305	87599.5	107181	74296.8	109532	119867	77256.4	135288	120141	up-regulated	up-regulated
QVLTCSQRPFFSNK	1xCarbamidomethyl [C5]; 1xTMTpro [K14]; 1xTMTpro [N-Term]	0.0570482	2320.27	ENST00000310455.4|chr8|9136255|9150658|-|0:3840_4203	15788.8	31089	32359.9	24486.3	32911.5	28475.1	23549.6	39471.1	42080.4	up-regulated	up-regulated
ASATPCLSPK	1xCarbamidomethyl [C6]; 1xTMTpro [K10]; 1xTMTpro [N-Term]	0.0715004	1388.68	MSTRG.3184.1|chr10|6392525|6498892|-|2:1781_2081	82603	169928	214462	92879.9	229308	214366	95400.9	230609	216884	up-regulated	up-regulated
GQQLDCKS	1xCarbamidomethyl [C6]; 1xTMTpro [K7]; 1xTMTpro [N-Term]	0.0924608	1955.13	ENST00000308742.9|chr12|38316774|38329721|+|1:8287_8320	142306	290025	211210	149192	352342	244767	156654	336964	260496	up-regulated	up-regulated
DGVSLCHPSWSAVAR	1xCarbamidomethyl [C6]; 1xTMTpro [N-Term]	0.0939534	1938.11	ENST00000638371.1|chr1|99969351|100035634|+|1:7141_7252	67862.5	167105	171249	97791.6	200443	189080	103748	203758	196334	up-regulated	up-regulated
LQQGACQAGVRQDSDVFLHDR	1xCarbamidomethyl [C6]; 1xTMTpro [N-Term]	0.0299323	1457.86	ENST00000642898.1|chr11|69485611|69494952|+|2:296_371	4329.78	6260.06	10138.2	5929.63	11030.7	14129	8349.05	16625.4	15895.1	up-regulated	up-regulated
VLGLQECATAPDQLYK	1xCarbamidomethyl [C7]; 1xTMTpro [K16]; 1xTMTpro [N-Term]	0.0756363	2243.11	ENST00000323090.4|chr19|48575540|48599425|+|0:171_294	14503.7	23663.5	28491.7	19027.5	28725.1	40391.3	13795.1	32018.6	24219.8	up-regulated	up-regulated
SSVPIPCWRPLGTPRL	1xCarbamidomethyl [C7]; 1xTMTpro [N-Term]	0.0853308	1585.92	MSTRG.12652.1|chr17|10628526|10697542|-|2:1694_1766	91506	173954	190238	112543	202107	204396	122630	214901	200176	up-regulated	up-regulated
AGDIFIRFCAK	1xCarbamidomethyl [C9]; 1xTMTpro [K11]; 1xTMTpro [N-Term]	0.0726578	2159.93	MSTRG.7441.1|chr12|115898784|116277693|-|0:9180_9297	92657.6	234973	221315	120232	309518	270078	119051	316662	257094	up-regulated	up-regulated
QEFLHYLSCETLK	1xCarbamidomethyl [C9]; 1xTMTpro [K13]; 1xTMTpro [N-Term]	0.0732438	1737.86	ENST00000651693.1|chr1|50024029|50180148|+|1:241_304	14557.5	23007.9	39088.9	19350.6	41745.6	36037.1	17606.9	30500.5	35100.6	up-regulated	up-regulated
AHMFVLAK	1xOxidation [M3]; 1xTMTpro [K8]; 1xTMTpro [N-Term]	0.0239823	1745.03	ENST00000523656.5|chr8|489803|545781|-|2:872_923	234334	325537	369471	266530	408577	412130	244061	413767	437212	up-regulated	up-regulated
VLMEGGEK	1xOxidation [M3]; 1xTMTpro [K8]; 1xTMTpro [N-Term]	0.03327	1486.84	MSTRG.2903.1|chr1|226354845|226356539|.|2:308_467	87948.5	126849	158875	92690.5	151143	151009	87604.4	149670	166050	up-regulated	up-regulated
ALMGSVGADHTRELR	1xOxidation [M3]; 1xTMTpro [N-Term]	0.00984197	2041	ENST00000643307.1|chr16|89508393|89537910|+|2:1574_2054	92262.1	188884	238786	117510	240335	267203	123441	236944	251899	up-regulated	up-regulated
YLQTVHLMK	1xOxidation [M8]; 1xTMTpro [K9]; 1xTMTpro [N-Term]	0.0634096	1832.06	ENST00000662301.1|chr2|155525424|155562938|+|1:2305_2365	124272	195408	220699	144470	228857	239655	135955	232133	248178	up-regulated	up-regulated
DGFSSLTVGK	1xTMTpro [K10]; 1xTMTpro [N-Term]	0.0762467	1720.98	ENST00000427635.6|chr10|67922484|68073134|-|1:4591_4645	102597	390865	215580	150479	372972	266540	117672	439695	251340	up-regulated	up-regulated
FIILWAAVVK	1xTMTpro [K10]; 1xTMTpro [N-Term]	0.0368153	1665.89	ENST00000486481.1|chr6|28434891|28443502|-|1:19_67	243071	471790	457479	256239	522292	485400	249474	529711	477929	up-regulated	up-regulated
IDNPILYNVK	1xTMTpro [K10]; 1xTMTpro [N-Term]	0.0157676	1659.99	ENST00000371369.9|chrX|120258650|120311556|-|1:2491_2554	52522.5	95081.7	81321.2	77069.3	109117	83763.7	67218.4	104150	100962	up-regulated	up-regulated
IRWNLALHVK	1xTMTpro [K10]; 1xTMTpro [N-Term]	0.0793745	1695.94	MSTRG.5642.1|chr11|93741586|93768138|+|2:10313_10364	56164.8	119063	134107	58552	154940	159347	69080.1	150860	154873	up-regulated	up-regulated
ILTPSLSSDLK	1xTMTpro [K11]; 1xTMTpro [N-Term]	0.0576372	1851.09	ENST00000576854.1|chr17|1398833|1400222|-|1:793_988	79770.3	138205	172782	100645	170112	181786	102466	142428	157502	up-regulated	up-regulated
STEGNVIAEAK	1xTMTpro [K11]; 1xTMTpro [N-Term]	0.0308188	1929.04	ENST00000490069.1|chr2|191401540|191425610|+|2:251_308	84126.4	118658	151620	87650.3	153902	166625	99006.3	149052	182858	up-regulated	up-regulated
LIGIAGIHSGLK	1xTMTpro [K12]; 1xTMTpro [N-Term]	0.0214597	1942.05	ENST00000658589.1|chr22|34017432|34218796|+|1:847_937	335560	567476	467613	323148	672475	563353	337961	681577	572453	up-regulated	up-regulated
QDLAQPQTPGLK	1xTMTpro [K12]; 1xTMTpro [N-Term]	0.015665	1988.09	MSTRG.28809.1|chr8|32633592|32634513|.|1:364_457	224713	399431	443490	252416	464912	438754	263603	480427	514215	up-regulated	up-regulated
ASRWGGGEAQAEK	1xTMTpro [K13]; 1xTMTpro [N-Term]	0.0303718	1924.07	ENST00000584176.1|chr17|74843364|74859872|-|2:1133_1199	94002.4	139974	159556	107041	167203	152443	109159	164936	169566	up-regulated	up-regulated
AIALQPGEQSETLSLK	1xTMTpro [K16]; 1xTMTpro [N-Term]	0.0726578	2223.25	ENST00000472030.1|chr2|86603400|86614699|-|0:708_795	5418.37	7871.47	9091.76	5276.03	9568.71	11379.8	5572.8	12223.3	6498.66	up-regulated	up-regulated
AGITEEIK	1xTMTpro [K8]; 1xTMTpro [N-Term]	0.0303718	1324.77	ENST00000666796.1|chr8|74651797|74711605|+|2:2681_2708	61471	150212	369482	70327.3	209505	374263	69156.4	205097	371377	up-regulated	up-regulated
AILSIAMK	1xTMTpro [K8]; 1xTMTpro [N-Term]	0.0247475	1454.93	MSTRG.25739.1|chr6|31394289|31399775|-|2:962_1049	24348.2	49037.5	60054.9	26108.5	71785	70766.2	22642	68654.8	75543.2	up-regulated	up-regulated
TIEATTIK	1xTMTpro [K8]; 1xTMTpro [N-Term]	0.0344223	1557.88	ENST00000536214.1|chr17|752660|755336|+|0:1791_1821	79004	137538	158372	90234.8	165720	157233	88631.4	162281	162591	up-regulated	up-regulated
ISLLDSELK	1xTMTpro [K9]; 1xTMTpro [N-Term]	0.0781082	1539.89	ENST00000392839.6|chr12|106774640|106887705|+|2:3065_3275	30843.2	69244.2	97401.5	39473.6	86829.9	108449	30351.7	92081.4	104837	up-regulated	up-regulated
TLAAPALPK	1xTMTpro [K9]; 1xTMTpro [N-Term]	0.0867129	1611.98	ENST00000429417.1|chr2|191881182|191882205|-|1:433_826	92209.1	122445	131320	87859.5	163601	138134	92080.7	145694	139147	up-regulated	up-regulated
TLFPGTLAK	1xTMTpro [K9]; 1xTMTpro [N-Term]	0.0686896	1579.96	ENST00000581632.1|chr18|65105873|65125710|-|2:83_122	37340.3	57450.5	53936.7	32443.8	66189.6	62226.7	35648.8	66278.1	61094.8	up-regulated	up-regulated
VLSTAASTK	1xTMTpro [K9]; 1xTMTpro [N-Term]	0.0420855	1485.91	ENST00000669543.1|chr16|79676091|79807838|+|0:621_843	113491	178947	191969	136504	233448	221259	144249	238756	246989	up-regulated	up-regulated
VVLTQSGPK	1xTMTpro [K9]; 1xTMTpro [N-Term]	0.0504147	1696.97	ENST00000472242.1|chr2|233277148|233282995|+|2:56_113	33787.6	63509.3	52666.1	31019.3	72788.1	61031.8	34117.6	70362.4	60467.4	up-regulated	up-regulated
AEAEASLEPR	1xTMTpro [N-Term]	0.0644303	1552.96	ENST00000404360.5|chr7|6688433|6702559|-|1:1429_1510	23185.9	50994.7	68493.9	25265.6	55508.8	74466.7	28430.7	55722.7	75161.7	up-regulated	up-regulated
ASAQAAGSRPATHRGATR	1xTMTpro [N-Term]	0.00562384	1450.77	ENST00000388712.7|chr9|86026146|86099558|-|0:783_858	45872	53058.1	69242.6	41305.8	83279.2	78111.7	47321	78998.1	89874.1	up-regulated	up-regulated
GGLLLSFFYVQNRGSLLGWAMPPFYF	1xTMTpro [N-Term]	0.0377639	3284.73	ENST00000486442.6|chr2|23385179|23709028|+|2:4130_4280	12174.3	27980.4	35419.4	18686.6	32237.5	33603	18042.9	36242	27120.5	up-regulated	up-regulated
NLYFTFYTAIAIIEILR	1xTMTpro [N-Term]	0.0301511	2284.19	ENST00000674663.1|chr1|108885475|108891064|+|0:39_300	12607.9	24138	35840.7	13883.6	32017.1	36779.9	14221.7	36863.1	34739.5	up-regulated	up-regulated
QEQLNHHLE	1xTMTpro [N-Term]	0.0217573	2047.02	ENST00000454784.9|chr12|40393395|40570760|+|2:6734_6764	22216.7	68874.9	86814.5	24164	86295.4	98449.4	25470	94934.4	82503.4	up-regulated	up-regulated
QISSQGVTR	1xTMTpro [N-Term]	0.0881169	1903.02	ENST00000524240.6|chr8|21690398|21788875|-|0:1971_2025	59443.5	94273.2	90325.6	65062.1	126486	111733	61067.6	106706	96779.5	up-regulated	up-regulated
SVAASSGDSDAGGRGPRPHLPRWR	1xTMTpro [N-Term]	0.00308135	1891.04	ENST00000598249.6|chr19|40467001|40576464|+|0:51_534	67435.7	101100	146832	99688.2	159146	152524	89317.3	176532	173241	up-regulated	up-regulated
TQDGAQAQGLNNHILWMR	1xTMTpro [N-Term]	0.0064039	2357.21	ENST00000467465.1|chr6|33008061|33009591|-|1:37_259	6820.71	9691.08	9868.79	7254.56	14608.8	14529	9107.33	15636.1	13895.8	up-regulated	up-regulated
AQEAQLLCQFPWVSR	1xCarbamidomethyl [C8]; 1xTMTpro [N-Term]	1.09169e-08	2137.12	SPROHSA122188	23283.7	36783.9	48297.4	27871.7	42554.1	46016.1	36058.9	46865.8	46357.6	up-regulated	up-regulated
EGEEETVPER	1xTMTpro [N-Term]	0.0222135	1478.73	SPROHSA63998	127620	185393	211724	136234	238202	223710	137052	230730	217738	up-regulated	up-regulated
TLQLPSPHVPAR	1xTMTpro [N-Term]	0.00795631	1619.96	SPROHSA61801	32778.5	57921.2	56371.8	37949.5	60420.8	57392.2	35908.1	70506.2	65862.3	up-regulated	up-regulated
GEGAGPSEGK	1xTMTpro [K10]; 1xTMTpro [N-Term]	0.0106789	1496.82	IP_298766	57709.9	92228.6	89871.2	60122.3	149422	96942.3	67200.4	147188	101167	up-regulated	up-regulated
MNIIAFTSSQPK	1xTMTpro [K12]; 1xTMTpro [N-Term]	0.0609983	1945.11	IP_219408	103028	153517	148957	94402.3	205173	198503	113812	200757	178585	up-regulated	up-regulated
MTIFPFLNTPIHHQNSFPK	1xOxidation [M1]; 1xTMTpro [K19]; 1xTMTpro [N-Term]	0.0136488	2893.57	IP_179994	42949.8	159542	231796	69513.4	215447	249314	58513.8	223766	230007	up-regulated	up-regulated
QVELSITVMMIFLK	1xOxidation [M]; 1xTMTpro [K14]; 1xTMTpro [N-Term]	0.0854638	2276.33	IP_3405616	21982.9	26247.1	28908.1	16671.1	26772.2	31587.3	25166.8	42321.1	42340.6	up-regulated	up-regulated
TPSASAAFSR	1xTMTpro [N-Term]	0.0330511	1298.7	IP_162065	258322	488587	533971	297123	646939	618665	278051	613231	607665	up-regulated	up-regulated
QLCINCALKK	2xCarbamidomethyl [C3; C6]; 2xTMTpro [K9; K10]; 1xTMTpro [N-Term]	0.0342106	2160.28	IP_2379466	177776	278559	326229	186314	373792	398283	190565	363029	374480	up-regulated	up-regulated
ITSPGAGPSNMLQSQLEK	1xOxidation [M11]; 1xTMTpro [K18]; 1xTMTpro [N-Term]	0.0362726	2482.35	IP_2339447	31417.7	50612.9	72625.3	45364.7	82189.1	69769.4	45801.7	80751	70165.4	up-regulated	up-regulated
APVLQCNLESSMESIISPK	1xCarbamidomethyl [C6]; 1xOxidation [M12]; 1xTMTpro [K19]; 1xTMTpro [N-Term]	0.0463026	2727.46	SPROHSA292892	9116.66	14183.5	11531	11467.7	19651.4	17628.4	7815.04	21860.3	17500.8	up-regulated	up-regulated
MLSFQDGEEVAAPFLSSASK	1xOxidation [M1]; 1xTMTpro [K20]; 1xTMTpro [N-Term]	0.0609983	2738.42	II_2381357	3730	5919.88	4176.51	3624.86	6386.88	7906.7	7200.19	9011.7	18931.2	up-regulated	up-regulated
MGTTPPSSPPSK	1xOxidation [M1]; 1xTMTpro [K12]; 1xTMTpro [N-Term]	0.0661802	1810.99	IP_2269662	67730.7	104443	118796	83338.9	135573	122338	73743.5	128433	128304	up-regulated	up-regulated
VAGVHGLQR	1xTMTpro [N-Term]	0.0733664	1240.74	SPROHSA247332	31803.6	121438	78270.3	49625.5	121124	87501.4	46844.6	146291	87897.8	up-regulated	up-regulated
MTTYVALK	1xTMTpro [K8]; 1xTMTpro [N-Term]	0.0818402	1534.92	IP_598425	6816.16	40759.5	32724.7	8661.48	50350.8	33745.9	12391.8	32813.9	29171.4	up-regulated	up-regulated
AAAQGAAGLASGGAVR	1xTMTpro [N-Term]	0.0860811	1631.91	IP_175166	45592.2	78657.2	78188.4	47616.8	71725.2	75583.3	47572.8	85910.4	80743.4	up-regulated	up-regulated
EESGAILK	1xTMTpro [K8]; 1xTMTpro [N-Term]	0.0937959	1454.87	IP_635445	102301	246613	255895	125551	311114	296046	97143.6	295687	285550	up-regulated	up-regulated
MTGETELAVK	1xOxidation [M1]; 1xTMTpro [K10]; 1xTMTpro [N-Term]	0.0275559	1702.95	ENST00000472056.5_5289_5393,1,nested_ORF,chr2,-,35,ENSG00000163359.16,COL6A3,protein_coding	16330	22375.6	30945.2	21307.6	37907.1	38641.2	22091.1	37139.4	32418.3	up-regulated	up-regulated
IAGDEGGK	1xTMTpro [K8]; 1xTMTpro [N-Term]	0.0553453	1354.78	ENST00000444439.1_703_882,5,novel,chr7,+,60,ENSG00000213673.3,SLC25A5P3,processed_pseudogene	99857	138505	162426	93869.9	158625	141557	112611	197871	177316	up-regulated	up-regulated
MILEQGETLPETK	1xOxidation [M1]; 1xTMTpro [K13]; 1xTMTpro [N-Term]	0.0800666	2113.17	ENST00000361131.5_644_727,1,overl_dORF,chr6,+,28,ENSG00000198729.5,PPP1R14C,protein_coding	9796.59	13290.7	18632.5	12510.9	19304	14418.5	11883.3	19047.4	19263.3	up-regulated	up-regulated
GCASAWANADATVR	1xCarbamidomethyl [C2]; 1xTMTpro [N-Term]	0.0879907	1753.86	ENST00000464242.1_529_837,25,novel,chr3,+,103,ENSG00000244300.3,GATA2-AS1,lncRNA	25521.5	85182.7	75594.3	37619.1	102033	83001.2	30754.1	97569.6	102320	up-regulated	up-regulated
NLYLHQHQQSSNK	1xTMTpro [K13]; 1xTMTpro [N-Term]	0.0884613	2205.2	ENST00000420324.5_756_980,1,overl_dORF,chr7,+,75,ENSG00000164746.14,C7orf57,protein_coding	60554	207052	250126	76246	230782	252443	66852.8	253674	272594	up-regulated	up-regulated
IHGTGEMHGHCK	1xAcetyl [N-Term]; 1xCarbamidomethyl [C11]; 1xTMTpro [K12]; 1xTMTpro [N-Term]	0.0917229	2014.02	ENST00000522049.1|chr8|61909984|61910802|-|2:635_803	94887.9	181991	142345	124873	190197	162014	117695	213786	159110	up-regulated	no
VTNGSSPLPPPLK	1xAcetyl [N-Term]; 1xTMTpro [K13]; 1xTMTpro [N-Term]	0.0186067	1957.16	ENST00000552441.1|chr12|52306616|52308371|-|1:343_406	85755.6	135752	97727.5	98079.2	142056	109597	96826	153792	124190	up-regulated	no
ISVCIEHINHSK	1xCarbamidomethyl [C4]; 1xTMTpro [K12]; 1xTMTpro [N-Term]	0.0567315	3219.67	ENST00000522972.1|chr8|94708952|94709244|-|0:42_150	26081.4	40670.4	33964.6	38003.5	50289.5	38971.4	27643.1	42401.8	46953.5	up-regulated	no
STPCSDGPPQQSLPEHAVLETR	1xCarbamidomethyl [C4]; 1xTMTpro [N-Term]	0.0624174	2710.34	ENST00000463727.1|chr10|128068382|128072682|+|2:29_584	9227.6	5444.46	5904.35	4467.73	10326.1	3019.05	4509.58	8071.08	10141.5	up-regulated	no
NQLLCMHIIK	1xCarbamidomethyl [C5]; 1xTMTpro [K10]; 1xTMTpro [N-Term]	0.0176381	1770.15	MSTRG.7067.1|chr12|71754851|71800373|+|0:13452_13488	24409	32998.4	34610.7	22337.8	34172	33198.6	19689.3	34567.4	34413.1	up-regulated	no
YQMLHCEQEDISSAPLPPK	1xCarbamidomethyl [C6]; 1xOxidation [M3]; 1xTMTpro [K19]; 1xTMTpro [N-Term]	0.0697999	1752.98	ENST00000512279.1|chr16|76634998|76658478|+|2:1814_1946	16041	24155.7	21449.3	23904.9	23284.6	20721.5	17954.9	33209.3	29821.7	up-regulated	no
DDISLVLICISLMISDVK	1xCarbamidomethyl [C9]; 1xOxidation [M13]; 1xTMTpro [K18]; 1xTMTpro [N-Term]	0.0438446	1522.83	ENST00000539397.1|chr1|182578121|182589256|-|2:3731_4025	37078.9	56533.6	37079.5	46018.7	37160.2	29718.9	27105.7	52511.5	34052.2	up-regulated	no
LEEAFLREEK	1xTMTpro [K10]; 1xTMTpro [N-Term]	0.0939534	1636	ENST00000678473.1|chr1|220631812|220637669|+|1:2263_2296	42667.6	164155	61750.3	52248.8	175757	81442.8	53869.7	182486	69064.2	up-regulated	no
VLIIETQGGK	1xTMTpro [K10]; 1xTMTpro [N-Term]	0.0137664	1671.94	ENST00000655277.1|chr11|127070406|127099521|+|1:1795_1873	50677	58978.5	74382.4	55144.7	84824.5	78788.7	52197.3	84644.6	87096.5	up-regulated	no
GQPLPLRPAMKGMSPR	1xTMTpro [K11]; 1xTMTpro [N-Term]	0.0670587	1873.02	MSTRG.4936.1|chr11|46617300|46674867|+|2:4019_4271	103128	169132	166453	129407	214437	189966	132306	202958	159191	up-regulated	no
GQLGAQAGVSSAK	1xTMTpro [K13]; 1xTMTpro [N-Term]	0.00376904	1770.04	ENST00000481739.2|chr9|134326455|134440585|+|1:1810_2167	95496.4	132128	140902	104339	179634	145669	103977	169549	169500	up-regulated	no
DLWAGLQSLGEGLTK	1xTMTpro [K15]; 1xTMTpro [N-Term]	0.0549662	1918.1	ENST00000650956.1|chr2|221306290|221308329|-|0:459_621	29349.5	31911.4	32635.7	28696.1	44821.3	40614.5	35711.1	61254	39792.8	up-regulated	no
GELEASDPVVSQPGPK	1xTMTpro [K16]; 1xTMTpro [N-Term]	0.0343901	2218.22	ENST00000355497.10|chr9|126613928|126701032|+|1:2305_2647	22020.1	37970.3	28719.1	24977	36108.6	32839.5	23439.9	42576.1	42556.2	up-regulated	no
PFPQLQEK	1xTMTpro [K8]; 1xTMTpro [N-Term]	0.0532607	1482.86	ENST00000595117.1|chr19|50622420|50626134|-|0:99_609	38841.2	56097.5	51299.1	43239.9	68898.5	62203.3	35714.5	64284.6	65118	up-regulated	no
ALTQATMQMNLENSILSDR	1xTMTpro [N-Term]	0.0479407	2440.25	MSTRG.15066.1|chr19|4963443|4966416|.|2:989_1265	7365.94	14897.7	13109	12081.9	21599.2	15333.1	13474.2	13209.7	14522.9	up-regulated	no
LVLEQGEAWEVAK	1xTMTpro [K13]; 1xTMTpro [N-Term]	0.0210375	2080.19	IP_2300989	145821	247673	214410	175225	308104	246856	161147	303045	270687	up-regulated	no
LFLVCASQYPISSCFMDVYTNK	2xCarbamidomethyl [C5; C14]; 1xOxidation [M16]; 1xTMTpro [K22]; 1xTMTpro [N-Term]	0.0958151	3267.64	IP_648890	7299.87	53128.8	8281.2	16497	55882.4	21464.4	8435.75	15067.5	8384.31	up-regulated	no
KVSSSSIVQCLK	1xCarbamidomethyl [C10]; 2xTMTpro [K1; K12]; 1xTMTpro [N-Term]	0.065994	2932.67	ENST00000306645.10|chr17|82442586|82450829|-|1:1285_1774	28751.1	34790.3	44354.9	48902.5	45862.9	56679.2	35800.7	47583	60977.1	no	up-regulated
DSLALAVGSGMQSERSMKGICPGR	1xCarbamidomethyl [C21]; 1xTMTpro [K18]; 1xTMTpro [N-Term]	0.0496328	1770.82	ENST00000587344.2|chr18|13465015|13492094|+|1:2668_2986	1724.8	4116.56	6203.27	7915.14	6753.71	10393.4	5010.33	2370.39	7577.51	no	up-regulated
GALYLDEK	1xTMTpro [K8]; 1xTMTpro [N-Term]	0.0675978	1555.01	ENST00000677535.1|chr16|66508004|66512066|-|0:1281_1566	129198	146928	228320	151177	211798	215952	142477	214119	238820	no	up-regulated
AQALFLPRPPR	1xTMTpro [N-Term]	0.00380617	1606.87	ENST00000584891.5|chr17|82444465|82450829|-|1:175_253	30103.8	40099.4	46153.2	35834	49920.7	49342	26705.1	53569.1	53937.6	no	up-regulated
QEMVSASSSQRGR	1xTMTpro [N-Term]	0.00879377	1726.88	ENST00000403629.3|chr6|24001824|24002433|+|0:63_396	547348	677400	881568	597712	836177	893977	600705	808942	960773	no	up-regulated
VQTVPAFTWASAEQGEPAHHTPHSPSPVAGR	1xTMTpro [N-Term]	0.0853308	2028.14	ENST00000485767.1|chr9|121308371|121317886|+|2:3806_3929	3066.96	4513.91	7251.68	4554.38	10320.6	7929.44	6068.44	8029.28	12363.7	no	up-regulated
MSGHISMWYTPFLTFWHK	2xOxidation [M1; M7]; 1xTMTpro [K18]; 1xTMTpro [N-Term]	0.0836349	2909.48	ENST00000506009.2|chr2|46568256|46580238|-|1:817_940	3631.52	2886.45	7007.39	4914.45	8755.58	7096.63	5386.65	6859.46	8316.79	no	up-regulated
IFSSFSNK	1xTMTpro [K8]; 1xTMTpro [N-Term]	0.015078	1537.89	IP_177825	73807.5	105633	145119	82957.4	134996	146241	84762.1	112123	157147	no	up-regulated
LQALWLHATMTK	1xOxidation [M10]; 1xTMTpro [K12]; 1xTMTpro [N-Term]	0.0136488	2037.18	IP_2279678	26385.1	36989.2	41161.3	30920.9	42920.6	40248.6	33476	47161.6	50800.6	no	up-regulated
LVSAGAPSDVGKR	1xTMTpro [K12]; 1xTMTpro [N-Term]	0.0444499	1865.11	SPROHSA213955	27871.6	28067.9	42187	30513.1	41835.5	46151	35034.2	45046.7	49284.4	no	up-regulated
HLEVSVCVRLVCRR	2xCarbamidomethyl [C7; C12]; 1xTMTpro [N-Term]	0.0824347	2087.16	IP_252762	26565.5	30441.8	38365.8	30264.6	44523.8	52806.4	27890.9	36095.6	48490.8	no	up-regulated
VLIVGDK	1xTMTpro [K7]; 1xTMTpro [N-Term]	0.0539259	1351.88	IP_636899|TX=9606	81080.3	83723	126412	79614.2	104524	121986	99627.3	107026	159721	no	up-regulated
DHMLRLNIPLLMWAFPPITK	2xOxidation [M3; M12]; 1xTMTpro [K20]; 1xTMTpro [N-Term]	0.0256895	3046.72	IP_589517	11962.9	8182.92	11302.8	7580.42	11176.3	14914.3	9859.7	15549.7	15791.1	no	up-regulated
DNGISIELLVPK	1xTMTpro [K12]; 1xTMTpro [N-Term]	0.030385	1906.15	ENST00000532091.1_1320_1571,18,novel,chr11,-,84,ENSG00000109971.14,HSPA8,retained_intron	11669.1	13788.3	19808.9	13401.6	20128.5	26669.8	14158.7	15973.5	23112.4	no	up-regulated
MARGLLGSVVFSRSK	1xOxidation [M1]; 1xTMTpro [K15]; 1xTMTpro [N-Term]	0.0843458	2232.31	ENST00000550147.5_22_123,1,uORF,chr12,+,34,ENSG00000139546.11,TARBP2,nonsense_mediated_decay	129054	180533	197425	140937	211202	215709	159278	241954	219354	no	up-regulated
STVSFSYFGNICK	1xAcetyl [N-Term]; 1xCarbamidomethyl [C12]; 1xTMTpro [K13]; 1xTMTpro [N-Term]	0.0867129	2160.13	ENST00000664173.1|chr12|9347056|9397620|+|2:815_905	8066.02	17035.3	13186.2	10755.7	13376.4	14574.6	11907.4	15118.2	15580.7	no	no
TFFYLHFFFFFFLCWLISK	1xAcetyl [N-Term]; 1xCarbamidomethyl [C14]; 1xTMTpro [K19]; 1xTMTpro [N-Term]	0.0932043	3260.73	MSTRG.14048.2|chr17|76388935|76453207|-|2:5342_5408	17520.8	23099.9	21342.2	23843.1	21785.1	19555.8	20940.5	29471.5	28018.1	no	no
TLCSSGVVESGLPLWWEK	1xAcetyl [N-Term]; 1xCarbamidomethyl [C3]; 1xTMTpro [K18]; 1xTMTpro [N-Term]	0.0614195	2698.44	ENST00000562532.3|chr20|31968151|32003387|+|1:2140_2404	9744.5	12963.1	9724.18	13725.6	13771.5	13871.9	12968.9	14004.8	16081	no	no
SLITIYLHCWQVK	1xAcetyl [N-Term]; 1xCarbamidomethyl [C9]; 1xTMTpro [K13]; 1xTMTpro [N-Term]	0.0473671	2311.31	ENST00000639259.1|chr2|210171686|210233966|+|2:1391_1667	135804	155019	141718	149274	185943	145114	144723	191485	167557	no	no
GTINLLMSLAWSFIPK	1xAcetyl [N-Term]; 1xOxidation [M7]; 1xTMTpro [K16]; 1xTMTpro [N-Term]	0.0394006	2457.41	ENST00000612348.2|chrX|130445085|130523536|-|1:1810_1918	37112.7	28556.2	47630.9	45746.2	35556.6	55122.1	34060.7	41747.8	52611	no	no
TAFQVSNLVK	1xAcetyl [N-Term]; 1xTMTpro [K10]; 1xTMTpro [N-Term]	0.0585587	1757.05	ENST00000666945.1|chr10|95871817|95908178|-|1:1120_1165	41419.7	27799.6	26649.3	35549.9	41967	44558.6	39930.8	49529.5	39173.4	no	no
LAFRLPPHLHK	1xAcetyl [N-Term]; 1xTMTpro [K11]; 1xTMTpro [N-Term]	0.0336645	1979.22	ENST00000552780.1|chr12|71793855|71799627|-|2:704_758	292960	304114	305133	370197	361408	302341	353604	352238	338280	no	no
AIIAASSLSHSK	1xAcetyl [N-Term]; 1xTMTpro [K12]; 1xTMTpro [N-Term]	0.012596	1835.09	MSTRG.1616.1|chr1|110653552|110683308|-|2:6491_6533	278595	255926	253843	293530	327638	241559	308725	326531	290822	no	no
MYTHAEAK	1xAcetyl [N-Term]; 1xTMTpro [K8]; 1xTMTpro [N-Term]	0.0853308	1600.86	MSTRG.19173.1|chr20|36890229|36951893|-|2:2243_2270	52640.9	59799.5	65154.4	41453.2	80518.5	79128.4	49734.6	67826.3	70301.3	no	no
GTNLHILLK	1xAcetyl [N-Term]; 1xTMTpro [K9]; 1xTMTpro [N-Term]	0.0762467	1659.04	ENST00000477632.5|chr2|69720791|69827112|+|1:3460_3505	225163	211584	211482	286071	290614	226575	252086	287259	272746	no	no
EAISEEAADLPTKPTK	1xAcetyl [N-Term]; 2xTMTpro [K13; K16]; 1xTMTpro [N-Term]	0.0295001	2654.51	ENST00000393579.2|chr12|65645992|65646462|-|0:153_336	159912	201434	193065	212575	242926	226619	191514	246006	212872	no	no
GFHKHLLVPK	1xAcetyl [N-Term]; 2xTMTpro [K4; K10]; 1xTMTpro [N-Term]	0.0954686	2130.34	ENST00000399080.2|chr2|17510584|17518439|-|2:896_929	225516	259062	261248	242880	299943	300233	212936	301373	253199	no	no
IIQNYIYYICYEMIALYQ	1xCarbamidomethyl [C10]; 1xOxidation [M13]; 1xTMTpro [N-Term]	0.00689519	2694.35	ENST00000679812.1|chr12|112938051|112976460|+|2:10019_10076	30559.8	25865.5	29971.1	43284.4	40194.5	27935.6	31866	36485	36113.2	no	no
ASHFLSLGLCK	1xCarbamidomethyl [C10]; 1xTMTpro [K11]; 1xTMTpro [N-Term]	0.0738345	1841.06	ENST00000604161.1|chr19|35251440|35253639|-|0:537_615	154217	133937	121647	173673	162893	143421	162745	162150	168420	no	no
VIAGLALNFCK	1xCarbamidomethyl [C10]; 1xTMTpro [K11]; 1xTMTpro [N-Term]	0.0781082	1814.09	ENST00000674361.1|chrX|113616300|113991976|-|2:155474_155564	263984	169999	259480	279602	254440	315042	141174	220901	238523	no	no
QDIADLFPNCRK	1xCarbamidomethyl [C10]; 1xTMTpro [K12]; 1xTMTpro [N-Term]	0.0229974	2085.14	ENST00000595117.1|chr19|50622420|50626134|-|1:31_187	89904	107842	93664.1	107079	128323	93159.1	107801	134516	127775	no	no
YNLSVFYIYGCYYVIMK	1xCarbamidomethyl [C11]; 1xTMTpro [K17]; 1xTMTpro [N-Term]	0.040308	2141.15	ENST00000615679.1|chr12|71448405|71448850|+|2:146_287	18165.9	14526.5	23332.2	15068.9	26009.2	17547	21393	23424.6	19609.5	no	no
HFVPSADPSLCPR	1xCarbamidomethyl [C11]; 1xTMTpro [N-Term]	0.0744302	3409.72	ENST00000375445.7|chr11|116748170|116773191|-|1:115_313	51699.5	58618.3	55063.5	57552.8	70450.5	68263.8	51902.1	74057.8	81602.2	no	no
LFFLDGVFSLCRPGWSAVV	1xCarbamidomethyl [C11]; 1xTMTpro [N-Term]	0.0902639	2513.27	MSTRG.27518.18|chr7|75508350|75528148|-|1:2587_2647	91602	97411.2	92566.4	102672	112909	102514	107248	106459	111869	no	no
IIGLAILNLLCPQYLETSR	1xCarbamidomethyl [C11]; 1xTMTpro [N-Term]	0.0278421	2984.47	ENST00000651989.2|chr1|69567922|70144364|+|2:25004_25136	102299	101687	86370.9	117565	108224	99175.5	110956	112774	105444	no	no
VENILFLTLLCI	1xCarbamidomethyl [C11]; 1xTMTpro [N-Term]	0.0275663	1752.03	ENST00000396604.5|chr11|9460522|9528524|+|0:2211_2424	37665.6	31417.7	36094.8	37803	40073.8	25272.2	50154.8	55879.1	41943.3	no	no
LQTLALTMMPLCAFTIK	1xCarbamidomethyl [C12]; 1xTMTpro [K17]; 1xTMTpro [N-Term]	0.0819691	2341.32	ENST00000379509.8|chr2|30447246|30644225|+|0:4215_4374	31592.1	26885.5	32148	45197.4	49362.1	32481.6	35741.7	48320.8	36944.7	no	no
VLLSLHSAGQLRLSFICETMSSTR	1xCarbamidomethyl [C17]; 1xTMTpro [N-Term]	0.0732438	2754.41	ENST00000470053.1|chr2|106100773|106104837|-|1:109_211	7199.14	7498.1	9395.54	12477.1	13724.9	10425.5	9892.79	8600.57	8626.03	no	no
CQSSWLPPSK	1xCarbamidomethyl [C1]; 1xTMTpro [K10]; 1xTMTpro [N-Term]	0.0222754	1797.98	ENST00000528029.1|chr11|65084979|65089110|-|2:2756_2924	25808.5	34389.7	41243.6	29394.5	43377.4	38518.6	34407.1	43662.8	36749.5	no	no
ALQARAQLAAQQPGAAGDHCPPHTWGR	1xCarbamidomethyl [C20]; 1xTMTpro [N-Term]	0.0567315	1278.72	MSTRG.10856.9|chr16|590146|634117|+|2:6020_6359	7581.7	1660.03	6658.62	5289.32	3836.12	2578.05	1776.61	3952.16	2349.93	no	no
LCLETLNYVYK	1xCarbamidomethyl [C2]; 1xTMTpro [K11]; 1xTMTpro [N-Term]	0.0334162	1575.89	ENST00000541178.1|chr12|34022473|34028918|+|1:3838_3889	333326	167817	172050	276034	195314	91484.5	131608	49399	43127.1	no	no
VCILTTHVNNITLR	1xCarbamidomethyl [C2]; 1xTMTpro [N-Term]	0.0819691	2407.22	ENST00000490645.5|chr2|181954531|182117685|+|2:707_779	40823	44008.3	39458.6	40996	49310.6	38574.2	39011	47151.6	53574.4	no	no
ALCQYHQEEANAK	1xCarbamidomethyl [C3]; 1xTMTpro [K13]; 1xTMTpro [N-Term]	0.088827	2058.09	ENST00000378616.5|chrX|37685791|37732130|+|2:461_527	20124.2	18811.7	24489.2	29889.4	28295.3	28977.2	24258.4	33790.5	30702.5	no	no
ALCWSTTLLTEEVLR	1xCarbamidomethyl [C3]; 1xTMTpro [N-Term]	0.0571824	1457.79	ENST00000256953.6|chr12|15107783|15221417|-|2:515_644	16140.5	17631.3	19922.9	17827	19282.9	18270.6	17744.7	22468.8	29412.5	no	no
EALCVQAVWEGLR	1xCarbamidomethyl [C4]; 1xTMTpro [N-Term]	0.0301511	1449.77	MSTRG.14972.1|chr19|2933184|2944971|-|2:2903_3026	25778.7	32676.5	28868.2	24703.8	35597.2	34018.5	28550.6	30387.9	27595.3	no	no
FVLCPSELFLSQIIFHF	1xCarbamidomethyl [C4]; 1xTMTpro [N-Term]	0.0947081	1634.9	ENST00000614959.1|chr6|81551686|81554092|+|2:1400_1454	16062.1	18916.7	21304	13809.1	20575.3	15643.9	17236.5	24025.4	25321.6	no	no
LSAPCILPMK	1xCarbamidomethyl [C5]; 1xOxidation [M9]; 1xTMTpro [K10]; 1xTMTpro [N-Term]	0.0962347	1496.75	MSTRG.18967.4|chr20|21126017|21246622|+|1:2296_2503	176744	182482	195214	208104	238723	187113	204008	243737	227374	no	no
IQQICSLAMWQRK	1xCarbamidomethyl [C5]; 1xTMTpro [K13]; 1xTMTpro [N-Term]	0.0750308	1793.94	ENST00000666893.1|chr1|42490174|42595573|+|2:2867_2993	13876.2	16933.8	33186.5	22164.7	35372.4	27390	33415.7	25078.8	19254.1	no	no
DDQSCIVLK	1xCarbamidomethyl [C5]; 1xTMTpro [K9]; 1xTMTpro [N-Term]	0.0665241	2245.21	ENST00000370489.5|chr10|99659509|99711241|+|1:3574_3925	96216.1	123023	118715	125267	138128	146051	118701	159230	153847	no	no
INLILCLVINNL	1xCarbamidomethyl [C6]; 1xTMTpro [N-Term]	0.0452168	1588.94	ENST00000684279.1|chr6|101393746|101967278|+|1:3919_3967	22951.3	23493.8	26868.7	28005.4	28952.4	30010.7	17361	33837.8	38165.5	no	no
VASLSICWYKSMWHHELHGGR	1xCarbamidomethyl [C7]; 1xTMTpro [K10]; 1xTMTpro [N-Term]	0.00943638	2460.28	ENST00000369498.8|chrX|155026844|155060304|+|0:789_870	70599	51837.6	62634.3	90695.7	51449.2	61254.9	75976	52996.7	101587	no	no
QEEQDVCNLPK	1xCarbamidomethyl [C7]; 1xTMTpro [K11]; 1xTMTpro [N-Term]	0.0562845	2387.38	ENST00000668445.1|chr17|49230853|49252853|+|1:70_136	52688.9	72309.1	65802.8	78599.2	84978.1	66698.3	73889.2	78690.1	77513.9	no	no
SGAQILCRWGGR	1xCarbamidomethyl [C7]; 1xTMTpro [N-Term]	0.0295001	1668.89	ENST00000370015.8|chrX|153929914|153935080|-|1:571_874	85830.1	72745.8	56786.7	88771.4	91750.5	63580.3	102920	90745.9	86570.4	no	no
LLSDASQCLSPDVTNSK	1xCarbamidomethyl [C8]; 1xTMTpro [K17]; 1xTMTpro [N-Term]	0.0520198	2395.26	ENST00000653783.1|chr18|76122968|76131449|+|1:787_1075	31568.7	29435.3	43267.9	34047	45127.7	40626.2	33315.8	39772.5	44463.9	no	no
LVILVLPDCLQR	1xCarbamidomethyl [C9]; 1xTMTpro [N-Term]	0.058096	2054.2	ENST00000534119.1|chr11|58946784|58956403|+|1:433_715	20609.4	22051	20330.4	23350.8	21728.8	20400.2	20500.6	29928.4	29836.7	no	no
VIWVEDQTSHNMPLSQSLIQSK	1xOxidation [M12]; 1xTMTpro [K22]; 1xTMTpro [N-Term]	0.0466486	3164.69	ENST00000357401.3|chr21|26405943|26569252|+|1:544_952	21139.1	21521.7	24041.9	25675.1	25139.2	24988	31317.3	28495.4	24411.7	no	no
NMYAYSILK	1xOxidation [M2]; 1xTMTpro [K9]; 1xTMTpro [N-Term]	0.0445247	1979.08	ENST00000373439.6|chr9|126914790|127070000|+|2:1409_1454	254037	175954	155136	226916	214757	167971	250313	216847	188924	no	no
AMVAPLHSSLGNR	1xOxidation [M2]; 1xTMTpro [N-Term]	0.0924608	2228.25	ENST00000653320.1|chr6|21886154|22063901|+|1:1543_1609	73785.9	90431.8	85558.5	75134	97474.3	89384.5	86447.5	107387	127576	no	no
LMDEVGNSHSQQTITR	1xOxidation [M2]; 1xTMTpro [N-Term]	0.0902639	3550.97	MSTRG.31683.28|chrX|103881584|103885888|-|2:635_776	49426.4	56482.7	50850	53910	59837.9	55260.3	53208.4	59957.7	56123.6	no	no
LMLFSQELLTQR	1xOxidation [M2]; 1xTMTpro [N-Term]	0.0970065	2296.29	ENST00000233190.11|chr2|206114817|206159509|-|0:1911_1998	9240.58	9096.21	12128.7	7953.83	16318.9	14827.2	11145.3	15287	14310.3	no	no
LLFDMSQHNHHPLAK	1xOxidation [M5]; 1xTMTpro [K15]; 1xTMTpro [N-Term]	0.0385164	1651.84	MSTRG.1651.1|chr1|112523514|112620825|-|0:597_729	36486.6	30630.3	30027.7	40178.5	46594	41870.3	45954.8	53474.4	39677.8	no	no
LGLHSSMFSSLILLSLS	1xOxidation [M7]; 1xTMTpro [N-Term]	0.0787388	2115.16	ENST00000628793.2|chr2|47160083|47176623|-|0:552_606	164265	217747	219201	196328	243167	242385	192004	268744	227542	no	no
NALLNSMTRANLRR	1xOxidation [M7]; 1xTMTpro [N-Term]	0.0993565	2423.35	ENST00000519029.1|chr8|66984135|66986187|-|2:782_989	62762.4	75804.1	68760.2	64692.6	77573.9	85374.7	79384.8	84677.7	81292.1	no	no
AGGGAGGWGK	1xTMTpro [K10]; 1xTMTpro [N-Term]	0.0092135	1924.98	ENST00000424890.1|chr21|42648271|42651244|-|2:1910_2024	284391	176572	237334	304388	233254	255008	322206	232217	293378	no	no
DLQQSGTWFK	1xTMTpro [K10]; 1xTMTpro [N-Term]	0.0272484	1425.81	ENST00000391860.7|chr1|230314490|230426332|-|2:2336_2399	145348	223517	192987	186524	230258	217346	175326	253736	219859	no	no
HLSLYPLSLK	1xTMTpro [K10]; 1xTMTpro [N-Term]	0.0329258	1645.99	ENST00000472146.5|chr2|144426513|144520151|-|1:1711_1915	50876.3	44844	59222.7	59780.1	58108.4	62914.8	53178.4	66082.4	72713.5	no	no
ILDADEAAEKR	1xTMTpro [K10]; 1xTMTpro [N-Term]	0.0259198	1668.98	ENST00000524765.1|chr11|134381645|134392353|-|1:3184_3301	336075	418184	389650	368632	500632	473155	357519	491875	498083	no	no
ILHLQDHPGK	1xTMTpro [K10]; 1xTMTpro [N-Term]	0.012596	1688.96	ENST00000399609.7|chr16|4189374|4242080|-|0:1143_1194	75563.4	63288.6	63867	83148.3	76883.9	57362.3	81049.9	69317	67448.1	no	no
ITAAASQQLK	1xTMTpro [K10]; 1xTMTpro [N-Term]	0.0874122	1752.03	ENST00000566195.1|chr1|112715672|112717796|+|2:1409_1451	88264.9	73803.9	69118.4	89859.5	108249	87892.9	110378	103964	104107	no	no
SLGAGLTMGK	1xTMTpro [K10]; 1xTMTpro [N-Term]	0.0954686	1811.02	ENST00000665108.1|chr1|234527893|234531765|-|2:242_407	174479	162389	132148	198942	205295	157738	198388	185361	176675	no	no
AEVGESLEPGK	1xTMTpro [K11]; 1xTMTpro [N-Term]	0.0447556	1723.97	ENST00000425690.8|chr19|44643910|44666162|+|1:5092_5209	66763.6	59396.8	56539.8	67476.6	78400.9	71541.2	66524.9	72241	74487.5	no	no
ASVDLWTNSQK	1xTMTpro [K11]; 1xTMTpro [N-Term]	0.0571824	1596.98	ENST00000681193.1|chr20|435499|443975|-|2:4232_4277	204722	163249	114421	214563	164022	131702	245379	167320	171035	no	no
GIGVGVTGGVK	1xTMTpro [K11]; 1xTMTpro [N-Term]	0.00208037	1673.94	ENST00000521102.2|chr8|103153394|103172160|-|2:3227_3344	1.2792e+08	87242121	6.9606e+07	1.35816e+08	9.00172e+07	7.70246e+07	1.3428e+08	1.08034e+08	8.60949e+07	no	no
GLLGTGLAGAK	1xTMTpro [K11]; 1xTMTpro [N-Term]	0.0144918	1884.1	MSTRG.5208.1|chr11|65523630|65538704|+|2:2348_2402	532790	346336	446387	601299	415023	420301	549026	481229	487157	no	no
LFYLDYLLSMK	1xTMTpro [K11]; 1xTMTpro [N-Term]	0.0614195	1925.01	ENST00000642530.1|chr6|49615116|49636839|-|1:76_241	90596.1	92848.3	132786	97800.2	102153	117912	91395.2	99900.4	147320	no	no
LPSWAVTAASK	1xTMTpro [K11]; 1xTMTpro [N-Term]	0.0168383	1805.02	ENST00000581692.2|chr17|58301228|58305458|-|0:2574_2658	233018	225739	202143	231454	295208	270686	206778	289794	280945	no	no
ISIIQTSFSDK	1xTMTpro [K11]; 1xTMTpro [N-Term]	0.0665241	1779.99	ENST00000417506.1|chr7|149398204|149401456|+|0:1815_1857	19987.6	28284.4	32925.2	22049.6	28502.6	30706.7	24521.8	26680.5	28061.8	no	no
SSNIPAGIAAK	1xTMTpro [K11]; 1xTMTpro [N-Term]	0.0229974	1766.98	ENST00000423440.2|chr9|23829670|23849914|+|2:482_578	65444.6	65241.6	78307.9	73202.8	65265.3	85622.1	73461.7	75832.8	81565.6	no	no
TFSVPSLALAK	1xTMTpro [K11]; 1xTMTpro [N-Term]	0.0382267	1681.91	MSTRG.1934.1|chr1|149937812|150010726|-|1:7207_7291	84262.5	85869.8	90267.7	92864.1	115106	103593	141442	169963	422648	no	no
SVTPAVWAAQGK	1xTMTpro [K12]; 1xTMTpro [N-Term]	0.000689607	1823.07	ENST00000444954.1|chr22|49921584|49925416|+|1:214_502	308305	252972	249109	350134	342694	251711	360993	339348	323897	no	no
VEHGAEGGNGIK	1xTMTpro [K12]; 1xTMTpro [N-Term]	0.0654684	1779.97	ENST00000470557.2|chr17|59697312|59707370|-|2:1022_1100	127472	90143.3	101359	129756	140087	104825	153503	123306	120698	no	no
IFYHSVYLQMTMK	1xTMTpro [K13]; 1xTMTpro [N-Term]	0.0359971	2042.07	ENST00000677943.1|chr7|103352434|103370346|+|1:538_592	408330	433703	378438	455801	558582	474817	457910	545066	487409	no	no
NLSSLQTPPPELK	1xTMTpro [K13]; 1xTMTpro [N-Term]	0.0528435	2240.17	ENST00000649557.1|chr9|93431441|93451620|-|2:1187_1268	98884.8	61104.7	71900.2	96494	99385.9	70529.4	100436	76747.7	73850.6	no	no
DTTALSLGNHNTEK	1xTMTpro [K14]; 1xTMTpro [N-Term]	0.0255542	2129.09	ENST00000536122.7|chr16|90019643|90044975|+|2:2954_3149	84752.9	77976.3	76960.5	100210	95184.5	81832.7	104059	85860.6	91736.2	no	no
AQVPGVMGSPAHLPK	1xTMTpro [K15]; 1xTMTpro [N-Term]	0.0261049	2158.26	MSTRG.19883.1|chr21|43865203|43987592|+|2:4082_4292	37097.9	40604.2	48725.6	53438	53298.5	46902.7	33808	50980.7	57724.2	no	no
GILYNVPSLGLSHIFK	1xTMTpro [K16]; 1xTMTpro [N-Term]	0.058096	2251.27	ENST00000569460.1|chrX|121871869|121876865|+|1:2002_2140	61787.3	56190.2	56162.7	65099.3	65016.1	61053.2	71986.1	80219	63925.7	no	no
LFLNQHSGSIPGNTRSAK	1xTMTpro [K18]; 1xTMTpro [N-Term]	0.0466378	2349.34	ENST00000659298.1|chr10|20095125|20099664|-|0:1359_1584	78333	100575	85735.1	100920	100610	90367.8	96157.9	110138	110290	no	no
KGAQEPSEGQSS	1xTMTpro [K1]; 1xTMTpro [N-Term]	0.0052922	1812.96	ENST00000304218.6|chr6|26156329|26157115|+|1:424_646	154864	120547	108447	184071	143725	113837	177291	150245	121288	no	no
LQFIFLEVFFFVVVETTISK	1xTMTpro [K20]; 1xTMTpro [N-Term]	0.0567315	2532.38	ENST00000344862.10|chr12|43718992|43758793|-|1:8233_8323	14935.9	17818.9	12804	15095.5	20468.1	18257.5	21986.9	17822.3	18031.1	no	no
AEWPHLK	1xTMTpro [K7]; 1xTMTpro [N-Term]	0.065994	2389.29	ENST00000264436.9|chr2|70656784|70768225|-|1:8452_8599	321508	462499	440929	363895	502403	477240	342071	478464	501175	no	no
ELTNSIK	1xTMTpro [K7]; 1xTMTpro [N-Term]	0.0074656	2137.27	ENST00000257515.12|chr9|69329325|69392454|+|0:156_192	165446	148090	130574	194950	177938	146852	199765	195629	156718	no	no
QLDVFQK	1xTMTpro [K7]; 1xTMTpro [N-Term]	0.0962347	1297.83	ENST00000418492.5|chr18|28005970|28045596|-|2:29_80	188372	138322	148560	203066	162004	162301	191486	179608	188486	no	no
TEEISLK	1xTMTpro [K7]; 1xTMTpro [N-Term]	0.0441831	1338.86	ENST00000442017.1|chr7|157281536|157282686|-|0:72_231	146166	102271	101532	134266	154967	117549	169569	147727	140529	no	no
ALASYAGK	1xTMTpro [K8]; 1xTMTpro [N-Term]	0.0993565	1521.89	ENST00000629899.1|chr7|54201224|54202421|+|0:231_279	180599	211830	234400	196345	246153	275852	195007	261083	278505	no	no
AVGTESHK	1xTMTpro [K8]; 1xTMTpro [N-Term]	0.035729	1437.74	ENST00000663962.1|chr2|11407297|11412661|+|2:140_272	116435	17457.7	24607.5	17936.6	26546.9	11440.6	149791	96024.8	51448.6	no	no
DAYVWTIK	1xTMTpro [K8]; 1xTMTpro [N-Term]	0.00685649	1398.8	ENST00000669898.1|chrX|73820649|73850501|-|0:4440_4482	96525.2	93056.4	83051.1	92436.8	108205	97009.3	107284	98291.9	109748	no	no
EDLNLELK	1xTMTpro [K8]; 1xTMTpro [N-Term]	0.0860191	1369.89	ENST00000440609.1|chr2|198553195|198772356|-|2:47_80	70096.9	80152.9	77408.9	93562	89001.4	81965.9	93516.8	97900.5	101926	no	no
ESTEEVIK	1xTMTpro [K8]; 1xTMTpro [N-Term]	0.0388086	1454.86	MSTRG.27830.6|chr7|103269487|103280677|-|0:6564_6747	154967	89715.6	105904	158190	131085	114181	160145	115421	125775	no	no
GGVSEQAK	1xTMTpro [K8]; 1xTMTpro [N-Term]	0.0496328	1466.92	ENST00000537479.5|chr11|64196996|64200036|+|0:36_141	114648	64892.3	77551.2	89131.1	88942.6	80823.4	104371	87690.2	89878.3	no	no
GSEIVLNK	1xTMTpro [K8]; 1xTMTpro [N-Term]	0.0541487	1467.9	ENST00000523121.1|chr8|101261541|101262903|-|2:245_353	813190	579610	677683	819294	762115	804085	833382	749658	853455	no	no
GTSSSLEK	1xTMTpro [K8]; 1xTMTpro [N-Term]	0.0103941	1541.83	ENST00000397067.7|chr11|3638512|3641992|-|2:902_1013	307479	172436	168115	343041	216623	173751	335618	191306	216297	no	no
HAGPQPPK	1xTMTpro [K8]; 1xTMTpro [N-Term]	0.00468217	1439.86	ENST00000305476.10|chr2|96859718|96870377|-|0:2979_3468	137789	180386	191642	170627	257991	202652	173831	239614	212670	no	no
MGNIHGQK	1xTMTpro [K8]; 1xTMTpro [N-Term]	0.0322773	1492.85	ENST00000561653.1|chr16|2452581|2452977|-|2:191_347	482323	419183	500765	528551	489497	466113	517577	466019	528391	no	no
NTLVLVTK	1xTMTpro [K8]; 1xTMTpro [N-Term]	0.00559366	1522.97	ENST00000398043.3|chr7|77683305|77696267|-|0:696_762	31388	38877.9	40790.7	45473.5	51904.4	47067.9	40425	47505.2	45857.1	no	no
QLQQSVFKFWTHER	1xTMTpro [K8]; 1xTMTpro [N-Term]	0.0793745	1607.89	ENST00000411735.2|chr1|191146025|191146961|-|2:770_908	8200.61	9869.87	15003.3	10038.7	14071.3	12978	11620.3	20592.5	15324.5	no	no
SEALGLSK	1xTMTpro [K8]; 1xTMTpro [N-Term]	0.0174052	1520.94	ENST00000452629.1|chr11|116496899|116500630|-|2:668_743	191005	213766	190238	207407	262624	232906	206839	274509	257913	no	no
VLLEEEGK	1xTMTpro [K8]; 1xTMTpro [N-Term]	0.0787388	1497.93	ENST00000534677.1|chr11|57704749|57712323|-|1:622_700	73755.8	57113.3	80349.6	91768.5	99964.3	103658	91034.2	94012.6	107969	no	no
VLLQEHNK	1xTMTpro [K8]; 1xTMTpro [N-Term]	0.00966567	1398.78	ENST00000537032.1|chr12|131756966|131758047|-|2:395_593	438459	410579	440272	508706	497466	458741	491040	452965	571176	no	no
EIYQGLESK	1xTMTpro [K9]; 1xTMTpro [N-Term]	0.0301511	1411.88	ENST00000446392.1|chr6|149561152|149563949|+|1:295_355	50294.2	39967.6	59189.3	48356	63293	58679.1	46940.2	67037.5	65059.4	no	no
FISVAEIVK	1xTMTpro [K9]; 1xTMTpro [N-Term]	0.0228306	1614.01	ENST00000639185.1|chrX|73944184|74012945|+|1:7519_7900	67592.8	65583.9	62910.5	73811.2	88228.1	73617.3	72088.7	74353.9	82471	no	no
GQGEGHSLK	1xTMTpro [K9]; 1xTMTpro [N-Term]	0.0954686	1623	ENST00000487644.1|chr7|64979923|65006743|-|2:446_632	206749	196709	226041	188188	291076	252101	211460	295677	263347	no	no
GVLDSHPVK	1xTMTpro [K9]; 1xTMTpro [N-Term]	0.0750308	1554	ENST00000666374.1|chr8|80265907|80291400|+|0:1002_1074	60030.5	69119.6	64053.6	54093.9	80085.2	74262.3	64124.3	82891.3	72436.5	no	no
HLGEEQAGK	1xTMTpro [K9]; 1xTMTpro [N-Term]	0.0308188	1643.92	MSTRG.26047.1|chr6|43506738|43516985|-|2:2579_2711	727029	329634	645247	747853	451194	727749	734512	401011	799568	no	no
IEESQLLSK	1xTMTpro [K9]; 1xTMTpro [N-Term]	0.0159753	1716.97	ENST00000643625.1|chr9|132891348|132906139|-|1:6541_6715	75247.2	83280.8	94898.8	74540.8	111352	107337	92125.1	108602	103524	no	no
IFNGSTLDK	1xTMTpro [K9]; 1xTMTpro [N-Term]	0.0562845	2090.09	ENST00000608357.1|chr1|112517799|112518441|-|2:338_440	157889	127030	137131	164823	154518	139825	148940	136437	153957	no	no
NIIWDHLIK	1xTMTpro [K9]; 1xTMTpro [N-Term]	0.0546802	1760.07	MSTRG.19386.1|chr20|56392371|56406525|+|1:2740_2932	57684.8	66628.8	71525.4	75381.9	75643	77282.5	77401.6	70846.6	78826.5	no	no
AAGLGPGLPGADPR	1xTMTpro [N-Term]	0.0295001	1626.95	MSTRG.141.1|chr1|1632163|1634786|+|0:846_1179	175820	190818	181393	143168	264828	206003	165025	238770	219124	no	no
DTEAFVQR	1xTMTpro [N-Term]	0.0624061	1399.74	ENST00000278937.7|chr11|118253416|118264536|-|1:2218_2257	161329	187278	222294	211356	236040	256308	205937	258312	240985	no	no
ENILGDLDSR	1xTMTpro [N-Term]	0.0647273	1435.77	ENST00000607333.1|chr6|30742929|30743592|+|0:99_330	167424	163425	164863	198889	208840	172803	194785	196795	194252	no	no
GGALWSLEEIVER	1xTMTpro [N-Term]	0.050022	2141.05	ENST00000570371.5|chr17|54899387|54938033|+|2:635_761	50087.4	56351.6	58288.2	58820.1	65602.4	70131.5	66471.7	70528.6	67041	no	no
GHSINVTR	1xTMTpro [N-Term]	0.0697999	2319.27	ENST00000505870.5|chr6|2391546|2413591|+|0:5337_5475	27306.3	51493.5	31686.4	38605.3	55378.7	47085.6	48844.1	62741.3	46559.2	no	no
HAVLHPDGLR	1xTMTpro [N-Term]	0.0423525	1418.82	ENST00000310758.9|chr7|36852906|37449223|-|0:1035_1113	91179.6	63438.3	47524.6	73074	82247.6	69663.1	91205.5	78147	69560.5	no	no
HDGHLFVHDGGAVQR	1xTMTpro [N-Term]	0.0895427	1331.83	ENST00000616721.6|chr19|39863323|39934626|-|1:1300_1645	36281.5	30359.8	26152	30126.7	36891.8	31649.3	41244.4	35392.5	39936.8	no	no
HPQGPGVRHPEVR	1xTMTpro [N-Term]	0.0231582	1468.81	ENST00000418944.1|chr2|110184054|110185179|+|0:840_957	53479.7	64890.1	51719.8	66467	74299.1	81466	64583.2	77917.8	86686.9	no	no
HSVFIHAQLP	1xTMTpro [N-Term]	0.03317	1455.7	ENST00000501104.2|chr8|69834111|69837829|+|0:525_618	19942.1	13051.1	12874.7	27567.3	28390.3	19968.6	18545	21097.5	19672.9	no	no
IEILSISVLWHSSNR	1xTMTpro [N-Term]	0.0867129	1484.83	MSTRG.1431.1|chr1|89524014|89597861|+|1:6553_6634	8446.61	9577.36	7784.54	8492.69	10780.4	13672.2	10727.2	16796.2	13203	no	no
LIAHPRIQ	1xTMTpro [N-Term]	0.0459211	1246.76	ENST00000343529.9|chr7|103471784|103989658|-|0:6348_6420	117812	147809	153334	157481	162550	155076	153835	169621	180298	no	no
ILDLGAFQIFGLGIYNL	1xTMTpro [N-Term]	0.0760999	2171.24	ENST00000441585.1|chr2|22188336|22190313|+|0:993_1185	22632.7	38356.7	41331.9	31867	44702	45640	32121.2	43755.6	38345.6	no	no
IQQTMILFVIR	1xTMTpro [N-Term]	0.0750308	1624.94	ENST00000449965.1|chr2|189486480|189487992|-|2:761_926	143860	195728	115292	193881	209972	140423	160208	215843	146807	no	no
IQVLELSVMLGGVR	1xTMTpro [N-Term]	0.0985674	1481.86	ENST00000531005.5|chr11|65867890|65872019|-|0:1275_1419	18103.7	24752.5	18692.8	13497	23187.4	21252.2	15439.6	23149.7	21684	no	no
LSLLSSQLVTLTRR	1xTMTpro [N-Term]	0.0415551	2356.23	MSTRG.20712.1|chr22|49412769|49657584|-|2:1322_1577	22553.1	23448.1	29999.9	27618.4	35222	28601.7	29253.8	29936.1	31891.5	no	no
NVALNLSMMGHLLR	1xTMTpro [N-Term]	0.0102683	1702.87	ENST00000375996.6|chr1|15305761|15330059|+|2:1091_1241	40021.6	35190.9	37730.3	41449.7	46077.8	44938.5	43241.7	39015.9	43184.3	no	no
QLGANIVSVLVPSNIR	1xTMTpro [N-Term]	0.0300309	1984.19	ENST00000465076.5|chr10|73744384|73772275|+|2:3140_3296	36089.1	39535	51847.5	52309.9	62120.2	53137.4	41454.6	62580.9	56901.2	no	no
QQPGAAEPQLPPGPSLVGAPR	1xTMTpro [N-Term]	0.0826308	2124.09	ENST00000437152.7|chr19|6752165|6767493|-|0:33_381	12145.6	11917.1	17043.6	13742	15804.8	21465.2	15340	17663.1	15290	no	no
SELSERLR	1xTMTpro [N-Term]	0.00821859	1293.74	ENST00000490362.1|chr2|216633429|216664436|+|0:1983_2286	321288	229590	402077	380768	291659	398122	375098	267238	500059	no	no
SLGGLANAYNPSTLGGQSGR	1xTMTpro [N-Term]	0.0326837	1315.74	MSTRG.3473.19|chr10|38356386|38381602|+|0:4044_4119	34390.4	51142.6	48470.3	50354.6	62832.3	53992.5	46645.8	57047.4	62097.1	no	no
STAAVWVAGFGQLQQHPRSSR	1xTMTpro [N-Term]	0.0744302	1519.82	MSTRG.18351.1|chr2|201177500|201179358|.|0:1161_1521	380194	301761	224936	451435	302064	262405	456934	332458	339458	no	no
MPSMCMLLCFSEKGVFG	2xCarbamidomethyl [C5; C9]; 1xOxidation [M]; 1xTMTpro [K13]; 1xTMTpro [N-Term]	0.0993565	1590.89	MSTRG.28496.1|chr8|6708352|6761503|+|0:3333_3402	5515.64	3963.11	5920.58	8346.04	3758.64	6609.54	9366.85	10063	7835.91	no	no
ILTSNCCLLPK	2xCarbamidomethyl [C6; C7]; 1xTMTpro [K11]; 1xTMTpro [N-Term]	0.0881169	1341.69	ENST00000299340.9|chr21|26466209|26573255|-|1:1843_2056	26144.7	44085.9	36568.1	31043.1	42533.4	35188.2	33104.4	46610.6	42939.5	no	no
IQGLVFLCIFCFLTASFSK	2xCarbamidomethyl [C8; C11]; 1xTMTpro [K19]; 1xTMTpro [N-Term]	0.00990158	1560.8	ENST00000676324.1|chr11|9778667|10294219|-|0:6501_6579	773564	520824	1.16132e+06	945080	723568	1.1557e+06	875551	739364	1.21255e+06	no	no
HMMEVLPPEK	2xOxidation [M2; M3]; 1xTMTpro [K10]; 1xTMTpro [N-Term]	0.0452168	1945	ENST00000663911.1|chr16|65284496|65576345|-|1:373_691	22335	27643.5	33494.6	30260.4	34669	35212.2	32077.5	29939.8	39627.5	no	no
VIDFMVHMASK	2xOxidation [M5; M8]; 1xTMTpro [K11]; 1xTMTpro [N-Term]	0.033915	2623.25	ENST00000398586.2|chr6|57967687|57968661|-|0:906_975	221514	277514	241580	253742	336263	268645	249256	336509	302903	no	no
LNATIKEILK	2xTMTpro [K6; K10]; 1xTMTpro [N-Term]	0.0787388	1587	ENST00000523400.5|chr8|39106990|39151448|+|0:405_504	125362	81313.4	133472	136923	105034	129662	139323	96171.1	148764	no	no
LHIYLLDVICICSCVLSAMEK	3xCarbamidomethyl [C10; C12; C14]; 1xOxidation [M19]; 1xTMTpro [K21]; 1xTMTpro [N-Term]	0.0881169	2831.54	ENST00000646042.1|chr2|127257290|127290893|-|0:582_660	36385.6	33797.6	35924.5	43745.1	40807.7	46841.4	42592.8	38779.7	54155.4	no	no
ALILCCCSANSPVVPFPSTPK	3xCarbamidomethyl [C5; C6; C7]; 1xTMTpro [K21]; 1xTMTpro [N-Term]	0.0793745	3778.07	ENST00000319778.11|chr10|32267751|32347218|-|1:3469_3694	7673.81	8222.49	8319.92	9678.15	12348.4	12477.6	7448.74	12675.4	15112.1	no	no
LMIIMISINFIPLHM	3xOxidation [M2; M5; M15]; 1xTMTpro [N-Term]	0.0692424	1902.11	ENST00000678955.1|chr2|74198614|74217565|+|0:4152_4239	19617.4	24355.2	23658.8	32433.8	32005.7	34692.3	19572.4	31162.6	38258.3	no	no
AFLASTEHLNHPINGNGK	1xTMTpro [K18]; 1xTMTpro [N-Term]	0.0011321	2528.39	SPROHSA354844	11137.6	14143.9	22017.2	14718	18506.2	19576.3	13267.9	19364.5	18309.2	no	no
LILVLYFSIR	1xTMTpro [N-Term]	0.0836349	1540.98	IP_180349	23947.7	26565.5	42152.7	39114.1	39814.3	35030.6	32417.3	36260.4	34083.9	no	no
EFPEEAYWEMESTPQWK	1xTMTpro [K17]; 1xTMTpro [N-Term]	0.00694099	2795.35	IP_2309811	6219.51	12050	9534.35	10196.5	9961.13	8167.82	11758.9	9344.93	7212.65	no	no
VSAATSLVYFR	1xTMTpro [N-Term]	0.0842407	1517.86	IP_2375777	33083.1	45966.9	48830.7	48729.8	58991.1	61183.6	34642	56217.4	51191.2	no	no
ELCQAHVANRPPDEASQR	1xCarbamidomethyl [C3]; 1xTMTpro [N-Term]	0.000843482	2382.19	IP_253665	32260.8	42775.7	47250.3	44294	49493.8	37899.7	48224.6	52596.6	50040.3	no	no
AAAAAGEEPEAAAGVAPRAVVSGAK	1xTMTpro [K25]; 1xTMTpro [N-Term]	0.0579041	2829.57	II_272478	34499.8	41971.8	49501.7	45863.1	50762.5	46544.9	44925.7	50676.5	55830	no	no
LASDTLLK	1xTMTpro [K8]; 1xTMTpro [N-Term]	0.0486066	1468.92	IP_3422041	206712	229823	289283	230588	287434	305905	233097	303044	332607	no	no
AGMLEPGIR	1xTMTpro [N-Term]	0.0144445	1247.71	IP_293902	78790	97713.7	109678	100980	132748	110174	89059.4	129435	131577	no	no
DIDFSALAR	1xTMTpro [N-Term]	0.0681644	1311.72	IP_2355301	53367.2	65965.3	74128	58817.3	77730	77406.5	52859.6	83806.7	88752.9	no	no
LPFETFPEAALSSLSR	1xTMTpro [N-Term]	0.0038475	2069.12	IP_623676	239151	340979	324468	310394	409679	354272	267651	400237	374640	no	no
GLEHTEDNTHAVTQFHSSL	1xTMTpro [N-Term]	0.0354838	2427.19	IP_2351315	23543.6	21096	30868.2	26823.8	29833	24382.9	21031.3	29030.3	34490.3	no	no
VSASALGLIQK	1xTMTpro [K11]; 1xTMTpro [N-Term]	0.0429855	1695.07	IP_249241	45790.9	45222.7	59132.9	51882.2	67349.5	64017.7	47414	69356.9	80904.6	no	no
GHLSPSFGK	1xTMTpro [K9]; 1xTMTpro [N-Term]	0.0329877	1537.9	IP_2392133	129153	162622	162215	147050	197238	175180	156314	175848	195638	no	no
YSFLPLGHVMAPCK	1xCarbamidomethyl [C13]; 1xTMTpro [K14]; 1xTMTpro [N-Term]	0.0911606	2228.22	IP_2305515	47865.8	48884.5	59906.7	52679.6	56422	55173.6	56364.1	64837.9	68441.4	no	no
GPPATAHTQK	1xTMTpro [K10]; 1xTMTpro [N-Term]	0.0255101	1615.94	IP_2383062	59576.5	49920.3	72693.1	66616.5	69506.9	62237.9	67467.5	67810.9	85235.5	no	no
LNFSVCVDAFKILGPK	1xCarbamidomethyl [C6]; 2xTMTpro [K11; K16]; 1xTMTpro [N-Term]	0.0830329	2720.6	IP_3428314	17132.1	23076.2	20718.4	26244	23551.9	24669.6	23848.1	32991.2	25282.1	no	no
QLQESSLTRPFRPGK	1xTMTpro [K15]; 1xTMTpro [N-Term]	0.069177	2352.36	IP_286852	50474.5	69882.4	60754.5	57416.5	80653.9	79651.2	57817.1	97636.5	77487.6	no	no
HPLHQPVTQAPHSQILMSR	1xOxidation [M17]; 1xTMTpro [N-Term]	0.0456185	2497.34	IP_232604	39644.5	40750.3	47422.4	45187.4	46289.7	39569.6	47991.1	40910	57117	no	no
DIQLADIPTFSQEIISCPSSR	1xCarbamidomethyl [C17]; 1xTMTpro [N-Term]	0.061911	2681.38	IP_676394	57252.1	69100.4	68166	72657.2	87445.7	78077	64923.5	101955	87412.1	no	no
ALLGPEQRR	1xTMTpro [N-Term]	0.0806626	1343.81	IP_151350	153700	204136	182885	165434	227661	200621	164700	229264	223927	no	no
ASTDIAQSSNILR	1xTMTpro [N-Term]	0.0911606	1679.92	II_704079	43491.2	48835.2	51729.2	41980.6	62589.8	55984.7	45206.8	75319.5	52822.2	no	no
VGLMVNWLLWR	1xTMTpro [N-Term]	0.0873274	1690.98	IP_788394	61086.2	56607.9	72284	64014.4	80903.3	84125.2	58257	91767.2	89812.6	no	no
MNVRNVLK	1xOxidation [M1]; 1xTMTpro [K8]; 1xTMTpro [N-Term]	0.0830329	1597.97	IP_564839	51916.5	66950.9	61386.2	58939.8	70401.6	73913.9	57597.6	75688	95308.8	no	no
EGLPPTSCEIVMLK	1xCarbamidomethyl [C8]; 1xOxidation [M12]; 1xTMTpro [K14]; 1xTMTpro [N-Term]	0.0944649	2198.21	IP_145588	17568.3	13460.5	20082.2	12871.5	26411.7	25231.9	18580.4	27018.2	17141	no	no
SILLMIWNSVYFK	1xOxidation [M5]; 1xTMTpro [K13]; 1xTMTpro [N-Term]	0.0860881	2238.29	IP_653362	21623.9	20687	24396.7	26880.1	26152.1	30824.4	28235.1	29746.5	31058.2	no	no
MILRNTLPPSK	1xTMTpro [K11]; 1xTMTpro [N-Term]	0.0329877	1878.15	IP_184577	49556.4	51985.9	55102.1	53395	60677.2	44699.3	55252.3	51646.7	47161.5	no	no
ICSIFTSLNTYLL	1xCarbamidomethyl [C2]; 1xTMTpro [N-Term]	0.0537465	1849.01	IP_617634	12376.7	20320.8	17680.2	17456.8	19395.4	24240.5	22694.4	29949.8	21813.7	no	no
APELLQIK	1xTMTpro [K8]; 1xTMTpro [N-Term]	0.0168035	1519.97	IP_196139	136300	160364	150993	144489	202431	175369	160529	190691	181292	no	no
LCQLCAGK	2xCarbamidomethyl [C2; C5]; 1xTMTpro [K8]; 1xTMTpro [N-Term]	0.000548708	1557.87	IP_621993	288767	258823	316348	250857	328945	364964	276612	315585	380450	no	no
TAMNVNEVYTARAK	1xOxidation [M3]; 1xTMTpro [K14]; 1xTMTpro [N-Term]	0.0978714	2192.2	IP_789013	19136.4	21329.5	20709.6	22463.9	27185.6	19718.4	22298.5	23612.6	24622.6	no	no
LSMVMINPPLK	1xOxidation [M]; 1xTMTpro [K11]; 1xTMTpro [N-Term]	0.0733664	1867.1	IP_634583	12030.4	8152.59	12976.2	14252.1	17626.3	13858.4	15733.4	14564.5	14606.4	no	no
GSALAAAAR	1xTMTpro [N-Term]	0.0702034	1091.65	IP_235637	238063	256043	256190	242669	339477	280722	258482	311165	295614	no	no
LRTGTDAERPSPARPGPARPDLTQPGR	1xTMTpro [N-Term]	0.0557874	3173.72	SPROHSA314021	111830	125332	119124	128504	165945	136983	116106	160234	142364	no	no
DLYANPVLSDGTTMNPGNPDR	1xOxidation [M14]; 1xTMTpro [N-Term]	0.0574746	2567.24	SPROHSA138138	18405.8	13531	19333.2	19861.1	17876.6	14625.3	16292.4	20464.7	17884.3	no	no
LFLLSQFSK	1xTMTpro [K9]; 1xTMTpro [N-Term]	0.0477026	1691.04	IP_635066	110516	99573	113155	126292	142359	120684	127694	129737	130410	no	no
MMTISAPSLTAMTGIDPK	1xOxidation [M]; 1xTMTpro [K18]; 1xTMTpro [N-Term]	0.0287684	2489.33	IP_3401029	137755	98444.3	135502	150246	139132	139554	139391	125719	164588	no	no
QEIAHIK	1xTMTpro [K7]; 1xTMTpro [N-Term]	0.0148558	1446.89	IP_717487	138869	133000	135265	154233	168394	125422	143984	147724	136975	no	no
QQCVCGK	2xCarbamidomethyl [C3; C5]; 1xTMTpro [K7]; 1xTMTpro [N-Term]	0.0537465	1487.8	SPROHSA29975	41879.4	55330.1	40792.4	56223.4	72935.8	59374.1	62990.6	67242.3	64140.7	no	no
LGAELEAGSK	1xTMTpro [K10]; 1xTMTpro [N-Term]	0.0139036	1582.93	IP_238752	64585.3	82237.5	62625.7	74037.6	109868	78429	71391.8	91145.5	95587.9	no	no
AAENQEVTAAK	1xTMTpro [K11]; 1xTMTpro [N-Term]	0.0671655	1739.98	SPROHSA365269	73777.6	63891.2	70705.7	73197.8	85335.5	79426.2	70889	85750.1	87654.1	no	no
LQHIPSESGK	1xTMTpro [K10]; 1xTMTpro [N-Term]	0.0449449	1703.99	IP_116882	20066.5	16633.4	18167.2	18185.6	15795.6	14340.8	20681	19597.9	19333.6	no	no
CMTITTVK	1xCarbamidomethyl [C1]; 1xTMTpro [K8]; 1xTMTpro [N-Term]	0.0579041	1561.89	IP_2266173	95052	83617.3	85627.2	111413	115838	79670.8	108552	96675.2	106846	no	no
SQDTEQSGGSCK	1xCarbamidomethyl [C11]; 1xTMTpro [K12]; 1xTMTpro [N-Term]	0.00337616	1891.93	IP_3427282	37813.6	33832.2	33254.4	41921.1	55528.2	32984.2	30974.6	44447.3	40086.2	no	no
ELQPVASHPGDPCR	1xCarbamidomethyl [C13]; 1xTMTpro [N-Term]	0.0978714	1866.95	IP_616617	12556.3	9298.85	10990	17916	21939.3	12347.7	16877.7	16012.5	9947.24	no	no
TGRIMLLHVPQLCCK	2xCarbamidomethyl [C13; C14]; 1xOxidation [M5]; 1xTMTpro [K15]; 1xTMTpro [N-Term]	0.0860811	2450.37	IP_2287551	447696	408278	391235	529766	495683	427864	488266	518863	453166	no	no
SSTPTTTGPTRPQK	1xTMTpro [K14]; 1xTMTpro [N-Term]	0.0712437	2067.17	SPROHSA70800	108668	111498	93157.1	123191	130208	102064	107021	125760	122919	no	no
RRSGRPENESAGLK	1xTMTpro [K14]; 1xTMTpro [N-Term]	0.0226745	2165.24	IP_621477	798952	686563	674333	801839	892446	789735	874249	828787	844410	no	no
QQQSAEEAAK	1xTMTpro [K10]; 1xTMTpro [N-Term]	0.0958151	1697.93	IP_3429324	433252	365752	364190	510635	454127	370030	494212	438159	460256	no	no
LCVLRPHPPDGR	1xCarbamidomethyl [C2]; 1xTMTpro [N-Term]	0.0609983	1720.96	IP_604278	69517.7	47434.7	58076.7	72387.3	64468.8	63829.1	83009.7	54250.7	70455.9	no	no
FSEDFTPTIFIDITCNIF	1xCarbamidomethyl [C15]; 1xTMTpro [N-Term]	0.0978714	2484.23	IP_2311595	48208.6	58756.7	39911.5	62021	60453.8	44549.2	54911.5	68116.4	53875.6	no	no
EAPTARRGLSASSLIR	1xTMTpro [N-Term]	0.0867023	1989.15	IP_089870	179197	170210	147833	233767	207463	192306	216927	219690	183586	no	no
LQSLAQTTHPSR	1xTMTpro [N-Term]	0.0728304	1642.92	IP_3389277	61833.1	56751.4	50706.7	62349	66978.7	60131.9	60062.1	71086.7	78826.4	no	no
QHQHSMYFLLF	1xTMTpro [N-Term]	0.0739059	1754.9	IP_192089	25499.2	21956	20785.5	30111.8	30934.5	31013.4	31213.4	36431.4	31552.6	no	no
MQSDDVSLLR	1xTMTpro [N-Term]	0.052167	1467.78	IP_576723	125788	110099	95544.9	140193	140072	100542	134525	137127	118924	no	no
AGLLSDYLK	1xTMTpro [K9]; 1xTMTpro [N-Term]	0.0182881	1587.96	IP_157256	190150	148034	141098	193484	191887	139640	197232	178547	176242	no	no
VQLSPEPSPAERPPLPVR	1xTMTpro [N-Term]	0.0298162	2273.29	SPROHSA330302	38264.4	39637.6	27411.4	41132.2	37517.6	31845.3	37017.5	39877.6	33198.6	no	no
ELQNDVEK	1xTMTpro [K8]; 1xTMTpro [N-Term]	0.0376299	1582.89	SPROHSA344220	150309	114250	102509	122784	145891	100281	130568	145510	131182	no	no
INKLGVVAHACNPSTLGSQS	1xCarbamidomethyl [C11]; 1xTMTpro [K3]; 1xTMTpro [N-Term]	0.0911606	2661.46	IP_224021	0	0	2107.3	3084.04	2491.25	0	0	0	3220.71	no	no
HSDLSGTK	1xTMTpro [K8]; 1xTMTpro [N-Term]	0.0578094	1452.83	IP_765937	19942.1	13051.1	12874.7	27567.3	28390.3	19968.6	18545	21097.5	19672.9	no	no
QVQIDGLSNIR	1xTMTpro [N-Term]	0.0867023	1546.89	II_577974	127862	97182.3	77411.7	108214	115548	92652.4	114449	105888	101662	no	no
TLSLQPCERFAR	1xCarbamidomethyl [C7]; 1xTMTpro [N-Term]	0.0918133	1781.97	IP_098609	28518.9	31233.4	16715.6	35258	39905.9	28112.5	25877.2	35058.4	27499.9	no	no
MCHTLPSHLWACASASK	2xCarbamidomethyl [C2; C12]; 1xOxidation [M1]; 1xTMTpro [K17]; 1xTMTpro [N-Term]	0.089867	2581.3	IP_3385138	15693.3	17258.3	9196.75	17638.5	8642.61	9079.54	3336.27	12597.3	8461.8	no	no
MEPRTGGAANPKGSR	1xAcetyl [N-Term]; 1xTMTpro [K12]; 1xTMTpro [N-Term]	0.0812496	2179.19	IP_3435753	117489	89766.6	66085.1	125560	102298	70257.7	133336	95651.5	90318.4	no	no
LGAAGAWGLTK	1xTMTpro [K11]; 1xTMTpro [N-Term]	0.0251558	1653	IP_683705	1.60682e+06	647888	731015	1.55387e+06	778163	700321	1.69157e+06	728142	900798	no	no
LFQVFFYNHFPLLNK	1xTMTpro [K15]; 1xTMTpro [N-Term]	0.00274598	2535.44	ENST00000395468.9_1221_1304,1,dORF,chr14,+,28,ENSG00000168175.15,MAPK1IP1L,protein_coding	78333	100575	85735.1	100920	100610	90367.8	96157.9	110138	110290	no	no
LLLASVILNSPMK	1xTMTpro [K13]; 1xTMTpro [N-Term]	0.0155246	2007.25	ENST00000656504.1_11_226,18,novel,chr9,-,72,ENSG00000230185.5,C9orf147,lncRNA	13509.8	18514.9	15080.3	17081.3	19361.2	17904	11789.7	23295.7	19978.7	no	no
MWEGAWELGSLR	1xOxidation [M1]; 1xTMTpro [N-Term]	0.0242181	1754.89	ENST00000327355.6_2038_2385,2,dORF,chr15,-,116,ENSG00000185442.13,FAM174B,protein_coding	81169	64945.3	79777.6	65667.7	79725.2	72092.9	73576.5	72845.6	82421.2	no	no
AGAGAGGEK	1xTMTpro [K9]; 1xTMTpro [N-Term]	0.0285709	1325.77	ENST00000565089.5_37_513,8,novel,chr16,+,159,ENSG00000177455.15,CD19,retained_intron	122229	147986	139787	126260	187093	150402	144409	171659	162935	no	no
HTISYVSR	1xTMTpro [N-Term]	0.0402242	1266.71	ENST00000435506.7_194_406,2,nested_ORF,chr17,-,71,ENSG00000141698.17,NT5C3B,protein_coding	68075.3	60481.8	79560.2	71557.2	96660.4	84748	62108.1	83112.6	89867.1	no	no
TGPAALRPSLASCR	1xCarbamidomethyl [C13]; 1xTMTpro [N-Term]	0.0421585	1760.98	ENST00000409644.6_579_1013,1,nested_ORF,chr17,+,145,ENSG00000167716.19,WDR81,protein_coding	31933.7	33264.5	32455.7	33847.4	36585.5	39563.9	33806.1	38738.7	43084.1	no	no
DSGLEGTK	1xTMTpro [K8]; 1xTMTpro [N-Term]	0.0423779	1414.8	ENST00000524442.1_33_407,6,novel,chr1,-,125,ENSG00000085831.15,TTC39A,processed_transcript	80335.7	77378.6	66974.7	108008	95855.4	75622.1	87266.1	90222.7	82999.5	no	no
MATQTASTPSPSAVPPSK	1xAcetyl [N-Term]; 1xTMTpro [K18]; 1xTMTpro [N-Term]	0.0446203	2408.3	ENST00000311106.8_1165_1503,1,nested_ORF,chr5,-,113,ENSG00000175426.11,PCSK1,protein_coding	45251.7	51917.7	45433.4	47265.3	55034.7	51867.3	50222.1	59411.6	64458.6	no	no
KRFMESECCVVIAQVPAVR	2xCarbamidomethyl [C8; C9]; 1xTMTpro [K1]; 1xTMTpro [N-Term]	0.047911	2887.56	ENST00000497613.2_365_652,12,novel,chr8,-,96,ENSG00000160949.17,TONSL,retained_intron	16572.1	20945.7	19044.7	21948.5	21120.8	20366.4	19906.3	27906.6	20927.2	no	no
FLIPFITGCVISNK	1xCarbamidomethyl [C9]; 1xTMTpro [K14]; 1xTMTpro [N-Term]	0.047911	2217.3	ENST00000420829.5_90_368,40,uORF,chr7,-,93,ENSG00000132436.11,FIGNL1,protein_coding	54501.1	48356.3	46970.4	49191	62908.9	48558.2	56938	62350	50208	no	no
ALLLWAPGAGGTPR	1xTMTpro [N-Term]	0.0511336	1683.99	ENST00000347230.9_15_98,76,uORF,chr14,-,28,ENSG00000072121.17,ZFYVE26,protein_coding	6039.71	4904.83	6703.12	10984	7596.78	7065.42	3926.75	9946.89	14667.9	no	no
KLHIGTYPYVATIR	1xTMTpro [K1]; 1xTMTpro [N-Term]	0.0595801	2240.34	ENST00000554899.5_330_455,1,dORF,chr14,-,42,ENSG00000092020.10,PPP2R3C,nonsense_mediated_decay	115420	134936	84910	136574	141138	108173	111763	152576	128549	no	no
HQGICSTLARPPR	1xCarbamidomethyl [C5]; 1xTMTpro [N-Term]	0.0601687	1796.99	ENST00000331483.9_1860_2087,1,dORF,chr17,-,76,ENSG00000185624.15,P4HB,protein_coding	95687.1	96034.3	99103.2	125314	115770	122982	121561	127410	112081	no	no
MISSGFLPNSLPTHLK	1xAcetyl [N-Term]; 1xTMTpro [K16]; 1xTMTpro [N-Term]	0.0622775	2392.36	ENST00000476135.5_336_389,2,novel,chr7,+,18,ENSG00000048052.22,HDAC9,processed_transcript	27727.3	28245.7	26688.8	29232.4	37970.3	28008.6	22819	36434	35218.5	no	no
ASELGTQAK	1xTMTpro [K9]; 1xTMTpro [N-Term]	0.0664111	1512.89	ENST00000392197.7_196_303,1,overl_uORF,chr19,+,36,ENSG00000011590.14,ZBTB32,protein_coding	36451.6	32719	22494.6	50578.7	37892.7	23638.9	38058.6	37587.5	34766.5	no	no
DLTAGEVVK	1xTMTpro [K9]; 1xTMTpro [N-Term]	0.0674085	1539.92	ENST00000548689.5_18_185,1,novel,chr12,-,56,ENSG00000185664.14,PMEL,processed_transcript	25029.7	29684.8	38887.6	26568.5	41620.2	33115.1	24198.6	31750.8	34974.8	no	no
LQDLSRIHSVPTSEPLATPGNK	1xTMTpro [K22]; 1xTMTpro [N-Term]	0.0712187	2968.67	ENST00000457671.1_108_497,1,novel,chr1,+,130,ENSG00000229808.1,AL391825.1,processed_transcript	18285.7	27999.2	26546.4	30407	35868.7	28693.7	30076.2	32519	37770.8	no	no
LQLVMTAMVRK	2xOxidation [M5; M8]; 1xTMTpro [K11]; 1xTMTpro [N-Term]	0.0730354	1930.15	ENST00000376552.8_1404_1661,2,nested_ORF,chr9,+,86,ENSG00000106829.20,TLE4,protein_coding	34510.8	33148.9	26213.6	32980.8	35573.4	40797	34157.5	47061.9	36348.1	no	no
DAVTLAAQNAQRW	1xTMTpro [N-Term]	0.0745295	1747.94	ENST00000427704.6_2208_2270,1,dORF,chr6,+,21,ENSG00000112419.14,PHACTR2,protein_coding	56317.2	33626.8	35097	62347.5	40122	44397.6	58810	47360	43350.7	no	no
IDQQGSLCLNLMK	1xCarbamidomethyl [C8]; 1xTMTpro [K13]; 1xTMTpro [N-Term]	0.0800666	2128.18	ENST00000453337.1_409_579,1,nested_ORF,chr6,-,57,ENSG00000231389.7,HLA-DPA1,protein_coding	31080.1	31161.5	34234.1	25028.3	35798.1	41296.8	32599.4	39068.4	34971.4	no	no
LSLPFCLSVSPPRMK	1xCarbamidomethyl [C6]; 1xTMTpro [K15]; 1xTMTpro [N-Term]	0.0800666	2340.34	ENST00000420456.5_89_211,2,overl_uORF,chr6,-,41,ENSG00000145979.18,TBC1D7,protein_coding	12354	4104.25	11076.6	12832.3	10325.4	9771.77	12665.6	9974.14	6453.7	no	no
TTMDLHVLVIVGDR	1xTMTpro [N-Term]	0.0800666	1873.05	ENST00000568139.5_149_655,2,nested_ORF,chr15,+,169,ENSG00000179335.18,CLK3,protein_coding	18592.6	22924.2	23253.5	24058.1	26425.1	30576.9	15039.3	28913.6	27858.8	no	no
HAHVGIQR	1xTMTpro [N-Term]	0.0834664	1221.71	ENST00000319080.12_875_1060,1,nested_ORF,chr12,+,62,ENSG00000175727.14,MLXIP,protein_coding	19923.8	24718.1	21525.4	19658.6	31265.3	22534	22171.4	31871.3	27862.7	no	no
NDGTIGTK	1xTMTpro [K8]; 1xTMTpro [N-Term]	0.0839046	1413.82	ENST00000393996.2_39_299,1,novel,chr2,+,87,ENSG00000228872.2,CSP1,processed_pseudogene	162444	122359	101440	213940	151080	117755	185497	169782	140293	no	no
AVSLSLPR	1xTMTpro [N-Term]	0.0843458	1146.72	ENST00000639327.1_124_297,11,novel,chr19,-,58,ENSG00000284428.1,AC092329.4,lncRNA	391868	309387	441140	431291	388211	469653	423830	378148	541388	no	no
MTTWTSSSSSK	1xTMTpro [K11]; 1xTMTpro [N-Term]	0.0898943	1810.95	ENST00000409318.2_2840_2878,3,nested_ORF,chr2,-,13,ENSG00000204634.13,TBC1D8,protein_coding	21636.9	23245.4	21294.2	18769.7	27526.4	22766.1	24664	25602.9	23962.1	no	no
MMPNTSVGCMLLK	1xCarbamidomethyl [C9]; 1xTMTpro [K13]; 1xTMTpro [N-Term]	0.0903792	2090.11	ENST00000454175.1_668_724,1,uORF,chr7,+,19,ENSG00000196652.12,ZKSCAN5,nonsense_mediated_decay	4425.17	3050.83	6001.79	1000	3100.94	5136.48	1000	3311.53	5569.48	no	no
LAGQAWCAVGAGR	1xCarbamidomethyl [C7]; 1xTMTpro [N-Term]	0.0908678	1620.86	ENST00000382020.8_31_237,105,overl_uORF,chr8,+,69,ENSG00000104723.21,TUSC3,protein_coding	20775.2	58095.3	33782.7	56548.3	54924.4	51645.8	36497.8	37435.8	44940.5	no	no
MNVENPFFK	1xAcetyl [N-Term]; 1xTMTpro [K9]; 1xTMTpro [N-Term]	0.0923562	1775.96	ENST00000532828.7_805_1092,1,nested_ORF,chr19,-,96,ENSG00000245680.11,ZNF585B,protein_coding	782062	470195	395929	758808	566130	409377	827080	542702	531878	no	no
QLLCLVDFTYFSFLK	1xCarbamidomethyl [C4]; 1xTMTpro [K15]; 1xTMTpro [N-Term]	0.0943956	2502.4	ENST00000394833.6_1004_1123,2,nested_ORF,chr4,-,40,ENSG00000138821.13,SLC39A8,protein_coding	11409.2	15922	11180.1	13652.6	24183.9	14287.9	17391.3	14754.1	15178.7	no	no
MEGLMEEKVWNHR	2xOxidation [M1; M5]; 1xTMTpro [K8]; 1xTMTpro [N-Term]	0.0959682	2299.18	ENST00000564353.5_64_225,10,novel,chr15,+,54,ENSG00000179335.18,CLK3,processed_transcript	6753.28	5851.05	8743.07	6460.24	11628	7951.64	9165.83	9901.5	8263.65	no	no
ILTGVLAWPSTCPAAAACGQEK	2xCarbamidomethyl [C12; C18]; 1xTMTpro [K22]; 1xTMTpro [N-Term]	0.0997892	2909.55	ENST00000496760.5_15_101,134,novel,chr9,-,29,ENSG00000122696.14,SLC25A51,processed_transcript	28128.6	20582.4	26091.1	24311.4	25502.4	34897.6	23571.1	20688.5	35501.8	no	no
