# Supplementary material for: Proteogenomics Reveals Microproteins in Activated T Cells
Source: Mol Cell Proteomics. 2025 Feb 4;24(6):100914. doi: 10.1016/j.mcpro.2025.100914 (PMC12289530; doi:10.1016/j.mcpro.2025.100914)
Supplement: Supplementary Table 3 [file mmc4.xlsx]

## Sheet: Sheet1
Supplementary Table 3 Unique peptide and fold changes in T cell activation of microprotein T1, T2, T3, T4 and T5.
#	Master Protein Accessions	Annotated Unique Sequence	FC, PMA/Iono vs. unstimulated			FC, CD3/CD28 vs. unstimulated
			D1	D2	D3	D1	D2	D3
T1	IP_636899|TX=9606	VLIVGDK	1.03259	1.31288	1.07426	1.55909	1.53221	1.60319
T2	IP_557847|TX=9606	LDGAEILGLLK	1.68836	1.14169	1	1.67197	2.27006	4.1202
T3	IP_686508|TX=9606	DEDELGGK	0.147726	1.04718	2.24541	2.73908	1.7189	2.94555
T4	IP_584493|TX=9606	DIADLGLNR	0.791636	1.64256	1.4871	1.43699	0.822496	1.10696
T5	IP_574710|TX=9606	LAAPGENSTK	0.725542	1.54451	1.90163	0.769066	1.91757	0.720264
